# Supplementary material for: The RNA-binding protein SERBP1 functions as a novel oncogenic factor in glioblastoma by bridging cancer metabolism and epigenetic regulation
Source: Genome Biol. 2020 Aug 6;21:195. doi: 10.1186/s13059-020-02115-y (PMC7412812; doi:10.1186/s13059-020-02115-y)
Supplement: Supplementary file 3 — Additional file 3: Table S2. List of TCGA and CGGA glioma patients. [file 13059_2020_2115_MOESM3_ESM.xlsx]

## Sheet: TCGA All glioma
﻿Sample	mRNA	Histology	Recurrence	Subtype	survival	status	cutoff_group
TCGA.02.0047	12.3533	GBM	Primary	LGm6-GBM	14.7	1	high
TCGA.02.0055	12.5281	GBM		Mesenchymal-like	2.5	1	high
TCGA.02.2483	12.7665	GBM	Primary	G-CIMP-low	15.3	0	high
TCGA.02.2485	12.2178	GBM	Primary	Classic-like	15.4	0	high
TCGA.02.2486	12.2861	GBM	Primary	Classic-like	20.3	1	high
TCGA.06.0125	12.3167	GBM	Primary	Classic-like	47.6	1	high
TCGA.06.0129	11.9777	GBM	Primary	G-CIMP-low	33.7	1	low
TCGA.06.0130	12.5564	GBM	Primary	Mesenchymal-like	12.9	1	high
TCGA.06.0132	11.8992	GBM	Primary		25.4	1	low
TCGA.06.0138	11.6405	GBM	Primary		24.2	1	low
TCGA.06.0141	11.7408	GBM	Primary	LGm6-GBM	10.3	1	low
TCGA.06.0156	12.0438	GBM	Primary		5.8	1	low
TCGA.06.0157	11.9091	GBM	Primary		3.2	1	low
TCGA.06.0158	12.0756	GBM	Primary		10.8	1	low
TCGA.06.0168	12.5481	GBM	Primary		19.7	1	high
TCGA.06.0174	12.0978	GBM	Primary		3.2	1	low
TCGA.06.0178	11.5248	GBM	Primary		88.1	1	low
TCGA.06.0184	12.3079	GBM	Primary		69.9	1	high
TCGA.06.0187	12.8225	GBM	Primary		27.2	1	high
TCGA.06.0190	12.2616	GBM	Primary		10.4	1	high
TCGA.06.0210	12.2465	GBM	Primary		7.4	1	high
TCGA.06.0211	12.1448	GBM	Primary		11.8	1	high
TCGA.06.0219	11.7697	GBM	Primary		0.7	1	low
TCGA.06.0238	12.1139	GBM	Primary		13.3	1	high
TCGA.06.0644	12.5049	GBM	Primary		12.6	1	high
TCGA.06.0645	12.1269	GBM	Primary		5.8	1	high
TCGA.06.0646	12.1146	GBM	Primary		5.8	1	high
TCGA.06.0649	12.1033	GBM	Primary		2.1	1	low
TCGA.06.0686	12.1343	GBM	Primary		14.2	1	high
TCGA.06.0743	11.711	GBM	Primary		26.4	1	low
TCGA.06.0744	11.9907	GBM	Primary		46.9	1	low
TCGA.06.0745	12.0796	GBM	Primary		7.9	1	low
TCGA.06.0747	12.256	GBM	Primary		2.7	1	high
TCGA.06.0749	11.8024	GBM	Primary		2.7	1	low
TCGA.06.0750	11.8564	GBM	Primary		0.9	1	low
TCGA.06.0878	12.3947	GBM	Primary	Mesenchymal-like	7.2	0	high
TCGA.06.0882	11.9898	GBM	Primary	LGm6-GBM	20.8	1	low
TCGA.06.1804	12.0578	GBM	Primary	Classic-like	13.6	1	low
TCGA.06.2557	12.4281	GBM	Primary	Classic-like	1.1	1	high
TCGA.06.2558	12.1824	GBM	Primary	Mesenchymal-like	12.5	1	high
TCGA.06.2559	12.0998	GBM	Primary	Mesenchymal-like	4.9	1	low
TCGA.06.2561	12.1448	GBM	Primary	Mesenchymal-like	17.6	1	high
TCGA.06.2562	12.1659	GBM	Primary	Classic-like	12.6	1	high
TCGA.06.2563	12.3457	GBM	Primary	Classic-like	30.6	0	high
TCGA.06.2564	12.3928	GBM	Primary	Mesenchymal-like	6	0	high
TCGA.06.2565	12.5187	GBM	Primary	Classic-like	16.6	1	high
TCGA.06.2567	12.3135	GBM	Primary	Mesenchymal-like	4.4	1	high
TCGA.06.2569	12.5239	GBM	Primary	LGm6-GBM	0.4	0	high
TCGA.06.2570	11.7832	GBM	Primary	G-CIMP-low	31.5	0	low
TCGA.06.5408	12.1472	GBM	Primary	Mesenchymal-like	11.7	1	high
TCGA.06.5410	12.0724	GBM	Primary	LGm6-GBM	3.5	1	low
TCGA.06.5411	11.5053	GBM	Primary	Mesenchymal-like	8.3	1	low
TCGA.06.5412	12.3743	GBM	Primary	Mesenchymal-like	4.5	1	high
TCGA.06.5413	12.2557	GBM	Primary	Classic-like	8.8	0	high
TCGA.06.5414	12.1047	GBM	Primary	Classic-like	9	0	low
TCGA.06.5415	11.9139	GBM	Primary	Classic-like	8.6	0	low
TCGA.06.5416	11.6744	GBM	Primary		6.7	0	low
TCGA.06.5417	12.6924	GBM	Primary		5.1	0	high
TCGA.06.5418	12.3824	GBM	Primary	Mesenchymal-like	2.7	1	high
TCGA.06.5856	12.1115	GBM	Primary	Classic-like	3.8	1	high
TCGA.06.5858	12.4438	GBM	Primary	LGm6-GBM	6.2	0	high
TCGA.06.5859	12.0387	GBM	Primary	Classic-like	4.6	0	low
TCGA.08.0386	12.856	GBM	Primary		18	1	high
TCGA.12.0616	12.4111	GBM	Primary		14.7	1	high
TCGA.12.0618	11.6795	GBM	Primary		13	1	low
TCGA.12.0619	12.7499	GBM	Primary		34.9	1	high
TCGA.12.0821	12.6244	GBM	Primary	LGm6-GBM	10.6	1	high
TCGA.12.1597	11.353	GBM	Primary	Classic-like	22.2	1	low
TCGA.12.3650	12.0575	GBM	Primary	Classic-like	10.9	1	low
TCGA.12.3652	12.6166	GBM	Primary	Classic-like	34.9	1	high
TCGA.12.3653	12.4447	GBM	Primary	Mesenchymal-like	14.5	1	high
TCGA.12.5295	12.3753	GBM	Primary	Classic-like	14.9	1	high
TCGA.12.5299	12.1583	GBM	Primary	Mesenchymal-like	3.2	1	high
TCGA.14.0781	12.4508	GBM	Primary	Mesenchymal-like	1	1	high
TCGA.14.0787	12.078	GBM	Primary	Classic-like	2.2	1	low
TCGA.14.0789	12.3212	GBM	Primary	Classic-like	11.2	1	high
TCGA.14.0790	12.5595	GBM	Primary	Classic-like	13.8	1	high
TCGA.14.0817	12.3947	GBM	Primary	Classic-like	5.4	1	high
TCGA.14.1034	12.9486	GBM	Primary	Classic-like	15.9	1	high
TCGA.14.1823	12.5659	GBM	Primary	Classic-like	17.9	1	high
TCGA.14.1825	12.2507	GBM	Primary	Mesenchymal-like	7.6	1	high
TCGA.14.1829	11.849	GBM	Primary	Mesenchymal-like	7.2	0	low
TCGA.14.2554	12.5004	GBM	Primary	Mesenchymal-like	17.5	1	high
TCGA.15.0742	12.0595	GBM	Primary		13.8	1	low
TCGA.15.1444	12.6595	GBM	Primary	G-CIMP-high	50.5	1	high
TCGA.16.0846	11.7901	GBM	Primary	Classic-like	3.9	1	low
TCGA.16.1045	11.9217	GBM	Primary	Mesenchymal-like	29	1	low
TCGA.19.1390	11.6038	GBM	Primary	Classic-like	25.4	1	low
TCGA.19.1787	12.7255	GBM	Primary		12.7	1	high
TCGA.19.2619	12.1082	GBM	Primary	Mesenchymal-like	9.7	0	low
TCGA.19.2620	12.2897	GBM	Primary	Classic-like	4.9	1	high
TCGA.19.2624	11.3104	GBM	Primary	Mesenchymal-like	0.2	1	low
TCGA.19.2625	13.1211	GBM	Primary	Mesenchymal-like	4.1	1	high
TCGA.19.2629	12.4663	GBM	Primary	G-CIMP-low	24.2	1	high
TCGA.19.4065	12.5707	GBM			7	0	high
TCGA.19.5960	12.0931	GBM	Primary	Classic-like	15	1	low
TCGA.26.1442	12.2033	GBM	Primary	G-CIMP-high	31.3	0	high
TCGA.26.5132	12.4115	GBM	Primary	Classic-like	9.4	0	high
TCGA.26.5133	12.796	GBM	Primary	LGm6-GBM	14.9	0	high
TCGA.26.5134	12.3905	GBM	Primary	Mesenchymal-like	5.5	0	high
TCGA.26.5135	11.5775	GBM	Primary	Mesenchymal-like	8.9	1	low
TCGA.26.5136	12.6385	GBM	Primary	Mesenchymal-like	19	1	high
TCGA.26.5139	12.5979	GBM	Primary	Mesenchymal-like	1.6	0	high
TCGA.27.1830	12.3838	GBM	Primary	Mesenchymal-like	5.1	1	high
TCGA.27.1831	13.0067	GBM	Primary	Mesenchymal-like	16.6	1	high
TCGA.27.1832	12.3232	GBM	Primary	Mesenchymal-like	9.9	1	high
TCGA.27.1834	12.3996	GBM	Primary	Mesenchymal-like	40.5	1	high
TCGA.27.1835	12.1386	GBM	Primary	Mesenchymal-like	21.3	1	high
TCGA.27.1837	12.1955	GBM	Primary	Mesenchymal-like	14	1	high
TCGA.27.2519	12.4972	GBM	Primary	Mesenchymal-like	18.1	1	high
TCGA.27.2521	12.2538	GBM	Primary	G-CIMP-low	10.4	0	high
TCGA.27.2523	12.3223	GBM	Primary	Classic-like	16.1	1	high
TCGA.27.2524	12.5555	GBM	Primary	Mesenchymal-like	7.6	1	high
TCGA.27.2526	12.54	GBM	Primary	Mesenchymal-like	2.9	1	high
TCGA.27.2528	12.4829	GBM	Primary	Classic-like	15.8	1	high
TCGA.28.1747	12.5341	GBM	Primary	Mesenchymal-like	2.5	1	high
TCGA.28.1753	12.2394	GBM	Primary	Mesenchymal-like	1.2	0	high
TCGA.28.2499	11.8921	GBM		Classic-like	3.1	0	low
TCGA.28.2509	12.508	GBM	Primary	Classic-like	4.8	0	high
TCGA.28.2513	12.1716	GBM	Primary	Mesenchymal-like	7.3	0	high
TCGA.28.2514	12.2742	GBM	Primary	Mesenchymal-like	5.3	0	high
TCGA.28.5204	12.0929	GBM	Primary	Classic-like	14.9	1	low
TCGA.28.5207	12.085	GBM	Primary	Mesenchymal-like	11.3	1	low
TCGA.28.5208	12.3669	GBM	Primary	Classic-like	17.9	1	high
TCGA.28.5209	12.5366	GBM	Primary	Classic-like	2.5	0	high
TCGA.28.5213	12.117	GBM	Primary	Mesenchymal-like	31.3	0	high
TCGA.28.5215	12.5413	GBM	Primary	Mesenchymal-like	11	1	high
TCGA.28.5216	12.8663	GBM	Primary	Mesenchymal-like	13.6	0	high
TCGA.28.5218	12.1509	GBM	Primary	LGm6-GBM	5.2	1	high
TCGA.28.5220	12.3016	GBM	Primary	Mesenchymal-like	10.5	0	high
TCGA.32.1970	12.4406	GBM	Primary	Mesenchymal-like	15.4	1	high
TCGA.32.1980	11.5736	GBM	Primary	LGm6-GBM	1.2	1	low
TCGA.32.1982	11.8266	GBM	Primary	Classic-like	4.7	1	low
TCGA.32.2615	11.8655	GBM	Primary	Mesenchymal-like	15.9	1	low
TCGA.32.2616	12.4004	GBM	Primary		7.4	1	high
TCGA.32.2632	12.4308	GBM	Primary	Mesenchymal-like	8.8	1	high
TCGA.32.2634	12.6004	GBM	Primary	Classic-like	22.8	0	high
TCGA.32.2638	12.1902	GBM	Primary	Classic-like	25.2	1	high
TCGA.32.4213	12.5998	GBM	Primary	Mesenchymal-like	19.9	0	high
TCGA.32.5222	12.8302	GBM	Primary	Classic-like	19.2	1	high
TCGA.41.2571	11.8554	GBM	Primary	Mesenchymal-like	0.8	1	low
TCGA.41.2572	12.514	GBM	Primary	Classic-like	13.3	1	high
TCGA.41.3915	12.2104	GBM	Primary	Mesenchymal-like	11.8	1	high
TCGA.41.4097	11.5978	GBM	Primary	Classic-like	0.2	1	low
TCGA.41.5651	11.845	GBM	Primary	Classic-like	15.1	1	low
TCGA.76.4925	12.8279	GBM	Primary	Classic-like	4.8	1	high
TCGA.76.4926	12.4677	GBM	Primary	Mesenchymal-like	4.5	1	high
TCGA.76.4927	12.2431	GBM	Primary	Classic-like	17.6	1	high
TCGA.76.4928	12.2865	GBM	Primary	Mesenchymal-like	3.1	1	high
TCGA.76.4929	12.1913	GBM	Primary	Classic-like	3.6	1	high
TCGA.76.4931	12.1021	GBM	Primary	Mesenchymal-like	9.2	1	low
TCGA.76.4932	12.9845	GBM	Primary	Classic-like	47.9	1	high
TCGA.CS.4938	12.3599	Astrocytoma	Primary	G-CIMP-high	4.7	0	high
TCGA.CS.4941	12.5217	Astrocytoma	Primary	Mesenchymal-like	7.7	1	high
TCGA.CS.4942	12.447	Astrocytoma	Primary	G-CIMP-high	43.9	1	high
TCGA.CS.4943	12.6269	Astrocytoma	Primary	G-CIMP-high	18.1	0	high
TCGA.CS.4944	12.0151	Astrocytoma	Primary	G-CIMP-high	10.6	0	low
TCGA.CS.5390	11.1059	Oligodendroglioma	Primary	Codel	64.6	0	low
TCGA.CS.5393	12.239	Astrocytoma	Primary	G-CIMP-high	40.2	0	high
TCGA.CS.5394	11.6409	Astrocytoma	Primary	Codel	0.1	0	low
TCGA.CS.5395	12.6931	Oligodendroglioma	Primary	Mesenchymal-like	21	1	high
TCGA.CS.5396	11.3387	Oligodendroglioma	Primary	Codel	10	0	low
TCGA.CS.5397	12.0245	Astrocytoma	Primary	Mesenchymal-like	6.4	1	low
TCGA.CS.6186	12.1089	Oligoastrocytoma	Primary	Classic-like	17.7	1	low
TCGA.CS.6188	12.461	Astrocytoma	Primary	Mesenchymal-like	23.8	0	high
TCGA.CS.6290	12.3091	Astrocytoma	Primary	G-CIMP-high	17.9	0	high
TCGA.CS.6665	12.5872	Astrocytoma	Primary	G-CIMP-low	12.4	0	high
TCGA.CS.6666	12.7475	Astrocytoma	Primary	G-CIMP-high	47	0	high
TCGA.CS.6667	12.2903	Astrocytoma	Primary	G-CIMP-high	7.6	0	high
TCGA.CS.6668	11.4612	Oligodendroglioma	Primary	Codel	49.9	0	low
TCGA.CS.6669	11.2143	Oligodendroglioma	Primary	PA-like	49.1	0	low
TCGA.CS.6670	11.5334	Oligodendroglioma	Primary	Codel	6.6	0	low
TCGA.DB.5270	11.8401	Oligoastrocytoma	Primary	G-CIMP-high	122.7	0	low
TCGA.DB.5273	12.3631	Astrocytoma	Primary	G-CIMP-high	82	0	high
TCGA.DB.5274	11.9381	Oligoastrocytoma	Primary	Codel	75.2	0	low
TCGA.DB.5275	12.2111	Oligoastrocytoma	Primary	G-CIMP-high	47.9	0	high
TCGA.DB.5276	11.9676	Oligoastrocytoma	Primary	G-CIMP-high	72.9	0	low
TCGA.DB.5277	12.6738	Astrocytoma	Primary	G-CIMP-high	50.9	1	high
TCGA.DB.5278	11.3111	Oligodendroglioma	Primary	Codel	91.1	0	low
TCGA.DB.5279	12.4287	Oligodendroglioma	Primary	Codel	44.5	0	high
TCGA.DB.5280	12.3571	Oligoastrocytoma	Primary	G-CIMP-high	36.6	0	high
TCGA.DB.5281	12.1308	Oligoastrocytoma	Primary	G-CIMP-high	78.3	0	high
TCGA.DB.A4X9	12.3958	Oligoastrocytoma	Primary	G-CIMP-high	46.4	0	high
TCGA.DB.A4XA	11.5618	Oligoastrocytoma	Primary	Codel	18.8	0	low
TCGA.DB.A4XB	12.2481	Astrocytoma	Primary	G-CIMP-high	30.2	0	high
TCGA.DB.A4XC	12.2115	Oligoastrocytoma	Primary	G-CIMP-high	46.7	0	high
TCGA.DB.A4XD	12.4266	Astrocytoma	Primary	G-CIMP-high	39.8	0	high
TCGA.DB.A4XE	12.0677	Oligoastrocytoma	Primary	G-CIMP-high	37.5	0	low
TCGA.DB.A4XF	11.9437	Astrocytoma	Primary	G-CIMP-high	33.6	0	low
TCGA.DB.A4XG	11.7562	Oligodendroglioma	Primary	Codel	73	0	low
TCGA.DB.A4XH	11.6669	Oligoastrocytoma	Primary	Codel	31.6	0	low
TCGA.DB.A64L	11.4949	Oligodendroglioma	Primary	Codel	24.2	0	low
TCGA.DB.A64O	12.0069	Oligoastrocytoma	Primary	Mesenchymal-like	25.5	1	low
TCGA.DB.A64P	11.5304	Oligodendroglioma	Primary	Codel	30.1	0	low
TCGA.DB.A64Q	11.8136	Oligoastrocytoma	Primary	Codel	6	0	low
TCGA.DB.A64R	11.4214	Oligodendroglioma	Primary	Codel	31.4	0	low
TCGA.DB.A64S	12.2543	Oligoastrocytoma	Primary	G-CIMP-high	27.4	0	high
TCGA.DB.A64U	11.6663	Oligoastrocytoma	Primary	Codel	27.8	0	low
TCGA.DB.A64V	11.666	Oligodendroglioma	Primary	Codel	29.2	0	low
TCGA.DB.A64W	11.7621	Oligoastrocytoma	Primary	Codel	14.4	1	low
TCGA.DB.A64X	12.134	Astrocytoma	Primary	G-CIMP-high	18.5	0	high
TCGA.DB.A75K	11.1071	Oligoastrocytoma	Primary	Codel	12.1	0	low
TCGA.DB.A75L	12.2835	Astrocytoma	Primary	G-CIMP-high	11.2	0	high
TCGA.DB.A75M	11.9343	Astrocytoma	Primary	G-CIMP-high	17.9	0	low
TCGA.DB.A75O	11.8673	Astrocytoma	Primary	G-CIMP-high	30.7	0	low
TCGA.DB.A75P	11.6041	Astrocytoma	Primary	PA-like	16.2	0	low
TCGA.DH.5140	12.3293	Oligoastrocytoma	Primary	PA-like	20	1	high
TCGA.DH.5141	11.4894	Oligodendroglioma	Primary	Codel	31.8	0	low
TCGA.DH.5142	12.4438	Astrocytoma	Primary	G-CIMP-high	63.9	0	high
TCGA.DH.5143	12.2565	Oligoastrocytoma	Primary	G-CIMP-high	46.1	0	high
TCGA.DH.5144	11.4148	Oligodendroglioma		Codel	8	0	low
TCGA.DH.A669	12.2447	Oligodendroglioma	Primary	Codel	30.2	1	high
TCGA.DH.A66B	12.5656	Astrocytoma	Primary	G-CIMP-high	42	0	high
TCGA.DH.A66D	12.1137	Astrocytoma	Primary	G-CIMP-high	27.8	0	high
TCGA.DH.A66F	11.4998	Oligodendroglioma	Primary	Codel	17.2	0	low
TCGA.DH.A66G	12.0641	Oligodendroglioma		G-CIMP-high	17.2	0	low
TCGA.DH.A7UR	11.3311	Oligodendroglioma	Primary	Codel	54.2	0	low
TCGA.DH.A7US	11.213	Oligodendroglioma	Primary	Codel	23.2	0	low
TCGA.DH.A7UT	12.0885	Astrocytoma	Primary	G-CIMP-high	17.5	1	low
TCGA.DH.A7UU	12.2778	Astrocytoma	Primary	G-CIMP-high	13.7	0	high
TCGA.DH.A7UV	12.0436	Astrocytoma	Primary	G-CIMP-high	18.6	0	low
TCGA.DU.5847	12.2078	Astrocytoma	Primary	Mesenchymal-like	18	0	high
TCGA.DU.5849	11.5183	Oligodendroglioma	Primary	Codel	14.6	0	low
TCGA.DU.5851	11.7404	Oligoastrocytoma	Primary	G-CIMP-high	17.5	0	low
TCGA.DU.5852	12.4361	Oligoastrocytoma	Primary	Mesenchymal-like	6.7	1	high
TCGA.DU.5853	12.5353	Oligoastrocytoma	Primary	G-CIMP-high	13.4	0	high
TCGA.DU.5854	12.1487	Astrocytoma	Primary	Mesenchymal-like	8.4	0	high
TCGA.DU.5855	12.1383	Oligoastrocytoma	Primary	G-CIMP-high	6.8	0	high
TCGA.DU.5870	11.7499	Oligodendroglioma	Primary	Codel	182.3	0	low
TCGA.DU.5871	12.474	Oligoastrocytoma	Primary	G-CIMP-high	18.9	0	high
TCGA.DU.5872	12.4418	Oligoastrocytoma	Primary	G-CIMP-high	17.5	0	high
TCGA.DU.5874	11.2981	Oligodendroglioma	Primary	Codel	15.2	0	low
TCGA.DU.6392	12.0893	Astrocytoma	Primary	PA-like	211.2	0	low
TCGA.DU.6393	11.424	Oligodendroglioma	Primary	Codel	52.1	1	low
TCGA.DU.6394	11.5876	Oligodendroglioma	Primary	Codel	22.4	1	low
TCGA.DU.6395	12.4046	Oligoastrocytoma	Primary	G-CIMP-high	49	1	high
TCGA.DU.6396	12.2384	Oligoastrocytoma	Primary	G-CIMP-high	75.2	1	high
TCGA.DU.6397	11.402	Oligodendroglioma	Primary	Codel	46.1	1	low
TCGA.DU.6399	12.5087	Oligodendroglioma	Primary	G-CIMP-high	65.8	1	high
TCGA.DU.6400	11.3672	Oligodendroglioma	Primary	Codel	1.2	1	low
TCGA.DU.6401	12.4868	Oligodendroglioma	Primary	G-CIMP-high	87.5	1	high
TCGA.DU.6402	12.1621	Astrocytoma	Primary	Classic-like	7	1	high
TCGA.DU.6403	11.8535	Oligoastrocytoma	Primary	Classic-like	11.6	1	low
TCGA.DU.6404	12.5015	Oligodendroglioma	Primary	PA-like	133.7	1	high
TCGA.DU.6405	12.5021	Astrocytoma	Primary	Classic-like	19.9	1	high
TCGA.DU.6406	12.3265	Oligoastrocytoma	Primary	Classic-like	16.8	1	high
TCGA.DU.6407	12.8119	Oligodendroglioma	Primary	G-CIMP-high	94.5	1	high
TCGA.DU.6408	12.5465	Oligodendroglioma	Primary	G-CIMP-high	114.1	1	high
TCGA.DU.6410	11.6922	Oligodendroglioma	Primary	Codel	8	0	low
TCGA.DU.6542	12.3495	Oligoastrocytoma	Primary	G-CIMP-high	2.4	0	high
TCGA.DU.7006	12.1472	Astrocytoma	Primary	Mesenchymal-like	11.5	1	high
TCGA.DU.7007	12.6065	Astrocytoma	Primary	G-CIMP-high	63	1	high
TCGA.DU.7008	12.1041	Oligodendroglioma	Primary	G-CIMP-high	156.2	0	low
TCGA.DU.7009	11.7779	Oligodendroglioma	Primary	Codel	154.4	1	low
TCGA.DU.7010	13.1075	Astrocytoma	Primary	G-CIMP-low	15	1	high
TCGA.DU.7011	12.4542	Oligoastrocytoma	Primary	G-CIMP-high	105.2	1	high
TCGA.DU.7012	12.2387	Astrocytoma	Primary	Mesenchymal-like	6.5	1	high
TCGA.DU.7013	12.2985	Astrocytoma	Primary	Classic-like	8.8	1	high
TCGA.DU.7014	12.2963	Oligodendroglioma	Primary		117.4	1	high
TCGA.DU.7015	12.5125	Oligodendroglioma	Primary	G-CIMP-high	90.8	0	high
TCGA.DU.7018	11.9182	Oligodendroglioma	Primary	Codel	30.7	1	low
TCGA.DU.7019	12.5159	Oligoastrocytoma	Primary	G-CIMP-high	26.3	0	high
TCGA.DU.7290	12.7783	Astrocytoma	Primary	Mesenchymal-like	10.4	1	high
TCGA.DU.7292	12.1498	Astrocytoma	Primary	Classic-like	8	1	high
TCGA.DU.7294	11.6825	Oligodendroglioma	Primary	Codel	94.3	0	low
TCGA.DU.7298	12.2264	Astrocytoma	Primary	G-CIMP-high	18.9	1	high
TCGA.DU.7299	12.3779	Astrocytoma	Primary	G-CIMP-high	44	1	high
TCGA.DU.7300	11.9597	Oligodendroglioma	Primary	Codel	62	1	low
TCGA.DU.7301	12.6964	Oligodendroglioma	Primary	G-CIMP-high	25.9	1	high
TCGA.DU.7302	11.5821	Oligodendroglioma	Primary	Codel	60.3	0	low
TCGA.DU.7304	12.1688	Oligoastrocytoma	Primary	G-CIMP-high	23.3	1	high
TCGA.DU.7306	12.1906	Oligoastrocytoma	Primary	G-CIMP-high	42	0	high
TCGA.DU.7309	12.0121	Oligodendroglioma	Primary	G-CIMP-high	2.8	0	low
TCGA.DU.8158	12.1191	Astrocytoma	Primary	Mesenchymal-like	5.1	1	high
TCGA.DU.8161	11.8147	Oligoastrocytoma	Primary	Mesenchymal-like	23.7	1	low
TCGA.DU.8162	11.6899	Oligoastrocytoma	Primary	Mesenchymal-like	14.6	1	low
TCGA.DU.8163	12.3315	Oligoastrocytoma	Primary	G-CIMP-high	20.7	0	high
TCGA.DU.8164	11.4893	Oligodendroglioma	Primary	Codel	21.4	0	low
TCGA.DU.8165	13.191	Oligodendroglioma	Primary	Mesenchymal-like	19.1	0	high
TCGA.DU.8166	12.2659	Oligoastrocytoma	Primary	G-CIMP-high	17	0	high
TCGA.DU.8167	12.2742	Oligoastrocytoma	Primary	G-CIMP-high	15.5	0	high
TCGA.DU.8168	11.5177	Oligodendroglioma	Primary	Codel	14.2	0	low
TCGA.DU.A5TP	12.6882	Astrocytoma	Primary	G-CIMP-high	33.3	0	high
TCGA.DU.A5TR	11.6789	Oligoastrocytoma	Primary	G-CIMP-high	29.9	0	low
TCGA.DU.A5TS	12.2766	Oligodendroglioma	Primary	G-CIMP-high	31.7	0	high
TCGA.DU.A5TT	12.5799	Oligodendroglioma	Primary	Mesenchymal-like	24.4	0	high
TCGA.DU.A5TU	12.1385	Astrocytoma	Primary	G-CIMP-high	26.2	0	high
TCGA.DU.A5TW	12.4785	Astrocytoma	Primary	G-CIMP-high	25	0	high
TCGA.DU.A5TY	12.2838	Astrocytoma	Primary	Mesenchymal-like	34	1	high
TCGA.DU.A6S2	11.1498	Oligodendroglioma	Primary	Codel	25.6	0	low
TCGA.DU.A6S3	11.2248	Oligodendroglioma	Primary	Codel	21.6	0	low
TCGA.DU.A6S6	11.0293	Oligoastrocytoma	Primary	Codel	95.1	0	low
TCGA.DU.A6S7	12.0276	Astrocytoma	Primary	G-CIMP-high	21	0	low
TCGA.DU.A6S8	11.2702	Oligodendroglioma	Primary	Codel	22.3	0	low
TCGA.DU.A76K	12.0543	Oligodendroglioma	Primary	Classic-like	11.4	1	low
TCGA.DU.A76L	12.2088	Oligodendroglioma	Primary	Mesenchymal-like	26.8	1	high
TCGA.DU.A76O	11.8155	Astrocytoma	Primary	G-CIMP-high	17.2	0	low
TCGA.DU.A76R	12.2888	Oligodendroglioma	Primary	Codel	21.3	1	high
TCGA.DU.A7T6	11.9545	Oligodendroglioma	Primary	Codel	18	1	low
TCGA.DU.A7T8	12.2792	Oligoastrocytoma	Primary	G-CIMP-high	139	1	high
TCGA.DU.A7TA	12.1266	Oligodendroglioma	Primary	G-CIMP-high	84.3	0	high
TCGA.DU.A7TB	12.0941	Oligodendroglioma	Primary	PA-like	51.5	0	low
TCGA.DU.A7TC	11.7164	Astrocytoma	Primary	G-CIMP-high	37.4	0	low
TCGA.DU.A7TD	12.4641	Oligoastrocytoma	Primary	Mesenchymal-like	7.5	1	high
TCGA.DU.A7TG	11.4252	Oligodendroglioma	Primary	G-CIMP-high	44.4	1	low
TCGA.DU.A7TI	11.9843	Astrocytoma			38.9	1	low
TCGA.DU.A7TJ	12.7748	Astrocytoma	Primary	Mesenchymal-like	0.6	0	high
TCGA.E1.5302	12.4986	Astrocytoma	Primary	G-CIMP-high	50.1	1	high
TCGA.E1.5303	12.4738	Astrocytoma	Primary	G-CIMP-high	67.5	1	high
TCGA.E1.5304	12.3872	Astrocytoma	Primary	G-CIMP-low	41.1	1	high
TCGA.E1.5305	12.2833	Astrocytoma	Primary	G-CIMP-high	80	1	high
TCGA.E1.5307	12.3673	Astrocytoma	Primary	G-CIMP-high	57.9	1	high
TCGA.E1.5311	11.9362	Oligodendroglioma	Primary	Codel	134.3	1	low
TCGA.E1.5318	11.6542	Oligodendroglioma	Primary	Codel	78.2	1	low
TCGA.E1.5319	11.4981	Oligodendroglioma	Primary	Codel	95.6	1	low
TCGA.E1.5322	12.2319	Oligoastrocytoma	Primary	G-CIMP-high	130.8	1	high
TCGA.E1.A7YD	12.7136	Astrocytoma		Mesenchymal-like	14.3	1	high
TCGA.E1.A7YE	12.3571	Astrocytoma		G-CIMP-low	29.1	1	high
TCGA.E1.A7YH	12.001	Astrocytoma		G-CIMP-high	93.2	1	low
TCGA.E1.A7YI	12.4324	Astrocytoma		G-CIMP-low	3.6	1	high
TCGA.E1.A7YJ	11.9763	Astrocytoma		Classic-like	19.5	1	low
TCGA.E1.A7YK	11.9303	Astrocytoma		G-CIMP-high	12.4	1	low
TCGA.E1.A7YL	11.7705	Astrocytoma		Mesenchymal-like	16.2	1	low
TCGA.E1.A7YM	12.2202	Astrocytoma		Mesenchymal-like	21.3	1	high
TCGA.E1.A7YN	12.1285	Astrocytoma		Mesenchymal-like	23.9	1	high
TCGA.E1.A7YO	11.3128	Oligodendroglioma	Primary	Codel	75	1	low
TCGA.E1.A7YQ	12.2869	Oligodendroglioma		Classic-like	51.9	1	high
TCGA.E1.A7YS	11.9355	Oligodendroglioma		Codel	15.3	1	low
TCGA.E1.A7YU	12.101	Oligoastrocytoma		G-CIMP-high	0.8	1	low
TCGA.E1.A7YV	12.126	Oligoastrocytoma	Primary	G-CIMP-low	32.5	1	high
TCGA.E1.A7YW	12.241	Oligoastrocytoma	Primary	G-CIMP-high	36.8	1	high
TCGA.E1.A7YY	11.2028	Oligodendroglioma		G-CIMP-high	146.1	1	low
TCGA.E1.A7Z2	11.8282	Oligodendroglioma		Mesenchymal-like	13.1	1	low
TCGA.E1.A7Z3	11.9171	Astrocytoma		G-CIMP-high	73.5	1	low
TCGA.E1.A7Z4	12.2207	Astrocytoma		G-CIMP-high	145.1	1	high
TCGA.E1.A7Z6	12.2656	Astrocytoma	Primary	G-CIMP-high	32.4	1	high
TCGA.EZ.7264	11.4998	Oligodendroglioma	Primary	Codel	39.5	0	low
TCGA.F6.A8O3	11.6715	Oligodendroglioma	Primary	Codel	0.2	0	low
TCGA.F6.A8O4	12.3513	Astrocytoma	Primary	G-CIMP-high	0.2	0	high
TCGA.FG.5962	11.4383	Oligodendroglioma	Primary	Codel	47.8	0	low
TCGA.FG.5963	12.1082	Astrocytoma	Primary	PA-like	25.5	1	low
TCGA.FG.5964	11.5659	Oligodendroglioma	Primary	Codel	52.2	0	low
TCGA.FG.5965	12.1752	Oligoastrocytoma	Primary	G-CIMP-high	36.8	1	high
TCGA.FG.6688	12.6388	Astrocytoma	Primary	Mesenchymal-like	18.8	0	high
TCGA.FG.6689	11.9229	Astrocytoma	Primary	G-CIMP-high	14.9	0	low
TCGA.FG.6690	12.6513	Oligodendroglioma	Primary	G-CIMP-high	42.5	0	high
TCGA.FG.6691	12.4292	Astrocytoma	Primary	G-CIMP-high	41.3	0	high
TCGA.FG.6692	12.4125	Oligodendroglioma	Primary	Classic-like	18.4	1	high
TCGA.FG.7634	11.8455	Oligodendroglioma	Primary	Codel	15.3	0	low
TCGA.FG.7636	12.2893	Astrocytoma	Primary	G-CIMP-high	17.9	0	high
TCGA.FG.7637	11.5805	Oligoastrocytoma		Codel	40.1	0	low
TCGA.FG.7638	11.7111	Oligodendroglioma	Primary	Codel	22.6	0	low
TCGA.FG.7641	11.2546	Oligodendroglioma	Primary	Codel	20.6	0	low
TCGA.FG.7643	11.8991	Oligoastrocytoma	Primary	Mesenchymal-like	20.1	0	low
TCGA.FG.8181	11.2943	Oligoastrocytoma	Primary	PA-like	28.3	0	low
TCGA.FG.8182	12.263	Oligodendroglioma	Primary	G-CIMP-high	13.7	0	high
TCGA.FG.8185	11.9871	Astrocytoma	Primary	G-CIMP-high	14.2	0	low
TCGA.FG.8186	11.3714	Oligoastrocytoma	Primary	Codel	16	0	low
TCGA.FG.8187	11.5005	Oligoastrocytoma	Primary	Codel	20.1	0	low
TCGA.FG.8188	12.2666	Oligoastrocytoma	Primary	G-CIMP-high	15	0	high
TCGA.FG.8189	11.2541	Oligodendroglioma	Primary	G-CIMP-high	22.5	0	low
TCGA.FG.8191	12.3009	Oligodendroglioma	Primary	G-CIMP-high	32.6	0	high
TCGA.FG.A4MT	12.1971	Oligodendroglioma	Primary	G-CIMP-high	38.3	0	high
TCGA.FG.A4MU	12.595	Oligoastrocytoma	Primary	Mesenchymal-like	10.7	0	high
TCGA.FG.A4MW	12.3234	Oligoastrocytoma	Primary	Classic-like	18.4	1	high
TCGA.FG.A4MX	11.5291	Astrocytoma	Primary	G-CIMP-high	18.7	0	low
TCGA.FG.A4MY	12.075	Oligoastrocytoma	Primary	G-CIMP-high	23.7	0	low
TCGA.FG.A60J	12.1547	Oligoastrocytoma	Primary	G-CIMP-high	14.8	0	high
TCGA.FG.A60K	11.5071	Oligoastrocytoma	Primary	Codel	17.8	0	low
TCGA.FG.A60L	11.8276	Astrocytoma	Primary	G-CIMP-high	21.5	0	low
TCGA.FG.A6IZ	11.3667	Oligodendroglioma	Primary	Codel	15	0	low
TCGA.FG.A6J1	11.4012	Oligodendroglioma	Primary	Codel	16.4	0	low
TCGA.FG.A6J3	11.9688	Astrocytoma	Primary	G-CIMP-low	22.3	0	low
TCGA.FG.A70Y	12.1045	Oligodendroglioma	Primary	G-CIMP-high	28.5	0	low
TCGA.FG.A70Z	12.1571	Oligoastrocytoma	Primary	Mesenchymal-like	10.8	0	high
TCGA.FG.A710	11.365	Oligodendroglioma	Primary	Codel	36.7	0	low
TCGA.FG.A711	12.0335	Oligodendroglioma	Primary	G-CIMP-high	48.7	1	low
TCGA.FG.A713	11.1675	Oligoastrocytoma	Primary	Codel	20.4	0	low
TCGA.FG.A87N	12.4908	Astrocytoma	Primary	G-CIMP-low	18.6	0	high
TCGA.FG.A87Q	11.9353	Astrocytoma	Primary	Classic-like	5.7	0	low
TCGA.FN.7833	12.1278	Oligoastrocytoma	Primary	G-CIMP-high	27.5	0	high
TCGA.HT.7467	11.466	Oligodendroglioma	Primary	Codel	0.1	0	low
TCGA.HT.7468	11.613	Oligodendroglioma	Primary	Codel	6.7	0	low
TCGA.HT.7469	12.604	Oligodendroglioma	Primary	PA-like	11.5	1	high
TCGA.HT.7470	12.1276	Oligodendroglioma	Primary	G-CIMP-high	40.1	1	high
TCGA.HT.7471	11.3065	Oligodendroglioma	Primary	Codel	0.1	0	low
TCGA.HT.7472	12.4716	Oligodendroglioma	Primary	G-CIMP-high	0	0	high
TCGA.HT.7473	12.5307	Oligoastrocytoma	Primary	G-CIMP-high	16.5	0	high
TCGA.HT.7474	11.9702	Oligoastrocytoma	Primary	G-CIMP-high	3.8	0	low
TCGA.HT.7475	11.9313	Oligoastrocytoma	Primary	G-CIMP-high	17.4	0	low
TCGA.HT.7476	12.0801	Astrocytoma	Primary	G-CIMP-high	6.5	0	low
TCGA.HT.7477	12.591	Astrocytoma	Primary	G-CIMP-high	24.3	0	high
TCGA.HT.7478	12.4093	Astrocytoma	Primary	G-CIMP-high	6.4	0	high
TCGA.HT.7479	12.4106	Astrocytoma	Primary	G-CIMP-high	40.3	0	high
TCGA.HT.7480	11.387	Oligodendroglioma	Primary	Codel	75.2	0	low
TCGA.HT.7481	11.6339	Oligodendroglioma	Primary	Codel	95.9	0	low
TCGA.HT.7482	12.4709	Oligoastrocytoma	Primary	G-CIMP-high	107	0	high
TCGA.HT.7483	12.4184	Oligoastrocytoma	Primary	G-CIMP-high	172.8	0	high
TCGA.HT.7485	12.5675	Astrocytoma	Primary	G-CIMP-high	4	0	high
TCGA.HT.7601	12.2915	Astrocytoma	Primary	G-CIMP-high	5	0	high
TCGA.HT.7602	12.0421	Oligodendroglioma	Primary	G-CIMP-high	29.9	0	low
TCGA.HT.7603	12.0276	Oligodendroglioma	Primary	G-CIMP-high	23.2	0	low
TCGA.HT.7604	12.7433	Astrocytoma	Primary	G-CIMP-high	122.5	0	high
TCGA.HT.7605	11.4998	Oligodendroglioma	Primary	Codel	4.6	0	low
TCGA.HT.7606	12.3813	Astrocytoma	Primary	G-CIMP-high	17.3	0	high
TCGA.HT.7607	11.5126	Astrocytoma	Primary	Codel	3.2	1	low
TCGA.HT.7608	11.2261	Oligoastrocytoma	Primary	Codel	22.1	0	low
TCGA.HT.7609	12.4483	Oligoastrocytoma	Primary	G-CIMP-high	46	0	high
TCGA.HT.7610	11.9034	Oligoastrocytoma	Primary	G-CIMP-high	56.1	0	low
TCGA.HT.7611	12.6719	Oligoastrocytoma	Primary	G-CIMP-high	57.6	0	high
TCGA.HT.7616	11.6669	Oligodendroglioma	Primary	Codel	0.2	1	low
TCGA.HT.7620	11.6171	Oligodendroglioma	Primary	Codel	14.3	0	low
TCGA.HT.7676	12.4815	Oligodendroglioma	Primary	G-CIMP-high	0.2	0	high
TCGA.HT.7677	11.3153	Oligodendroglioma	Primary	Codel	16.2	0	low
TCGA.HT.7680	12.5725	Astrocytoma	Primary	PA-like	0.8	0	high
TCGA.HT.7681	11.5003	Oligoastrocytoma	Primary	Codel	44.7	0	low
TCGA.HT.7684	12.5843	Oligoastrocytoma	Primary	G-CIMP-high	6	0	high
TCGA.HT.7686	12.5581	Astrocytoma	Primary	G-CIMP-high	42.7	0	high
TCGA.HT.7687	11.4336	Oligodendroglioma		Codel	0.1	0	low
TCGA.HT.7688	11.9519	Oligodendroglioma	Primary	G-CIMP-high	31.7	0	low
TCGA.HT.7689	12.0833	Oligodendroglioma	Primary	G-CIMP-high	15	0	low
TCGA.HT.7690	12.2188	Oligoastrocytoma	Primary	G-CIMP-high	0.1	0	high
TCGA.HT.7691	12.1271	Astrocytoma	Primary	PA-like	0.1	0	high
TCGA.HT.7692	11.3221	Oligoastrocytoma	Primary	Codel	3	0	low
TCGA.HT.7693	12.2	Oligodendroglioma	Primary	G-CIMP-high	17.5	0	high
TCGA.HT.7694	11.3931	Oligodendroglioma	Primary	Codel	6.9	0	low
TCGA.HT.7695	11.5487	Oligodendroglioma	Primary	Codel	14.5	0	low
TCGA.HT.7854	12.2874	Astrocytoma	Primary	PA-like	39.5	0	high
TCGA.HT.7855	12.2224	Astrocytoma	Primary	G-CIMP-high	19.2	0	high
TCGA.HT.7856	11.3619	Oligodendroglioma	Primary	Codel	39.1	0	low
TCGA.HT.7857	12.107	Astrocytoma	Primary	PA-like	0.2	0	low
TCGA.HT.7858	12.2449	Astrocytoma	Primary	G-CIMP-high	50.6	0	high
TCGA.HT.7860	12.3783	Astrocytoma	Primary	Classic-like	0.5	0	high
TCGA.HT.7873	12.3726	Oligoastrocytoma	Primary	G-CIMP-high	23.6	0	high
TCGA.HT.7874	11.437	Oligodendroglioma	Primary	Codel	37.1	0	low
TCGA.HT.7875	11.5128	Oligodendroglioma	Primary	Codel	0.3	0	low
TCGA.HT.7877	11.4307	Oligodendroglioma	Primary	Codel	0.1	0	low
TCGA.HT.7879	12.1066	Oligoastrocytoma	Primary	G-CIMP-high	3.7	0	low
TCGA.HT.7880	11.5903	Oligoastrocytoma	Primary	G-CIMP-high	5.3	0	low
TCGA.HT.7881	11.3674	Oligodendroglioma	Primary	Codel	35.5	0	low
TCGA.HT.7882	12.3309	Oligodendroglioma	Primary	Mesenchymal-like	3.7	1	high
TCGA.HT.7884	11.7687	Astrocytoma	Primary	G-CIMP-high	11.3	0	low
TCGA.HT.7902	11.9249	Oligoastrocytoma	Primary	G-CIMP-high	31.4	0	low
TCGA.HT.8010	11.1751	Oligodendroglioma	Primary	Codel	1.6	0	low
TCGA.HT.8011	12.7216	Astrocytoma	Primary	Mesenchymal-like	16.2	0	high
TCGA.HT.8012	11.2889	Oligodendroglioma	Primary	Codel	9.4	0	low
TCGA.HT.8013	12.3526	Oligoastrocytoma	Primary	G-CIMP-high	63.5	1	high
TCGA.HT.8015	11.7585	Astrocytoma	Primary	PA-like	0.1	0	low
TCGA.HT.8018	11.7043	Oligoastrocytoma	Primary	G-CIMP-high	37.9	1	low
TCGA.HT.8019	11.2397	Oligodendroglioma	Primary	PA-like	33	0	low
TCGA.HT.8104	12.4616	Astrocytoma	Primary	Classic-like	12.2	0	high
TCGA.HT.8105	11.3749	Oligodendroglioma	Primary	Codel	6.2	0	low
TCGA.HT.8106	12.2917	Astrocytoma	Primary	G-CIMP-high	0.1	0	high
TCGA.HT.8107	11.3282	Oligodendroglioma	Primary	PA-like	0.5	0	low
TCGA.HT.8108	12.1342	Oligodendroglioma	Primary	G-CIMP-high	2.5	0	high
TCGA.HT.8109	11.5981	Oligodendroglioma	Primary	Codel	5.6	0	low
TCGA.HT.8110	12.4107	Astrocytoma	Primary	Mesenchymal-like	13.8	0	high
TCGA.HT.8111	11.9954	Oligoastrocytoma	Primary	G-CIMP-high	0.2	0	low
TCGA.HT.8113	11.2526	Oligodendroglioma	Primary	Codel	29.6	0	low
TCGA.HT.8114	12.1633	Oligoastrocytoma	Primary	G-CIMP-high	34.2	0	high
TCGA.HT.8558	11.4934	Oligodendroglioma		PA-like	13.7	0	low
TCGA.HT.8563	12.32	Astrocytoma	Primary	G-CIMP-high	28.3	0	high
TCGA.HT.8564	12.2073	Astrocytoma	Primary	PA-like	15.7	0	high
TCGA.HT.A4DS	12.1505	Astrocytoma	Primary	Mesenchymal-like	0.2	0	high
TCGA.HT.A4DV	11.2411	Oligodendroglioma	Primary	Codel	26	0	low
TCGA.HT.A5R5	11.9978	Oligodendroglioma	Primary	G-CIMP-high	0.1	0	low
TCGA.HT.A5R7	11.7548	Astrocytoma	Primary	G-CIMP-high	20.2	0	low
TCGA.HT.A5R9	11.8592	Oligodendroglioma	Primary	Codel	0.1	0	low
TCGA.HT.A5RA	12.8005	Astrocytoma	Primary	Mesenchymal-like	27.4	0	high
TCGA.HT.A5RB	12.3375	Astrocytoma	Primary	G-CIMP-high	0.1	0	high
TCGA.HT.A5RC	12.0111	Astrocytoma	Primary	Classic-like	5.3	1	low
TCGA.HT.A614	12.1984	Oligoastrocytoma	Primary	G-CIMP-high	2.7	0	high
TCGA.HT.A615	11.8337	Oligodendroglioma	Primary	Codel	16.9	0	low
TCGA.HT.A616	12.2966	Astrocytoma	Primary	G-CIMP-high	1.8	0	high
TCGA.HT.A617	12.0415	Oligodendroglioma	Primary	Classic-like	16.1	0	low
TCGA.HT.A618	12.5776	Astrocytoma	Primary	G-CIMP-high	16.8	0	high
TCGA.HT.A619	11.7469	Oligodendroglioma		Codel	21.4	0	low
TCGA.HT.A61A	11.5241	Oligodendroglioma		G-CIMP-high	6.4	0	low
TCGA.HT.A61B	12.4436	Astrocytoma	Primary	G-CIMP-high	17.5	0	high
TCGA.HT.A61C	11.7297	Oligodendroglioma	Primary	Mesenchymal-like	17.6	1	low
TCGA.HT.A74H	12.166	Astrocytoma	Primary	Mesenchymal-like	2.4	0	high
TCGA.HT.A74J	11.9092	Oligoastrocytoma	Primary	G-CIMP-high	10.5	0	low
TCGA.HT.A74K	11.206	Oligodendroglioma	Primary	Codel	15.3	0	low
TCGA.HT.A74L	11.8284	Oligoastrocytoma	Primary	Codel	11.1	0	low
TCGA.HT.A74O	11.9776	Astrocytoma	Primary	G-CIMP-high	0.1	0	low
TCGA.HW.7486	11.5889	Oligodendroglioma	Primary	Codel	56.6	0	low
TCGA.HW.7487	11.4382	Oligodendroglioma	Primary	Codel	13.4	0	low
TCGA.HW.7489	11.9499	Oligoastrocytoma	Primary	G-CIMP-high	41.5	1	low
TCGA.HW.7490	12.4015	Astrocytoma	Primary	G-CIMP-high	45.6	0	high
TCGA.HW.7491	12.0029	Oligodendroglioma	Primary	Codel	68.3	0	low
TCGA.HW.7493	12.4031	Astrocytoma	Primary		69.3	0	high
TCGA.HW.7495	11.3839	Oligodendroglioma	Primary	Codel	35.4	0	low
TCGA.HW.8319	12.3527	Astrocytoma	Primary	G-CIMP-high	39.8	1	high
TCGA.HW.8320	12.301	Astrocytoma	Primary	G-CIMP-high	40	0	high
TCGA.HW.8321	12.2552	Astrocytoma	Primary	G-CIMP-high	42.5	0	high
TCGA.HW.8322	11.5625	Oligodendroglioma	Primary	Codel	6.2	0	low
TCGA.HW.A5KJ	11.5205	Oligodendroglioma	Primary	Codel	10.6	0	low
TCGA.HW.A5KK	11.8689	Astrocytoma	Primary	Mesenchymal-like	12.8	1	low
TCGA.HW.A5KL	12.4259	Astrocytoma	Primary	G-CIMP-high	20.8	0	high
TCGA.HW.A5KM	12.3835	Astrocytoma	Primary	G-CIMP-high	20.7	0	high
TCGA.IK.7675	12.404	Oligodendroglioma	Primary	G-CIMP-high	19	1	high
TCGA.IK.8125	11.6298	Oligoastrocytoma	Primary	Codel	42.8	0	low
TCGA.KT.A74X	11.4546	Oligoastrocytoma	Primary	Codel	14.4	0	low
TCGA.KT.A7W1	12.5654	Astrocytoma	Primary	Classic-like	14.4	0	high
TCGA.P5.A5ET	11.4813	Oligodendroglioma	Primary	Codel	-0.3	0	low
TCGA.P5.A5EU	12.6007	Astrocytoma	Primary	G-CIMP-low	0	0	high
TCGA.P5.A5EV	12.1153	Astrocytoma	Primary	G-CIMP-high	0.2	0	high
TCGA.P5.A5EW	12.4563	Astrocytoma	Primary	G-CIMP-high	6.7	0	high
TCGA.P5.A5EX	11.5818	Oligodendroglioma	Primary	Codel	8	0	low
TCGA.P5.A5EY	12.0646	Astrocytoma	Primary	PA-like	2.4	0	low
TCGA.P5.A5EZ	12.2033	Astrocytoma	Primary	G-CIMP-high	2.3	0	high
TCGA.P5.A5F0	11.2197	Oligodendroglioma	Primary	Codel	4.1	0	low
TCGA.P5.A5F1	12.2548	Astrocytoma	Primary	G-CIMP-high	5.9	0	high
TCGA.P5.A5F2	11.9254	Astrocytoma	Primary	G-CIMP-high	7.6	0	low
TCGA.P5.A5F4	11.7464	Oligodendroglioma	Primary	G-CIMP-high	0.8	0	low
TCGA.P5.A5F6	12.0213	Oligodendroglioma	Primary	PA-like	1.3	0	low
TCGA.P5.A72U	11.8954	Oligodendroglioma	Primary	Classic-like	0.2	0	low
TCGA.P5.A72W	12.2381	Astrocytoma	Primary	G-CIMP-high	10.4	0	high
TCGA.P5.A72X	12.1621	Astrocytoma	Primary	G-CIMP-high	13.2	0	high
TCGA.P5.A72Z	11.6196	Oligodendroglioma	Primary	Codel	11.6	0	low
TCGA.P5.A730	11.648	Oligoastrocytoma	Primary	Codel	10.9	0	low
TCGA.P5.A731	12.3199	Oligoastrocytoma	Primary	G-CIMP-high	9	0	high
TCGA.P5.A733	12.4647	Astrocytoma	Primary	G-CIMP-high	13.6	0	high
TCGA.P5.A735	12.002	Astrocytoma		G-CIMP-high	9.6	0	low
TCGA.P5.A736	12.0694	Astrocytoma		G-CIMP-high	7.6	0	low
TCGA.P5.A737	11.5504	Oligoastrocytoma		Codel	12.2	0	low
TCGA.P5.A77W	12.0113	Oligoastrocytoma		Codel	19.2	0	low
TCGA.P5.A77X	11.4298	Oligoastrocytoma		Codel	3.5	0	low
TCGA.P5.A780	12.2982	Astrocytoma		G-CIMP-high	2.4	0	high
TCGA.P5.A781	11.6228	Astrocytoma		Codel	4.4	0	low
TCGA.QH.A65R	11.9798	Oligodendroglioma	Primary	Codel	15.2	0	low
TCGA.QH.A65S	12.3157	Oligoastrocytoma	Primary	G-CIMP-high	2.5	0	high
TCGA.QH.A65V	11.4716	Oligodendroglioma	Primary	Codel	12.6	0	low
TCGA.QH.A65X	11.1914	Oligoastrocytoma	Primary	Codel	15.8	0	low
TCGA.QH.A65Z	11.1347	Oligodendroglioma	Primary	Codel	14	0	low
TCGA.QH.A6CS	11.8186	Astrocytoma		PA-like	19.3	0	low
TCGA.QH.A6CU	11.3973	Oligodendroglioma	Primary	Codel	14.8	0	low
TCGA.QH.A6CV	11.9191	Oligoastrocytoma	Primary	Classic-like	14.5	0	low
TCGA.QH.A6CW	12.1071	Oligoastrocytoma	Primary	G-CIMP-high	13.6	0	low
TCGA.QH.A6CX	11.9975	Astrocytoma	Primary	Mesenchymal-like	12.2	1	low
TCGA.QH.A6CY	11.4425	Oligoastrocytoma	Primary	Codel	2.2	0	low
TCGA.QH.A6CZ	11.6543	Oligoastrocytoma	Primary	Codel	9.2	0	low
TCGA.QH.A6X3	12.4172	Oligoastrocytoma	Primary	G-CIMP-high	10.3	0	high
TCGA.QH.A6X4	11.0766	Oligoastrocytoma	Primary	Codel	14.5	0	low
TCGA.QH.A6X5	11.299	Oligoastrocytoma	Primary	Codel	16.3	0	low
TCGA.QH.A6X8	11.3863	Oligodendroglioma	Primary	Codel	16.7	0	low
TCGA.QH.A6X9	12.0128	Oligodendroglioma	Primary	G-CIMP-high	1.9	0	low
TCGA.QH.A6XA	12.2683	Oligoastrocytoma	Primary	G-CIMP-high	16.5	0	high
TCGA.QH.A6XC	11.8248	Astrocytoma	Primary	Classic-like	5	0	low
TCGA.QH.A86X	11.2861	Oligodendroglioma	Primary	Codel	11.1	0	low
TCGA.QH.A870	12.1813	Oligoastrocytoma	Primary	G-CIMP-high	13	0	high
TCGA.R8.A6MK	11.5303	Oligodendroglioma	Primary	Codel	88.8	0	low
TCGA.R8.A6ML	11.2913	Oligodendroglioma	Primary	Codel	94	0	low
TCGA.R8.A6MO	11.3682	Oligodendroglioma	Primary	Codel	32.6	0	low
TCGA.R8.A73M	10.8858	Oligodendroglioma	Primary	Codel	59.4	0	low
TCGA.RY.A83X	11.3127	Oligodendroglioma	Primary	Codel	30.9	0	low
TCGA.RY.A83Y	11.1449	Oligodendroglioma	Primary	Codel	5.5	0	low
TCGA.RY.A83Z	12.2092	Astrocytoma	Primary	G-CIMP-low	9.9	0	high
TCGA.RY.A840	11.4751	Oligodendroglioma	Primary	Codel	28.1	0	low
TCGA.RY.A843	12.2702	Astrocytoma	Primary	G-CIMP-high	2.1	0	high
TCGA.RY.A845	12.2444	Oligoastrocytoma	Primary	G-CIMP-high	19.6	0	high
TCGA.RY.A847	11.6112	Oligodendroglioma	Primary	Codel	30.7	0	low
TCGA.S9.A6TS	11.9278	Astrocytoma	Primary	G-CIMP-high	62.2	1	low
TCGA.S9.A6TU	12.0618	Astrocytoma	Primary	G-CIMP-high	87.1	0	low
TCGA.S9.A6TV	12.414	Oligoastrocytoma	Primary	G-CIMP-high	18.8	0	high
TCGA.S9.A6TW	11.7223	Oligodendroglioma	Primary	Codel	41.1	0	low
TCGA.S9.A6TX	11.184	Oligodendroglioma	Primary	Codel	28.1	0	low
TCGA.S9.A6TY	11.6088	Oligodendroglioma	Primary	Codel	35.4	0	low
TCGA.S9.A6TZ	12.2206	Astrocytoma	Primary	G-CIMP-high	36.8	0	high
TCGA.S9.A6U0	12.3646	Astrocytoma	Primary	Mesenchymal-like	24.4	1	high
TCGA.S9.A6U1	12.3127	Astrocytoma	Primary	G-CIMP-high	25.8	0	high
TCGA.S9.A6U2	11.565	Oligodendroglioma	Primary	Codel	29.9	0	low
TCGA.S9.A6U5	11.2324	Astrocytoma	Primary	Codel	32.6	0	low
TCGA.S9.A6U6	12.1499	Astrocytoma	Primary	G-CIMP-high	35.1	0	high
TCGA.S9.A6U8	12.152	Astrocytoma	Primary	G-CIMP-high	98.2	1	high
TCGA.S9.A6U9	12.2572	Astrocytoma	Primary	G-CIMP-high	95.9	0	high
TCGA.S9.A6UA	12.0359	Astrocytoma	Primary	PA-like	5.8	1	low
TCGA.S9.A6UB	11.4954	Oligodendroglioma	Primary	Codel	123.7	0	low
TCGA.S9.A6WD	11.9773	Oligodendroglioma	Primary	Codel	75.2	0	low
TCGA.S9.A6WE	11.4329	Oligodendroglioma	Primary	Codel	135.2	0	low
TCGA.S9.A6WG	12.0158	Astrocytoma	Primary	G-CIMP-high	85.5	0	low
TCGA.S9.A6WH	11.2799	Oligoastrocytoma	Primary	Codel	38.6	0	low
TCGA.S9.A6WI	11.2923	Oligoastrocytoma	Primary	G-CIMP-high	85	0	low
TCGA.S9.A6WL	11.9131	Astrocytoma	Primary	Codel	31.1	0	low
TCGA.S9.A6WM	12.6339	Astrocytoma	Primary	Mesenchymal-like	19.9	0	high
TCGA.S9.A6WN	11.4804	Astrocytoma	Primary	Codel	26.5	0	low
TCGA.S9.A6WO	12.4106	Astrocytoma	Primary	G-CIMP-high	18.6	0	high
TCGA.S9.A6WP	11.5064	Oligoastrocytoma	Primary	Codel	18.6	0	low
TCGA.S9.A6WQ	11.9581	Oligoastrocytoma	Primary	G-CIMP-high	14.1	0	low
TCGA.S9.A7IQ	11.1918	Oligoastrocytoma	Primary	Codel	36.1	0	low
TCGA.S9.A7IS	12.6878	Astrocytoma	Primary	G-CIMP-low	7.9	1	high
TCGA.S9.A7IX	12.0864	Astrocytoma	Primary	Mesenchymal-like	26.9	1	low
TCGA.S9.A7IY	11.3477	Oligoastrocytoma	Primary	Codel	23.5	0	low
TCGA.S9.A7IZ	11.9897	Astrocytoma	Primary	G-CIMP-high	20	0	low
TCGA.S9.A7J0	12.2827	Oligodendroglioma	Primary	G-CIMP-high	20	0	high
TCGA.S9.A7J1	11.3436	Oligodendroglioma	Primary	Codel	8.2	0	low
TCGA.S9.A7J2	11.2979	Oligodendroglioma	Primary	Codel	2	0	low
TCGA.S9.A7J3	11.3026	Oligodendroglioma	Primary	Codel	20.7	0	low
TCGA.S9.A7QW	12.1508	Astrocytoma	Primary	G-CIMP-high	15.1	0	high
TCGA.S9.A7QX	12.6467	Astrocytoma	Primary	G-CIMP-high	18.5	0	high
TCGA.S9.A7QY	11.4163	Oligoastrocytoma	Primary	Codel	28.4	0	low
TCGA.S9.A7QZ	11.2432	Oligodendroglioma	Primary	Codel	27.2	0	low
TCGA.S9.A7R1	11.3985	Oligodendroglioma	Primary	Codel	169.8	1	low
TCGA.S9.A7R2	12.0056	Astrocytoma	Primary	Mesenchymal-like	10.4	1	low
TCGA.S9.A7R3	12.2371	Astrocytoma	Primary	G-CIMP-high	99.1	0	high
TCGA.S9.A7R4	12.3202	Astrocytoma	Primary	G-CIMP-high	30.1	0	high
TCGA.S9.A7R7	12.251	Astrocytoma	Primary	G-CIMP-high	98.6	0	high
TCGA.S9.A7R8	12.2147	Astrocytoma	Primary	G-CIMP-high	31.6	1	high
TCGA.S9.A89V	12.0401	Astrocytoma	Primary	PA-like	18.7	0	low
TCGA.S9.A89Z	12.1343	Astrocytoma	Primary	G-CIMP-high	20.5	0	high
TCGA.TM.A7C3	11.4468	Astrocytoma	Primary	Classic-like	54.8	1	low
TCGA.TM.A7C4	12.1052	Astrocytoma	Primary	G-CIMP-high	48.3	0	low
TCGA.TM.A7C5	11.5963	Oligoastrocytoma	Primary	Codel	49.3	0	low
TCGA.TM.A7CA	11.9868	Astrocytoma	Primary	G-CIMP-high	34.8	0	low
TCGA.TM.A7CF	12.0596	Astrocytoma	Primary	G-CIMP-high	65.4	0	low
TCGA.TM.A84B	12.6273	Astrocytoma	Primary	Mesenchymal-like	24.9	1	high
TCGA.TM.A84C	12.7236	Astrocytoma	Primary	PA-like	16.2	1	high
TCGA.TM.A84F	12.0603	Astrocytoma	Primary	G-CIMP-high	59	0	low
TCGA.TM.A84G	11.0391	Oligodendroglioma	Primary	Codel	40.6	0	low
TCGA.TM.A84H	11.5412	Oligoastrocytoma	Primary	G-CIMP-high	30.4	0	low
TCGA.TM.A84I	13.1168	Astrocytoma	Primary	G-CIMP-low	28.1	0	high
TCGA.TM.A84J	12.6142	Oligodendroglioma	Primary	PA-like	24.2	0	high
TCGA.TM.A84L	12.1127	Oligoastrocytoma	Primary	G-CIMP-high	40.8	1	high
TCGA.TM.A84M	11.6026	Oligodendroglioma	Primary	Codel	24.8	0	low
TCGA.TM.A84O	11.4094	Oligodendroglioma	Primary	Codel	33.2	1	low
TCGA.TM.A84Q	12.3132	Astrocytoma	Primary	G-CIMP-high	25.4	0	high
TCGA.TM.A84R	11.451	Oligodendroglioma	Primary	Codel	18.6	0	low
TCGA.TM.A84S	11.691	Oligodendroglioma	Primary	Codel	14.9	0	low
TCGA.TM.A84T	12.4703	Oligoastrocytoma	Primary	G-CIMP-high	23.8	0	high
TCGA.TQ.A7RF	12.0936	Oligodendroglioma		G-CIMP-high	21.4	0	low
TCGA.TQ.A7RG	11.4226	Oligoastrocytoma		Codel	19.7	0	low
TCGA.TQ.A7RH	11.9835	Oligoastrocytoma	Primary	G-CIMP-high	16	0	low
TCGA.TQ.A7RI	11.2334	Oligodendroglioma		Codel	2	0	low
TCGA.TQ.A7RJ	12.1878	Oligoastrocytoma		G-CIMP-high	40.4	0	high
TCGA.TQ.A7RK	12.0091	Oligoastrocytoma		G-CIMP-high	44.1	0	low
TCGA.TQ.A7RM	12.9566	Oligoastrocytoma		G-CIMP-high	36.7	0	high
TCGA.TQ.A7RN	11.5698	Oligodendroglioma		Codel	33.7	0	low
TCGA.TQ.A7RO	11.5605	Oligoastrocytoma		Codel	31.2	0	low
TCGA.TQ.A7RP	12.1268	Oligoastrocytoma		Mesenchymal-like	30.1	0	high
TCGA.TQ.A7RQ	11.4019	Oligodendroglioma		Codel	26.1	0	low
TCGA.TQ.A7RR	12.1265	Oligoastrocytoma		G-CIMP-high	25.9	0	high
TCGA.TQ.A7RS	11.0697	Oligodendroglioma		Codel	0	0	low
TCGA.TQ.A7RU	11.0858	Oligodendroglioma		Codel	33.9	0	low
TCGA.TQ.A7RV	12.0428	Astrocytoma		G-CIMP-high	61.4	0	low
TCGA.TQ.A7RW	12.3573	Oligodendroglioma	Primary	G-CIMP-high	27	1	high
TCGA.TQ.A8XE	12.3865	Oligodendroglioma		G-CIMP-high	31.4	1	high
TCGA.VM.A8C8	12.2416	Oligodendroglioma	Primary	G-CIMP-high	43	0	high
TCGA.VM.A8C9	11.8893	Astrocytoma	Primary	PA-like	43.2	0	low
TCGA.VM.A8CA	11.9609	Oligodendroglioma	Primary	Codel	13.5	0	low
TCGA.VM.A8CB	11.3589	Oligodendroglioma	Primary	Codel	0.1	0	low
TCGA.VM.A8CD	12.0384	Astrocytoma	Primary	Mesenchymal-like	7.9	1	low
TCGA.VM.A8CE	11.4635	Oligodendroglioma	Primary	Codel	39.2	0	low
TCGA.VM.A8CF	12.048	Astrocytoma		G-CIMP-high	20	0	low
TCGA.VM.A8CH	12.1586	Astrocytoma	Primary	G-CIMP-high	23.5	0	high
TCGA.VV.A829	11.762	Oligoastrocytoma	Primary	Codel	37	0	low
TCGA.VV.A86M	12.6108	Astrocytoma	Primary	G-CIMP-high	16	0	high
TCGA.VW.A7QS	11.5587	Oligodendroglioma	Primary	Codel	23.2	0	low
TCGA.VW.A8FI	12.2509	Astrocytoma	Primary	Classic-like	8.1	1	high
TCGA.W9.A837	11.4876	Oligodendroglioma	Primary	Codel	51.1	0	low
TCGA.WH.A86K	12.4138	Astrocytoma	Primary	G-CIMP-high	13.3	0	high
TCGA.WY.A858	12.0928	Astrocytoma	Primary	G-CIMP-high	44	0	low
TCGA.WY.A859	11.7104	Astrocytoma	Primary	G-CIMP-high	39.9	0	low
TCGA.WY.A85A	12.1686	Astrocytoma	Primary	G-CIMP-high	43.4	0	high
TCGA.WY.A85B	12.2949	Astrocytoma	Primary	G-CIMP-high	45.8	0	high
TCGA.WY.A85C	12.1446	Astrocytoma	Primary	G-CIMP-high	46.9	0	high
TCGA.WY.A85D	12.1494	Oligoastrocytoma	Primary	G-CIMP-high	37.7	0	high
TCGA.WY.A85E	12.0776	Oligoastrocytoma	Primary	G-CIMP-high	20.8	0	low

## Sheet: CGGA All glioma
﻿Sample	mRNA	Histology	Recurrence	Subtype	survival	status	cutoff_group
CGGA_1002	4.70044	Anaplastic Astrocytoma	Primary	Proneural	10	1	low
CGGA_1003	4.44692	Oligodendroglioma	Primary		112.7	0	low
CGGA_1006	7.71829	Anaplastic Astrocytoma	Primary	Mesenchymal	8.4	1	high
CGGA_1007	7.06264	GBM	Primary	Classical	11.3	1	high
CGGA_1008	7.25531	GBM	Primary	Classical	10.4	1	high
CGGA_1010	3.15866	Astrocytoma	Primary		8.1	1	low
CGGA_1011	7.30925	GBM	Primary	Mesenchymal	3.6	1	high
CGGA_1014	5.0751	Astrocytoma	Primary	Proneural	8.6	1	low
CGGA_1015	7.10371	GBM	Primary	Mesenchymal	5.4	1	high
CGGA_1022	6.61618	Astrocytoma	Recurrent	Classical	17	0	high
CGGA_1024	6.77043	GBM	Primary	Proneural	101.1	1	high
CGGA_1026	6.77162	GBM	Primary	Classical	51.6	1	high
CGGA_103	6.71617	Anaplastic Astrocytoma	Primary		39.1	1	high
CGGA_1030	5.04089	Astrocytoma	Primary		107.7	0	low
CGGA_1032	3.45681	Astrocytoma	Primary	Mesenchymal	21.1	1	low
CGGA_1033	4.12267	Oligoastrocytoma	Primary		43.5	0	low
CGGA_1034	6.84725	Anaplastic Astrocytoma	Primary	Classical	24.8	1	high
CGGA_1035	6.71218	GBM	Primary	Mesenchymal	18.6	1	high
CGGA_1036	5.2075	GBM	Primary	Proneural	26.5	1	low
CGGA_1037	3.16511	Astrocytoma	Primary		25.6	0	low
CGGA_1039	6.86096	GBM	Primary	Classical	23.9	1	high
CGGA_1045	7.24622	GBM	Primary	Mesenchymal	11.4	1	high
CGGA_1048	4.64789	Astrocytoma	Primary	Proneural	23.1	0	low
CGGA_1049	7.18458	GBM	Primary	Classical	26.6	1	high
CGGA_1051	4.76288	Astrocytoma	Primary	Proneural	27.6	1	low
CGGA_1053	6.62	GBM	Primary	Proneural	12.2	1	high
CGGA_1055	6.60644	Anaplastic Astrocytoma	Primary		53	1	high
CGGA_1057	5.00944	Astrocytoma	Primary	Mesenchymal	50.9	1	low
CGGA_1059	7.02525	Astrocytoma	Recurrent		0.7	1	high
CGGA_1060	7.26679	GBM	Recurrent		7.5	1	high
CGGA_1061	6.854	Anaplastic Astrocytoma	Recurrent		17.5	1	high
CGGA_1068	6.79403	GBM	Secondary		2.2	1	high
CGGA_107	7.25644	Anaplastic Astrocytoma	Recurrent	Classical	70.9	1	high
CGGA_1071	6.9521	Astrocytoma	Primary	Classical	98.9	0	high
CGGA_1072	7.36685	GBM	Primary	Classical	35.8	1	high
CGGA_1073	6.72833	GBM	Primary	Classical	8.9	1	high
CGGA_1077	6.81686	GBM	Primary	Mesenchymal	19.4	1	high
CGGA_1086	3.73985	GBM	Primary	Mesenchymal	65	1	low
CGGA_1091	6.65992	GBM	Primary	Classical	36.7	1	high
CGGA_1094	6.74846	Anaplastic Astrocytoma	Recurrent		8.3	1	high
CGGA_1099	7.10014	GBM	Secondary	Classical	4	1	high
CGGA_1100	3.48027	Oligodendroglioma	Primary		96.2	0	low
CGGA_1101	3.96532	Astrocytoma	Primary	Proneural	7	1	low
CGGA_1103	7.08757	GBM	Primary		19.2	1	high
CGGA_1105	7.09908	GBM	Secondary		20	1	high
CGGA_1106	6.66064	GBM	Primary	Mesenchymal	13.8	1	high
CGGA_1108	6.6632	Anaplastic Astrocytoma	Primary	Proneural	22.5	1	high
CGGA_1114	7.10077	GBM	Primary	Mesenchymal	15.1	1	high
CGGA_1118	6.63923	Anaplastic Astrocytoma	Recurrent		13.1	1	high
CGGA_1120	2.68482	Anaplastic Oligoastrocytoma	Primary		13.9	1	low
CGGA_1124	6.82909	GBM	Primary	Mesenchymal	15.9	1	high
CGGA_1127	3.75702	Oligodendroglioma	Primary		86.5	1	low
CGGA_1129	6.71631	GBM	Secondary		5.5	1	high
CGGA_1130	4.86196	GBM	Recurrent		13.2	1	low
CGGA_1132	5.11894	Anaplastic Oligodendrolgioma	Recurrent		94.1	0	low
CGGA_1134	6.72874	GBM	Primary	Mesenchymal	1.9	1	high
CGGA_1136	6.89385	GBM	Secondary		7.8	1	high
CGGA_1137	2.8339	Anaplastic Astrocytoma	Primary	Proneural	93.6	0	low
CGGA_1141	4.54967	Anaplastic Astrocytoma	Primary	Proneural	14.2	1	low
CGGA_1144	4.9644	Anaplastic Astrocytoma	Primary	Proneural	82.4	0	low
CGGA_1145	6.67384	Anaplastic Astrocytoma	Recurrent	Classical	7.9	1	high
CGGA_1146	6.75449	Anaplastic Astrocytoma	Primary		82.1	0	high
CGGA_1152	4.98277	Astrocytoma	Primary	Mesenchymal	92.4	0	low
CGGA_1154	6.7039	Anaplastic Astrocytoma	Recurrent		12.1	1	high
CGGA_1155	4.5435	Anaplastic Astrocytoma	Primary		45.1	1	low
CGGA_1158	5.20867	Oligodendroglioma	Primary		92	0	low
CGGA_1159	4.39232	Astrocytoma	Primary		91.8	0	low
CGGA_1160	6.77808	Anaplastic Astrocytoma	Primary		14	1	high
CGGA_1161	4.53419	Anaplastic Astrocytoma	Primary		91.8	0	low
CGGA_1162	3.36737	Anaplastic Oligoastrocytoma	Primary		91.6	0	low
CGGA_1164	4.95187	GBM	Recurrent		33.6	1	low
CGGA_1170	6.81455	GBM	Secondary		11.4	1	high
CGGA_1171	6.71039	GBM	Primary	Mesenchymal	13.5	1	high
CGGA_1175	7.09392	GBM	Secondary		14.5	1	high
CGGA_1177	6.62132	GBM	Recurrent	Mesenchymal	14.8	1	high
CGGA_1180	7.3077	GBM	Primary	Mesenchymal	40.3	0	high
CGGA_1181	5.21335	Astrocytoma	Primary		10.5	0	low
CGGA_1184	4.94486	Anaplastic Astrocytoma	Recurrent		5.1	1	low
CGGA_1195	4.66789	Anaplastic Astrocytoma	Primary		15.6	1	low
CGGA_1198	1.4957	Oligodendroglioma	Primary		88.1	0	low
CGGA_1205	2.82782	Anaplastic Astrocytoma	Primary	Proneural	30.5	1	low
CGGA_1207	4.04963	Anaplastic Oligoastrocytoma	Primary		87.5	0	low
CGGA_1208	7.51389	GBM	Recurrent	Mesenchymal	5.3	1	high
CGGA_1214	7.25172	GBM	Primary	Classical	19.9	1	high
CGGA_1215	6.65277	Anaplastic Astrocytoma	Recurrent		1	1	high
CGGA_1227	6.63575	GBM	Recurrent	Classical	39.4	1	high
CGGA_1234	7.06749	GBM	Primary	Mesenchymal	23.2	1	high
CGGA_1235	4.73064	Anaplastic Oligodendrolgioma	Primary		86	0	low
CGGA_1237	6.70418	GBM	Primary	Proneural	9.7	1	high
CGGA_1239	5.20046	Oligodendroglioma	Primary		85.8	0	low
CGGA_1240	6.86121	GBM	Primary	Mesenchymal	0.6	1	high
CGGA_1251	7.00809	GBM	Primary	Proneural	8.9	1	high
CGGA_1256	4.34554	GBM	Primary		84.1	0	low
CGGA_1258	6.79714	GBM	Primary	Proneural	3.7	1	high
CGGA_1260	4.57652	GBM	Recurrent	Proneural	5.8	1	low
CGGA_1262	3.96255	GBM	Recurrent	Mesenchymal	5.5	1	low
CGGA_1263	5.08023	Anaplastic Astrocytoma	Primary	Classical	25.4	1	low
CGGA_1264	5.05441	Anaplastic Oligodendrolgioma	Primary		83.5	0	low
CGGA_1271	7.00562	GBM	Recurrent	Classical	17.2	1	high
CGGA_1272	7.27724	GBM	Secondary		4.1	1	high
CGGA_1275	7.02591	GBM	Primary	Mesenchymal	6	1	high
CGGA_1280	6.98721	Anaplastic Astrocytoma	Primary	Classical	14.7	1	high
CGGA_1282	4.86839	GBM	Primary	Classical	36.7	1	low
CGGA_1283	7.24012	GBM	Secondary	Proneural	0.7	1	high
CGGA_1284	6.75422	Anaplastic Astrocytoma	Primary	Mesenchymal	3.2	1	high
CGGA_1286	4.50779	Oligodendroglioma	Primary		82.8	0	low
CGGA_1287	6.81198	GBM	Primary		17.5	1	high
CGGA_1291	3.61471	Anaplastic Oligodendrolgioma	Primary		79.6	0	low
CGGA_1299	6.95884	GBM	Primary	Classical	18.1	1	high
CGGA_1303	3.12763	Anaplastic Oligoastrocytoma	Primary		81.3	0	low
CGGA_1305	4.91265	Anaplastic Astrocytoma	Primary		82	0	low
CGGA_1307	6.91061	Anaplastic Astrocytoma	Primary		31.7	0	high
CGGA_1309	4.14486	Anaplastic Oligodendrolgioma	Primary		31.7	0	low
CGGA_1313	6.79675	GBM	Primary	Classical	12.5	1	high
CGGA_1314	6.75181	GBM	Primary		5.7	1	high
CGGA_1317	2.80323	Oligoastrocytoma	Primary		81.4	0	low
CGGA_1319	4.92695	Anaplastic Oligodendrolgioma	Primary	Proneural	81.3	0	low
CGGA_1326	4.83137	GBM	Primary		10.6	1	low
CGGA_1329	6.9607	Anaplastic Astrocytoma	Recurrent		10.7	1	high
CGGA_1330	6.60214	Astrocytoma	Primary		80.8	0	high
CGGA_1332	7.48985	GBM	Primary	Classical	16.8	0	high
CGGA_1335	4.89676	Oligodendroglioma	Primary		80.6	0	low
CGGA_1337	4.26828	GBM	Recurrent		71.4	1	low
CGGA_1338	6.85699	GBM	Primary	Mesenchymal	36.9	1	high
CGGA_1340	6.89639	Anaplastic Astrocytoma	Primary	Proneural	36.5	1	high
CGGA_1342	7.09255	GBM	Primary	Mesenchymal	6.1	1	high
CGGA_1343	7.48204	GBM	Recurrent	Classical	3.1	1	high
CGGA_1345	4.47444	Oligodendroglioma	Primary		80.1	0	low
CGGA_1346	6.89276	GBM	Secondary	Mesenchymal	9.3	1	high
CGGA_135	6.60748	Anaplastic Astrocytoma	Primary	Mesenchymal	63.3	1	high
CGGA_1350	2.69377	Oligodendroglioma	Primary		79.9	0	low
CGGA_1353	6.93829	GBM	Primary	Classical	33.6	1	high
CGGA_1365	3.11103	GBM	Primary	Mesenchymal	8.3	1	low
CGGA_1368	2.43563	Oligodendroglioma	Primary		79.2	0	low
CGGA_1370	7.21927	GBM	Recurrent	Classical	10.7	0	high
CGGA_1375	6.84937	GBM	Secondary		3	1	high
CGGA_1377	6.60615	Anaplastic Astrocytoma	Primary		78.6	0	high
CGGA_1378	3.02326	GBM	Primary	Proneural	12.4	1	low
CGGA_1381	6.75288	GBM	Recurrent		1.5	1	high
CGGA_1382	6.63052	GBM	Primary	Classical	9.3	1	high
CGGA_1383	5.13381	Anaplastic Astrocytoma	Recurrent		29.1	0	low
CGGA_1384	7.07017	GBM	Primary		6.3	1	high
CGGA_1386	4.04264	Anaplastic Oligodendrolgioma	Primary		78.3	0	low
CGGA_1387	7.04155	GBM	Recurrent	Classical	3	1	high
CGGA_1388	6.81596	Anaplastic Astrocytoma	Recurrent		15.9	1	high
CGGA_1389	4.38543	Anaplastic Oligodendrolgioma	Primary		54.9	1	low
CGGA_1390	4.95233	Anaplastic Astrocytoma	Recurrent		67.4	0	low
CGGA_1393	6.73525	GBM	Secondary	Classical	9	1	high
CGGA_1394	6.62834	GBM	Recurrent		4.6	1	high
CGGA_1400	4.07895	Anaplastic Oligodendrolgioma	Recurrent		77.4	0	low
CGGA_1404	4.87873	Anaplastic Oligodendrolgioma	Primary		77.4	0	low
CGGA_1406	7.09117	Astrocytoma	Primary		70.8	1	high
CGGA_1407	3.60644	Anaplastic Oligodendrolgioma	Primary		76.9	0	low
CGGA_1410	7.12619	GBM	Primary	Classical	27.1	1	high
CGGA_1415	6.76739	GBM	Recurrent	Mesenchymal	76.9	0	high
CGGA_1416	4.86344	Anaplastic Oligodendrolgioma	Primary		63.6	1	low
CGGA_1418	3.70598	GBM	Primary	Proneural	9.4	1	low
CGGA_1420	4.41278	GBM	Primary	Proneural	12	1	low
CGGA_1421	4.39025	Anaplastic Oligodendrolgioma	Primary		76.2	0	low
CGGA_1422	3.35896	GBM	Primary	Classical	6.7	1	low
CGGA_1424	1.68706	Anaplastic Oligodendrolgioma	Primary		76	0	low
CGGA_1425	4.21956	GBM	Primary	Proneural	21	1	low
CGGA_1427	4.23419	Oligoastrocytoma	Primary		11.1	0	low
CGGA_1430	7.27715	GBM	Recurrent	Proneural	5.3	1	high
CGGA_1431	5.15866	Anaplastic Astrocytoma	Primary		67.3	1	low
CGGA_1437	4.89142	Anaplastic Astrocytoma	Recurrent	Proneural	34.1	1	low
CGGA_1440	5.01614	Oligodendroglioma	Primary		75.3	0	low
CGGA_1443	4.79597	Astrocytoma	Recurrent	Mesenchymal	75.1	0	low
CGGA_1444	6.93062	GBM	Primary	Proneural	12.4	1	high
CGGA_1445	4.62527	Anaplastic Astrocytoma	Recurrent	Mesenchymal	75.1	0	low
CGGA_1446	2.31615	Oligoastrocytoma	Primary		75.1	0	low
CGGA_1447	1.94111	Anaplastic Astrocytoma	Recurrent	Proneural	10.1	1	low
CGGA_1454	5.00988	Astrocytoma	Primary	Proneural	74.8	0	low
CGGA_1455	2.37851	Oligodendroglioma	Primary		74.8	0	low
CGGA_1457	6.74551	GBM	Primary	Proneural	10.3	1	high
CGGA_1459	6.92624	Anaplastic Astrocytoma	Recurrent	Classical	16.5	1	high
CGGA_1460	7.07842	GBM	Secondary	Classical	6.9	1	high
CGGA_1461	6.60466	GBM	Primary	Classical	7.4	1	high
CGGA_1467	2.9486	GBM	Primary		28.5	1	low
CGGA_1469	2.19219	Anaplastic Oligoastrocytoma	Primary		73.8	0	low
CGGA_1472	4.63169	GBM	Primary		33.7	1	low
CGGA_1473	3.39506	Anaplastic Astrocytoma	Recurrent		8.7	1	low
CGGA_1474	2.52105	Anaplastic Oligodendrolgioma	Primary		10.9	0	low
CGGA_1477	4.88996	Oligoastrocytoma	Primary		39.3	1	low
CGGA_1478	5.04658	GBM	Primary	Classical	17.8	1	low
CGGA_1481	3.04264	GBM	Primary	Classical	4.3	1	low
CGGA_1482	4.43763	Anaplastic Oligodendrolgioma	Primary		72.7	0	low
CGGA_1486	2.90689	GBM	Primary	Classical	6	1	low
CGGA_1488	6.74672	Astrocytoma	Primary		72.5	0	high
CGGA_1491	7.16581	GBM	Primary		8.1	1	high
CGGA_1492	6.90713	GBM	Recurrent	Classical	8.8	1	high
CGGA_1494	2.73335	GBM	Primary	Classical	8.8	1	low
CGGA_1497	7.22709	Anaplastic Astrocytoma	Primary		38.7	1	high
CGGA_1501	4.26078	GBM	Primary		7.3	1	low
CGGA_1502	4.19692	Oligodendroglioma	Primary		71.8	0	low
CGGA_1503	2.61589	GBM	Primary	Mesenchymal	25.5	1	low
CGGA_1504	5.00988	Anaplastic Astrocytoma	Primary		71.6	0	low
CGGA_1505	6.81724	GBM	Recurrent		5.7	1	high
CGGA_1508	5.10685	Anaplastic Astrocytoma	Primary		34.5	1	low
CGGA_1510	6.77873	Anaplastic Astrocytoma	Recurrent		8.9	1	high
CGGA_1513	4.59335	Anaplastic Oligodendrolgioma	Recurrent		70.7	0	low
CGGA_1514	3.488	Astrocytoma	Primary	Proneural	2.5	1	low
CGGA_1516	4.72846	Oligodendroglioma	Primary		70.7	0	low
CGGA_1517	4.45943	Oligodendroglioma	Primary		70.7	0	low
CGGA_1518	4.74416	Anaplastic Astrocytoma	Primary	Proneural	13.5	1	low
CGGA_1520	4.53356	GBM	Recurrent	Proneural	9.8	1	low
CGGA_1521	7.20036	GBM	Primary	Classical	6.7	1	high
CGGA_1524	5.10769	Anaplastic Oligodendrolgioma	Recurrent		33	1	low
CGGA_1525	3.83794	Anaplastic Oligoastrocytoma	Primary		55.4	1	low
CGGA_1528	4.53667	Oligodendroglioma	Primary		69.6	0	low
CGGA_1530	4.79701	Anaplastic Oligoastrocytoma	Primary		69.6	0	low
CGGA_1533	4.49121	Anaplastic Astrocytoma	Recurrent	Mesenchymal	40	1	low
CGGA_1534	4.69153	GBM	Primary		0.9	1	low
CGGA_1536	6.77175	Astrocytoma	Primary		27.6	1	high
CGGA_1542	2.07039	GBM	Primary		6	0	low
CGGA_1543	5.19022	GBM	Primary		23.8	1	low
CGGA_1551	4.92125	GBM	Primary		11.4	1	low
CGGA_1552	4.66732	Anaplastic Oligodendrolgioma	Primary		67.5	0	low
CGGA_1557	4.89093	Anaplastic Oligodendrolgioma	Primary		67.3	0	low
CGGA_1559	5.09466	GBM	Primary		19.8	1	low
CGGA_1562	4.69822	Anaplastic Oligodendrolgioma	Primary		67.2	0	low
CGGA_1566	4.7021	Anaplastic Oligodendrolgioma	Primary		67.1	0	low
CGGA_1567	4.84699	Anaplastic Oligodendrolgioma	Primary		27.6	1	low
CGGA_1568	4.87381	Anaplastic Astrocytoma	Primary		11.3	0	low
CGGA_1569	4.34341	Anaplastic Astrocytoma	Primary	Proneural	46.2	0	low
CGGA_157	4.99594	Astrocytoma	Recurrent		30	1	low
CGGA_1571	4.38888	GBM	Primary		13.5	0	low
CGGA_1572	4.95977	GBM	Recurrent	Proneural	5.3	1	low
CGGA_1579	4.29646	Astrocytoma	Primary	Proneural	66.3	0	low
CGGA_1580	6.60792	Anaplastic Astrocytoma	Primary		52	1	high
CGGA_1583	3.74201	Oligoastrocytoma	Primary		52.8	1	low
CGGA_1586	6.64703	GBM	Primary	Mesenchymal	7.6	1	high
CGGA_1588	4.31252	Anaplastic Astrocytoma	Primary	Proneural	65.9	0	low
CGGA_1594	3.21101	Astrocytoma	Recurrent		15.8	0	low
CGGA_1595	5.02636	GBM	Primary		65.2	0	low
CGGA_1601	6.95664	GBM	Primary	Mesenchymal	23.3	1	high
CGGA_1603	7.76832	GBM	Recurrent	Mesenchymal	11.7	1	high
CGGA_1605	4.89093	GBM	Recurrent	Proneural	10.6	1	low
CGGA_1606	6.91672	Anaplastic Astrocytoma	Primary	Proneural	15.5	1	high
CGGA_1610	3.55459	Anaplastic Oligoastrocytoma	Recurrent		34.8	1	low
CGGA_1613	6.83542	GBM	Primary	Proneural	8.2	0	high
CGGA_1615	3.07211	GBM	Recurrent	Proneural	19.3	1	low
CGGA_1617	3.70708	Oligodendroglioma	Primary		63.6	0	low
CGGA_1618	5.11645	Anaplastic Astrocytoma	Primary		63.7	0	low
CGGA_1619	5.03518	Anaplastic Astrocytoma	Primary		25.2	1	low
CGGA_1620	4.31542	Anaplastic Oligodendrolgioma	Primary		63.5	0	low
CGGA_1624	6.595	GBM	Recurrent		2.9	1	high
CGGA_1627	5.08023	Anaplastic Astrocytoma	Primary		63.2	0	low
CGGA_1630	3.63923	Oligodendroglioma	Primary		62.9	0	low
CGGA_1635	2.07724	GBM	Primary	Mesenchymal	10.9	1	low
CGGA_1640	4.40667	Anaplastic Oligoastrocytoma	Primary		62	0	low
CGGA_1642	4.62585	Astrocytoma	Primary		62	0	low
CGGA_1647	3.35614	Oligodendroglioma	Primary		60.8	0	low
CGGA_1648	3.41007	Anaplastic Oligoastrocytoma	Primary		57.4	0	low
CGGA_1649	3.80632	Oligodendroglioma	Primary		60.6	0	low
CGGA_165	4.27202	Astrocytoma	Primary		6	0	low
CGGA_1650	6.59634	GBM	Primary		42.2	1	high
CGGA_1651	4.80941	Astrocytoma	Recurrent		27.7	1	low
CGGA_1653	4.22342	Oligoastrocytoma	Primary		60.4	0	low
CGGA_1655	4.99684	Astrocytoma	Primary		39.7	0	low
CGGA_1657	4.32193	Anaplastic Oligoastrocytoma	Primary		60.3	0	low
CGGA_1660	4.56438	Astrocytoma	Primary	Mesenchymal	14.2	0	low
CGGA_1661	4.41481	Anaplastic Astrocytoma	Primary		60.1	0	low
CGGA_1662	4.74578	Oligodendroglioma	Primary		49.1	0	low
CGGA_1664	4.74792	Oligodendroglioma	Primary		50.2	1	low
CGGA_1666	3.18269	GBM	Primary	Proneural	8.2	1	low
CGGA_1675	6.72137	Anaplastic Astrocytoma	Primary		58.3	0	high
CGGA_1678	3.30451	GBM	Primary	Proneural	21.6	1	low
CGGA_1679	3.43696	Anaplastic Oligodendrolgioma	Primary		58.1	0	low
CGGA_1680	4.71149	Anaplastic Astrocytoma	Primary		19.6	1	low
CGGA_1681	4.33771	GBM	Primary	Proneural	11.4	1	low
CGGA_1682	6.85699	GBM	Recurrent	Classical	11.3	1	high
CGGA_1685	6.79507	Anaplastic Astrocytoma	Recurrent		7.4	1	high
CGGA_1687	6.66263	GBM	Primary	Proneural	57.1	0	high
CGGA_1693	4.37226	Anaplastic Oligodendrolgioma	Primary		17	1	low
CGGA_1696	1.80735	Anaplastic Astrocytoma	Primary	Proneural	39.6	0	low
CGGA_1699	1.96347	GBM	Primary		56.2	0	low
CGGA_1700	4.75435	Anaplastic Oligodendrolgioma	Primary		55.8	0	low
CGGA_1701	4.15866	Anaplastic Oligodendrolgioma	Primary		55.8	0	low
CGGA_1702	7.44269	GBM	Recurrent	Classical	5.5	1	high
CGGA_1703	4.82375	Astrocytoma	Primary		52.3	0	low
CGGA_1704	4.68032	Astrocytoma	Primary	Mesenchymal	55.4	0	low
CGGA_1709	7.51751	GBM	Primary	Mesenchymal	13.6	1	high
CGGA_1714	4.53605	Anaplastic Oligoastrocytoma	Primary		54.4	0	low
CGGA_1715	4.98003	Oligodendroglioma	Primary	Proneural	54.3	0	low
CGGA_1716	6.89845	Anaplastic Astrocytoma	Recurrent		31.3	1	high
CGGA_1720	6.73877	Astrocytoma	Primary		53.1	0	high
CGGA_1721	4.30889	Anaplastic Oligodendrolgioma	Primary		53.1	0	low
CGGA_1722	2.85997	GBM	Primary	Classical	11.5	1	low
CGGA_1723	4.91025	Anaplastic Oligodendrolgioma	Primary		52.8	0	low
CGGA_1727	5.00495	GBM	Primary		52.6	0	low
CGGA_1729	5.11894	GBM	Recurrent	Proneural	8	1	low
CGGA_1735	7.37095	GBM	Primary	Classical	26.7	1	high
CGGA_1737	4.59096	Anaplastic Oligodendrolgioma	Primary		51.7	0	low
CGGA_1739	5.04527	Anaplastic Astrocytoma	Recurrent		16.9	1	low
CGGA_1740	5.13175	GBM	Primary	Proneural	11.9	1	low
CGGA_1743	5.14853	Anaplastic Astrocytoma	Primary		44.7	1	low
CGGA_1745	1.79077	Anaplastic Oligoastrocytoma	Primary		50.9	0	low
CGGA_1747	4.99639	Anaplastic Oligoastrocytoma	Primary		9.6	1	low
CGGA_1750	5.16952	GBM	Primary	Proneural	8.2	1	low
CGGA_1767	3.40599	GBM	Primary	Proneural	2.8	1	low
CGGA_1770	7.87787	GBM	Recurrent		8.8	1	high
CGGA_1773	6.91576	GBM	Recurrent	Mesenchymal	3.4	1	high
CGGA_1780	2.74631	GBM	Primary	Proneural	47.5	0	low
CGGA_1786	4.77663	Anaplastic Oligodendrolgioma	Recurrent		47.2	0	low
CGGA_1791	2.37016	Anaplastic Astrocytoma	Primary	Mesenchymal	28.1	1	low
CGGA_1814	6.85512	GBM	Recurrent	Classical	7.3	1	high
CGGA_1819	5.20633	GBM	Primary	Mesenchymal	43.5	0	low
CGGA_1829	4.99548	Astrocytoma	Primary	Proneural	26.3	0	low
CGGA_1833	6.97085	GBM	Primary	Classical	16.2	1	high
CGGA_1862	6.68313	Anaplastic Astrocytoma	Primary	Classical	3.6	1	high
CGGA_1863	4.88557	Anaplastic Oligodendrolgioma	Recurrent		39.9	0	low
CGGA_1875	4.82018	Astrocytoma	Primary	Proneural	38.7	0	low
CGGA_1882	4.42021	Anaplastic Oligodendrolgioma	Primary		38	0	low
CGGA_1899	4.99277	GBM	Recurrent	Mesenchymal	5.8	1	low
CGGA_1903	3.50589	Anaplastic Oligoastrocytoma	Primary		36.1	0	low
CGGA_1911	7.14221	GBM	Recurrent	Mesenchymal	35.3	0	high
CGGA_1912	4.7137	GBM	Recurrent		16.7	1	low
CGGA_194	5.15947	Anaplastic Oligodendrolgioma	Recurrent		75.7	1	low
CGGA_1946	7.27696	GBM	Recurrent	Mesenchymal	4.7	1	high
CGGA_1955	4.8166	GBM	Recurrent		15	1	low
CGGA_1994	4.53107	Anaplastic Oligodendrolgioma	Recurrent		28.3	0	low
CGGA_2006	6.62439	Anaplastic Astrocytoma	Recurrent		20.6	1	high
CGGA_2013	5.02813	Astrocytoma	Recurrent		4.6	1	low
CGGA_2046	6.81686	Anaplastic Astrocytoma	Recurrent		8.3	1	high
CGGA_2047	7.22159	GBM	Recurrent	Classical	19.7	1	high
CGGA_2053	4.86691	GBM	Recurrent	Proneural	21	0	low
CGGA_2062	6.84185	GBM	Recurrent		1.3	1	high
CGGA_2075	7.31931	GBM	Recurrent	Proneural	8.7	1	high
CGGA_2078	6.6686	GBM	Recurrent	Proneural	9.2	1	high
CGGA_2106	4.12681	GBM	Recurrent		16.5	0	low
CGGA_236	6.66107	Oligodendroglioma	Primary		23.2	0	high
CGGA_245	6.71576	Anaplastic Astrocytoma	Recurrent		10.5	1	high
CGGA_247	6.81134	Anaplastic Astrocytoma	Primary		20	1	high
CGGA_252	6.78267	Astrocytoma	Primary		5.4	0	high
CGGA_272	7.73132	GBM	Secondary	Proneural	7.1	1	high
CGGA_274	6.79896	GBM	Primary	Mesenchymal	20.1	0	high
CGGA_28	5.2032	Astrocytoma	Primary		36.3	1	low
CGGA_309	7.15168			Classical	4.6	1	high
CGGA_318	6.72697	GBM	Secondary	Mesenchymal	7.3	1	high
CGGA_330	6.68257	Anaplastic Astrocytoma	Primary	Classical	36.9	1	high
CGGA_342	6.65807	GBM	Primary	Classical	16.4	1	high
CGGA_358	4.848	Anaplastic Astrocytoma	Recurrent		4	1	low
CGGA_369	4.88947	Astrocytoma	Recurrent		140.4	0	low
CGGA_374	7.33316	GBM	Secondary		16.2	1	high
CGGA_406	6.91253	Anaplastic Astrocytoma	Recurrent		3	1	high
CGGA_413	6.91241	GBM	Primary	Classical	6	0	high
CGGA_426	7.27575	Anaplastic Astrocytoma	Primary	Proneural	51.3	1	high
CGGA_448	6.88203	Anaplastic Astrocytoma	Primary	Proneural	11.6	1	high
CGGA_457	7.39917	Anaplastic Astrocytoma	Recurrent		2.5	1	high
CGGA_483	7.28244	GBM	Primary	Mesenchymal	9.1	1	high
CGGA_487	6.94486	GBM	Recurrent	Classical	5.1	1	high
CGGA_488	5.12433	Anaplastic Astrocytoma	Primary	Classical	14.3	1	low
CGGA_491	6.83061	GBM	Primary		35.3	1	high
CGGA_495	6.92825			Mesenchymal	9.7	1	high
CGGA_499	7.48035	GBM	Primary	Mesenchymal	4	1	high
CGGA_509	6.83441	GBM	Primary	Mesenchymal	20.5	1	high
CGGA_521	6.87873	Anaplastic Astrocytoma	Primary	Classical	16.9	1	high
CGGA_530	6.9814	GBM	Recurrent	Classical	16.6	1	high
CGGA_545	6.93404	GBM	Recurrent		18.2	1	high
CGGA_568	5.14771	GBM	Recurrent	Proneural	9.4	1	low
CGGA_578	6.87332	Anaplastic Astrocytoma	Primary	Classical	11.9	1	high
CGGA_583	2.65764	Astrocytoma	Primary		102.1	1	low
CGGA_591	6.63503	Anaplastic Astrocytoma	Primary		54.4	1	high
CGGA_603	6.77452	Anaplastic Astrocytoma	Recurrent		5.5	0	high
CGGA_604	6.66874	GBM	Primary	Classical	12.5	1	high
CGGA_607	6.65592	Astrocytoma	Primary		45.7	0	high
CGGA_616	6.91576	Anaplastic Astrocytoma	Primary	Classical	31.3	1	high
CGGA_624	6.68804	GBM	Recurrent	Classical	4	1	high
CGGA_625	4.70819	Anaplastic Oligodendrolgioma	Recurrent		81	1	low
CGGA_642	6.62921	Astrocytoma	Primary		128.9	0	high
CGGA_658	7.07017	GBM	Primary	Classical	12.2	1	high
CGGA_676	6.96648	GBM	Primary	Classical	12.4	1	high
CGGA_678	6.77413	Anaplastic Astrocytoma	Recurrent	Classical	12.7	1	high
CGGA_679	7.39446	GBM	Primary	Classical	8.6	1	high
CGGA_681	7.31931			Classical	3.6	1	high
CGGA_698	6.63314	Astrocytoma	Primary		60.9	1	high
CGGA_700	6.65263	GBM	Primary		5.6	0	high
CGGA_719	6.91612	GBM	Secondary		3.3	1	high
CGGA_724	4.79494	Astrocytoma	Recurrent		125.5	0	low
CGGA_731	6.77268	GBM	Primary	Classical	16.5	1	high
CGGA_761	6.98208	GBM	Primary		60.5	1	high
CGGA_777	6.90593	GBM	Recurrent	Classical	4.8	1	high
CGGA_782	6.84046	GBM	Primary	Classical	9.5	1	high
CGGA_791	6.89373	Anaplastic Astrocytoma	Primary	Classical	8.3	1	high
CGGA_799	5.19731	Anaplastic Oligodendrolgioma	Recurrent		61.4	1	low
CGGA_802	6.61824	GBM	Primary	Classical	22.4	1	high
CGGA_810	6.62073	Anaplastic Oligodendrolgioma	Recurrent	Mesenchymal	18.1	1	high
CGGA_818	6.94392	Astrocytoma	Primary		121.5	0	high
CGGA_831	6.66221	GBM	Primary	Mesenchymal	18	1	high
CGGA_834	6.95942	Astrocytoma	Primary	Classical	121.1	0	high
CGGA_837	6.79986	GBM	Primary	Classical	14.2	1	high
CGGA_842	7.29425	GBM	Primary	Proneural	6.7	1	high
CGGA_846	4.853	Astrocytoma	Recurrent	Proneural	98.3	0	low
CGGA_848	6.98071	GBM	Primary	Classical	7.9	0	high
CGGA_850	7.1981	GBM	Primary	Classical	18.5	0	high
CGGA_859	6.76858	GBM	Primary	Mesenchymal	12.7	1	high
CGGA_862	4.99232	Astrocytoma	Recurrent		34.4	0	low
CGGA_876	7.04538	GBM	Primary	Mesenchymal	5.2	1	high
CGGA_878	6.6946	GBM	Primary	Classical	28.4	1	high
CGGA_884	6.70529	Astrocytoma	Primary		37.2	1	high
CGGA_887	4.55459	Anaplastic Oligodendrolgioma	Recurrent	Proneural	33.2	0	low
CGGA_899	7.31179	GBM	Recurrent		7.6	1	high
CGGA_902	7.14272	GBM	Primary	Proneural	6.3	1	high
CGGA_903	7.05007	Anaplastic Astrocytoma	Primary		47.8	1	high
CGGA_908	6.76447	Astrocytoma	Primary		80.1	1	high
CGGA_D03	6.73525	GBM	Primary	Proneural	13.9	1	high
CGGA_D09	6.72724	GBM	Primary	Classical	7.7	1	high
CGGA_D11	7.2406	Anaplastic Astrocytoma	Primary	Classical	27.2	1	high
CGGA_D21	6.98071	Anaplastic Astrocytoma	Primary		39.7	1	high
CGGA_D24	6.67257	Anaplastic Astrocytoma	Primary		27.5	1	high
CGGA_D26	6.91049	GBM	Recurrent	Mesenchymal	8.6	1	high
CGGA_D32	7.36545	GBM	Recurrent	Classical	11.8	1	high
CGGA_D33	6.91994	Anaplastic Astrocytoma	Recurrent		3.8	1	high
CGGA_D34	6.9982	GBM	Secondary		4.8	1	high
CGGA_D36	7.12288	GBM	Recurrent	Proneural	1.1	1	high
CGGA_D44	6.78215	Anaplastic Astrocytoma	Primary	Classical	10.3	1	high
CGGA_D46	7.10276	Anaplastic Astrocytoma	Recurrent		9.9	1	high
CGGA_D56	6.8885	Anaplastic Astrocytoma	Recurrent		2.1	1	high
CGGA_D57	6.62907	GBM	Primary	Classical	25.2	1	high
CGGA_D59	6.88081	GBM	Secondary		91.3	0	high
CGGA_J023	7.27305	Anaplastic Oligodendrolgioma	Primary		33.8	1	high
CGGA_J042	6.79597	Astrocytoma	Recurrent		46.3	1	high
CGGA_P102	7.61493	GBM	Primary		41.7	1	high
CGGA_P104	2.08746	Anaplastic Oligoastrocytoma	Recurrent		5.5	1	low
CGGA_P115	2.50335	Astrocytoma	Primary	Proneural	41.5	0	low
CGGA_P116	3.43563	GBM	Primary	Classical	10	1	low
CGGA_P121	4.44692	Astrocytoma	Primary	Proneural	40.9	0	low
CGGA_P136	2.80323	GBM	Primary	Proneural	27.7	1	low
CGGA_P143	7.0036	GBM	Primary	Mesenchymal	8.6	1	high
CGGA_P145	4.94345	Astrocytoma	Primary		10.1	1	low
CGGA_P153	2.26604	Astrocytoma	Primary		36.9	0	low
CGGA_P155	6.70335	Astrocytoma	Primary	Classical	36.9	0	high
CGGA_P158	1.61353	Oligoastrocytoma	Primary		37.7	0	low
CGGA_P160	6.69446	GBM	Primary	Mesenchymal	7.2	1	high
CGGA_P164	3.16189	GBM	Primary	Proneural	39.1	0	low
CGGA_P165	2.24184	Anaplastic Oligoastrocytoma	Primary		19.7	1	low
CGGA_P172	3.26454	Anaplastic Astrocytoma	Primary		36.4	0	low
CGGA_P173	6.79299	Astrocytoma	Primary		35.7	0	high
CGGA_P175	3.15543	GBM	Recurrent	Mesenchymal	6	1	low
CGGA_P178	1.852	GBM	Primary	Classical	35.5	0	low
CGGA_P18	7.0268	Anaplastic Astrocytoma	Primary		12.7	1	high
CGGA_P180	3.58376	GBM	Primary		8.5	1	low
CGGA_P181	6.6499	Anaplastic Astrocytoma	Primary	Classical	7.8	1	high
CGGA_P182	6.83074	GBM	Recurrent	Mesenchymal	37.8	0	high
CGGA_P185	7.08725	Anaplastic Astrocytoma	Recurrent		16.5	1	high
CGGA_P205	2.26003	GBM	Primary	Proneural	19.2	1	low
CGGA_P23	2.41954	Anaplastic Astrocytoma	Primary	Mesenchymal	12.9	1	low
CGGA_P25	3.30889	GBM	Primary	Proneural	4.8	1	low
CGGA_P265	2.31904	Anaplastic Astrocytoma	Primary	Proneural	25.6	1	low
CGGA_P266	2.72683	Anaplastic Astrocytoma	Primary	Mesenchymal	8.3	1	low
CGGA_P270	6.66747	Astrocytoma	Recurrent		10.6	1	high
CGGA_P271	2.64386	Astrocytoma	Primary		33.3	0	low
CGGA_P279	4.87135	Anaplastic Oligodendrolgioma	Recurrent		32	0	low
CGGA_P28	6.6595	GBM	Primary	Classical	3.5	1	high
CGGA_P280	4.71809	GBM	Recurrent	Proneural	32.2	0	low
CGGA_P286	5.13996	Oligodendroglioma	Recurrent		21.6	0	low
CGGA_P29	3.34199	Anaplastic Oligoastrocytoma	Recurrent		3.4	1	low
CGGA_P298	4.91839	Anaplastic Oligodendrolgioma	Recurrent		20.8	0	low
CGGA_P3	1.76977	Anaplastic Oligoastrocytoma	Recurrent		57.8	0	low
CGGA_P306	4.94953	Oligodendroglioma	Recurrent		29.4	0	low
CGGA_P308	4.91648	Anaplastic Astrocytoma	Recurrent		18.5	1	low
CGGA_P31	4.99367	Astrocytoma	Primary	Proneural	49.8	0	low
CGGA_P310	4.11686	Anaplastic Astrocytoma	Recurrent		7.4	1	low
CGGA_P314	4.88509	Anaplastic Oligodendrolgioma	Recurrent		28.8	0	low
CGGA_P315	4.89288	Astrocytoma	Recurrent		14.8	1	low
CGGA_P316	3.75489	Astrocytoma	Recurrent		18.6	0	low
CGGA_P319	6.804	Anaplastic Astrocytoma	Recurrent		28.5	0	high
CGGA_P326	5.18943	Anaplastic Astrocytoma	Recurrent		28.1	0	low
CGGA_P335	5.02503	GBM	Recurrent		27.6	0	low
CGGA_P401	6.78699	GBM	Recurrent		25.9	1	high
CGGA_P421	7.75007	Anaplastic Astrocytoma	Recurrent		10.1	1	high
CGGA_P439	7.41498	Astrocytoma	Recurrent		21.7	0	high
CGGA_P461	6.79533	Anaplastic Astrocytoma	Recurrent		20.6	0	high
CGGA_P468	6.62249	Anaplastic Oligodendrolgioma	Primary		20.1	0	high
CGGA_P483	6.62994	Anaplastic Astrocytoma	Recurrent	Mesenchymal	9.8	1	high
CGGA_P5	6.70612	Anaplastic Astrocytoma	Recurrent		12.4	1	high
CGGA_P501	6.7137	Astrocytoma	Recurrent		18.5	0	high
CGGA_P512	7.28549	GBM	Recurrent	Classical	17.6	0	high
CGGA_P568	6.65019	Anaplastic Oligodendrolgioma	Recurrent		7.2	1	high
CGGA_P594	6.81365	Anaplastic Astrocytoma	Recurrent	Classical	2.8	1	high
CGGA_P596	5.16551	GBM	Recurrent		13.5	0	low
CGGA_P604	7.29526	Anaplastic Astrocytoma	Recurrent	Mesenchymal	8.6	1	high
CGGA_P625	6.94872	GBM	Recurrent		5.3	1	high
CGGA_P633	7.05734	Anaplastic Astrocytoma	Recurrent		10.8	0	high
CGGA_P84	6.66519	Astrocytoma	Primary		43.6	0	high
CGGA_P98	4.66505	Anaplastic Astrocytoma	Recurrent		10.4	1	low

## Sheet: CGGA GBM
﻿Sample	mRNA	Histology	Recurrence	Subtype	survival	status	cutoff_group
CGGA_1007	7.06264	GBM	Primary	Classical	11.3	1	high
CGGA_1008	7.25531	GBM	Primary	Classical	10.4	1	high
CGGA_1011	7.30925	GBM	Primary	Mesenchymal	3.6	1	high
CGGA_1015	7.10371	GBM	Primary	Mesenchymal	5.4	1	high
CGGA_1023	5.31904	GBM	Primary	Classical	22.4	1	low
CGGA_1036	5.2075	GBM	Primary	Proneural	26.5	1	low
CGGA_1039	6.86096	GBM	Primary	Classical	23.9	1	high
CGGA_1045	7.24622	GBM	Primary	Mesenchymal	11.4	1	high
CGGA_1049	7.18458	GBM	Primary	Classical	26.6	1	high
CGGA_1060	7.26679	GBM	Recurrent		7.5	1	high
CGGA_1072	7.36685	GBM	Primary	Classical	35.8	1	high
CGGA_1086	3.73985	GBM	Primary	Mesenchymal	65	1	low
CGGA_1099	7.10014	GBM	Secondary	Classical	4	1	high
CGGA_1103	7.08757	GBM	Primary		19.2	1	high
CGGA_1105	7.09908	GBM	Secondary		20	1	high
CGGA_1114	7.10077	GBM	Primary	Mesenchymal	15.1	1	high
CGGA_1124	6.82909	GBM	Primary	Mesenchymal	15.9	1	high
CGGA_1130	4.86196	GBM	Recurrent		13.2	1	low
CGGA_1135	5.35368	GBM	Primary	Classical	40.9	1	low
CGGA_1136	6.89385	GBM	Secondary		7.8	1	high
CGGA_1164	4.95187	GBM	Recurrent		33.6	1	low
CGGA_1172	5.53076	GBM	Primary		90.2	0	low
CGGA_1175	7.09392	GBM	Secondary		14.5	1	high
CGGA_1180	7.3077	GBM	Primary	Mesenchymal	40.3	0	high
CGGA_1208	7.51389	GBM	Recurrent	Mesenchymal	5.3	1	high
CGGA_1214	7.25172	GBM	Primary	Classical	19.9	1	high
CGGA_1234	7.06749	GBM	Primary	Mesenchymal	23.2	1	high
CGGA_1236	5.41752	GBM	Primary	Proneural	6.3	1	low
CGGA_1240	6.86121	GBM	Primary	Mesenchymal	0.6	1	high
CGGA_1251	7.00809	GBM	Primary	Proneural	8.9	1	high
CGGA_1255	5.48317	GBM	Recurrent	Mesenchymal	3.9	1	low
CGGA_1256	4.34554	GBM	Primary		84.1	0	low
CGGA_1257	5.30268	GBM	Recurrent	Proneural	6.3	1	low
CGGA_1260	4.57652	GBM	Recurrent	Proneural	5.8	1	low
CGGA_1262	3.96255	GBM	Recurrent	Mesenchymal	5.5	1	low
CGGA_1271	7.00562	GBM	Recurrent	Classical	17.2	1	high
CGGA_1272	7.27724	GBM	Secondary		4.1	1	high
CGGA_1275	7.02591	GBM	Primary	Mesenchymal	6	1	high
CGGA_1282	4.86839	GBM	Primary	Classical	36.7	1	low
CGGA_1283	7.24012	GBM	Secondary	Proneural	0.7	1	high
CGGA_1299	6.95884	GBM	Primary	Classical	18.1	1	high
CGGA_1326	4.83137	GBM	Primary		10.6	1	low
CGGA_1332	7.48985	GBM	Primary	Classical	16.8	0	high
CGGA_1337	4.26828	GBM	Recurrent		71.4	1	low
CGGA_1338	6.85699	GBM	Primary	Mesenchymal	36.9	1	high
CGGA_1342	7.09255	GBM	Primary	Mesenchymal	6.1	1	high
CGGA_1343	7.48204	GBM	Recurrent	Classical	3.1	1	high
CGGA_1346	6.89276	GBM	Secondary	Mesenchymal	9.3	1	high
CGGA_1353	6.93829	GBM	Primary	Classical	33.6	1	high
CGGA_1365	3.11103	GBM	Primary	Mesenchymal	8.3	1	low
CGGA_1370	7.21927	GBM	Recurrent	Classical	10.7	0	high
CGGA_1371	5.48575	GBM	Primary	Mesenchymal	79	0	low
CGGA_1375	6.84937	GBM	Secondary		3	1	high
CGGA_1378	3.02326	GBM	Primary	Proneural	12.4	1	low
CGGA_1384	7.07017	GBM	Primary		6.3	1	high
CGGA_1387	7.04155	GBM	Recurrent	Classical	3	1	high
CGGA_1391	5.32193	GBM	Primary	Proneural	14	0	low
CGGA_1392	5.41549	GBM	Primary	Proneural	15.6	1	low
CGGA_1410	7.12619	GBM	Primary	Classical	27.1	1	high
CGGA_1418	3.70598	GBM	Primary	Proneural	9.4	1	low
CGGA_1420	4.41278	GBM	Primary	Proneural	12	1	low
CGGA_1422	3.35896	GBM	Primary	Classical	6.7	1	low
CGGA_1425	4.21956	GBM	Primary	Proneural	21	1	low
CGGA_1430	7.27715	GBM	Recurrent	Proneural	5.3	1	high
CGGA_1444	6.93062	GBM	Primary	Proneural	12.4	1	high
CGGA_1460	7.07842	GBM	Secondary	Classical	6.9	1	high
CGGA_1467	2.9486	GBM	Primary		28.5	1	low
CGGA_1472	4.63169	GBM	Primary		33.7	1	low
CGGA_1478	5.04658	GBM	Primary	Classical	17.8	1	low
CGGA_1481	3.04264	GBM	Primary	Classical	4.3	1	low
CGGA_1486	2.90689	GBM	Primary	Classical	6	1	low
CGGA_1491	7.16581	GBM	Primary		8.1	1	high
CGGA_1492	6.90713	GBM	Recurrent	Classical	8.8	1	high
CGGA_1494	2.73335	GBM	Primary	Classical	8.8	1	low
CGGA_1501	4.26078	GBM	Primary		7.3	1	low
CGGA_1503	2.61589	GBM	Primary	Mesenchymal	25.5	1	low
CGGA_1520	4.53356	GBM	Recurrent	Proneural	9.8	1	low
CGGA_1521	7.20036	GBM	Primary	Classical	6.7	1	high
CGGA_1534	4.69153	GBM	Primary		0.9	1	low
CGGA_1535	5.31759	GBM	Recurrent		7.6	1	low
CGGA_1541	5.36597	GBM	Recurrent	Proneural	2.2	1	low
CGGA_1542	2.07039	GBM	Primary		6	0	low
CGGA_1543	5.19022	GBM	Primary		23.8	1	low
CGGA_1548	5.46172	GBM	Primary	Mesenchymal	34.7	1	low
CGGA_1551	4.92125	GBM	Primary		11.4	1	low
CGGA_1559	5.09466	GBM	Primary		19.8	1	low
CGGA_1564	5.27724	GBM	Primary	Proneural	6.2	1	low
CGGA_1571	4.38888	GBM	Primary		13.5	0	low
CGGA_1572	4.95977	GBM	Recurrent	Proneural	5.3	1	low
CGGA_1595	5.02636	GBM	Primary		65.2	0	low
CGGA_1601	6.95664	GBM	Primary	Mesenchymal	23.3	1	high
CGGA_1603	7.76832	GBM	Recurrent	Mesenchymal	11.7	1	high
CGGA_1605	4.89093	GBM	Recurrent	Proneural	10.6	1	low
CGGA_1613	6.83542	GBM	Primary	Proneural	8.2	0	high
CGGA_1615	3.07211	GBM	Recurrent	Proneural	19.3	1	low
CGGA_1631	5.23573	GBM	Recurrent	Proneural	7.3	1	low
CGGA_1635	2.07724	GBM	Primary	Mesenchymal	10.9	1	low
CGGA_1641	5.54967	GBM	Recurrent	Mesenchymal	9.6	1	low
CGGA_1656	5.31542	GBM	Recurrent	Classical	4.9	1	low
CGGA_1663	5.55674	GBM	Recurrent	Proneural	9.5	1	low
CGGA_1666	3.18269	GBM	Primary	Proneural	8.2	1	low
CGGA_1678	3.30451	GBM	Primary	Proneural	21.6	1	low
CGGA_1681	4.33771	GBM	Primary	Proneural	11.4	1	low
CGGA_1682	6.85699	GBM	Recurrent	Classical	11.3	1	high
CGGA_1699	1.96347	GBM	Primary		56.2	0	low
CGGA_1702	7.44269	GBM	Recurrent	Classical	5.5	1	high
CGGA_1709	7.51751	GBM	Primary	Mesenchymal	13.6	1	high
CGGA_1722	2.85997	GBM	Primary	Classical	11.5	1	low
CGGA_1727	5.00495	GBM	Primary		52.6	0	low
CGGA_1729	5.11894	GBM	Recurrent	Proneural	8	1	low
CGGA_1735	7.37095	GBM	Primary	Classical	26.7	1	high
CGGA_1740	5.13175	GBM	Primary	Proneural	11.9	1	low
CGGA_1744	5.49313	GBM	Primary		51.2	0	low
CGGA_1750	5.16952	GBM	Primary	Proneural	8.2	1	low
CGGA_1767	3.40599	GBM	Primary	Proneural	2.8	1	low
CGGA_1770	7.87787	GBM	Recurrent		8.8	1	high
CGGA_1773	6.91576	GBM	Recurrent	Mesenchymal	3.4	1	high
CGGA_1780	2.74631	GBM	Primary	Proneural	47.5	0	low
CGGA_1811	5.35262	GBM	Recurrent	Proneural	10	1	low
CGGA_1814	6.85512	GBM	Recurrent	Classical	7.3	1	high
CGGA_1819	5.20633	GBM	Primary	Mesenchymal	43.5	0	low
CGGA_1833	6.97085	GBM	Primary	Classical	16.2	1	high
CGGA_1870	5.22381	GBM	Primary		38.7	0	low
CGGA_1899	4.99277	GBM	Recurrent	Mesenchymal	5.8	1	low
CGGA_1911	7.14221	GBM	Recurrent	Mesenchymal	35.3	0	high
CGGA_1912	4.7137	GBM	Recurrent		16.7	1	low
CGGA_1946	7.27696	GBM	Recurrent	Mesenchymal	4.7	1	high
CGGA_1953	5.42459	GBM	Recurrent	Proneural	2.4	1	low
CGGA_1955	4.8166	GBM	Recurrent		15	1	low
CGGA_2024	5.41583	GBM	Recurrent	Proneural	10.8	1	low
CGGA_2047	7.22159	GBM	Recurrent	Classical	19.7	1	high
CGGA_2053	4.86691	GBM	Recurrent	Proneural	21	0	low
CGGA_2062	6.84185	GBM	Recurrent		1.3	1	high
CGGA_2075	7.31931	GBM	Recurrent	Proneural	8.7	1	high
CGGA_2106	4.12681	GBM	Recurrent		16.5	0	low
CGGA_272	7.73132	GBM	Secondary	Proneural	7.1	1	high
CGGA_374	7.33316	GBM	Secondary		16.2	1	high
CGGA_413	6.91241	GBM	Primary	Classical	6	0	high
CGGA_483	7.28244	GBM	Primary	Mesenchymal	9.1	1	high
CGGA_487	6.94486	GBM	Recurrent	Classical	5.1	1	high
CGGA_491	6.83061	GBM	Primary		35.3	1	high
CGGA_499	7.48035	GBM	Primary	Mesenchymal	4	1	high
CGGA_509	6.83441	GBM	Primary	Mesenchymal	20.5	1	high
CGGA_530	6.9814	GBM	Recurrent	Classical	16.6	1	high
CGGA_545	6.93404	GBM	Recurrent		18.2	1	high
CGGA_568	5.14771	GBM	Recurrent	Proneural	9.4	1	low
CGGA_658	7.07017	GBM	Primary	Classical	12.2	1	high
CGGA_669	5.38991	GBM	Recurrent	Classical	20	1	low
CGGA_676	6.96648	GBM	Primary	Classical	12.4	1	high
CGGA_679	7.39446	GBM	Primary	Classical	8.6	1	high
CGGA_719	6.91612	GBM	Secondary		3.3	1	high
CGGA_761	6.98208	GBM	Primary		60.5	1	high
CGGA_777	6.90593	GBM	Recurrent	Classical	4.8	1	high
CGGA_782	6.84046	GBM	Primary	Classical	9.5	1	high
CGGA_842	7.29425	GBM	Primary	Proneural	6.7	1	high
CGGA_848	6.98071	GBM	Primary	Classical	7.9	0	high
CGGA_850	7.1981	GBM	Primary	Classical	18.5	0	high
CGGA_876	7.04538	GBM	Primary	Mesenchymal	5.2	1	high
CGGA_899	7.31179	GBM	Recurrent		7.6	1	high
CGGA_902	7.14272	GBM	Primary	Proneural	6.3	1	high
CGGA_D26	6.91049	GBM	Recurrent	Mesenchymal	8.6	1	high
CGGA_D32	7.36545	GBM	Recurrent	Classical	11.8	1	high
CGGA_D34	6.9982	GBM	Secondary		4.8	1	high
CGGA_D36	7.12288	GBM	Recurrent	Proneural	1.1	1	high
CGGA_D59	6.88081	GBM	Secondary		91.3	0	high
CGGA_P102	7.61493	GBM	Primary		41.7	1	high
CGGA_P106	5.54874	GBM	Recurrent	Mesenchymal	2.3	1	low
CGGA_P116	3.43563	GBM	Primary	Classical	10	1	low
CGGA_P136	2.80323	GBM	Primary	Proneural	27.7	1	low
CGGA_P143	7.0036	GBM	Primary	Mesenchymal	8.6	1	high
CGGA_P15	5.24527	GBM	Primary		23.8	1	low
CGGA_P164	3.16189	GBM	Primary	Proneural	39.1	0	low
CGGA_P175	3.15543	GBM	Recurrent	Mesenchymal	6	1	low
CGGA_P178	1.852	GBM	Primary	Classical	35.5	0	low
CGGA_P180	3.58376	GBM	Primary		8.5	1	low
CGGA_P182	6.83074	GBM	Recurrent	Mesenchymal	37.8	0	high
CGGA_P205	2.26003	GBM	Primary	Proneural	19.2	1	low
CGGA_P25	3.30889	GBM	Primary	Proneural	4.8	1	low
CGGA_P280	4.71809	GBM	Recurrent	Proneural	32.2	0	low
CGGA_P295	5.55182	GBM	Recurrent	Classical	9	1	low
CGGA_P335	5.02503	GBM	Recurrent		27.6	0	low
CGGA_P385	5.46238	GBM	Recurrent	Proneural	24.8	0	low
CGGA_P415	5.32948	GBM	Recurrent	Proneural	6.4	1	low
CGGA_P512	7.28549	GBM	Recurrent	Classical	17.6	0	high
CGGA_P596	5.16551	GBM	Recurrent		13.5	0	low
CGGA_P610	5.28873	GBM	Recurrent	Proneural	12.3	0	low
CGGA_P625	6.94872	GBM	Recurrent		5.3	1	high
CGGA_P87	5.24717	GBM	Recurrent		7.9	1	low
