# Supplementary material for: The RNA-binding protein SERBP1 functions as a novel oncogenic factor in glioblastoma by bridging cancer metabolism and epigenetic regulation
Source: Genome Biol. 2020 Aug 6;21:195. doi: 10.1186/s13059-020-02115-y (PMC7412812; doi:10.1186/s13059-020-02115-y)
Supplement: Supplementary file 5 — Additional file 5: Table S4. Characteristics of all glioma patients in the cohort from the Shanghai Changzheng Hospital. [file 13059_2020_2115_MOESM5_ESM.xlsx]

## Sheet: all patient
who grade	low/high grade	ihc staing	ihc staing grade	dead/live	months	chemotherapy	radiotherapy
1	1	1	1	0	29
1	1	1	1	0	28
1	1	1	1	0	27
1	1	1	1	1	34
1	1	1	1	0	35
1	1	2	1	1	36
1	1	1	1	0	28
1	1	1	1	0	54
1	1	1	1	0	47
1	1	1	1	0	35
1	1	1	1	0	45
1	1	2	1	0	45
1	1	2	1	0	46
2	1	1	1	0	25
2	1	1	1	1	30
2	1	1	1	0	6
2	1	1	1	0	7
2	1	1	1	1	53
2	1	2	1	0	45
2	1	1	1	1	1
2	1	1	1	0	3
2	1	2	1	0	57
2	1	2	1	0	26
2	1	1	1	0	45
2	1	1	1	0	33
2	1	1	1	0	32
2	1	1	1	0	48
2	1	1	1	0	23
2	1	2	1	0	13
3	2	1	1	0	27
3	2	2	1	0	18
3	2	1	1	0	30
3	2	2	1	1	22
3	2	2	1	0	6
3	2	1	1	0	12
3	2	2	1	1	18
4	2	1	1	0	6	yes	no
4	2	1	1	1	23	yes	no
4	2	1	1	1	15	yes	no
4	2	1	1	0	25	yes	yes
4	2	1	1	1	12	no	yes
4	2	1	1	1	28	yes	yes
4	2	1	1	1	34	no	yes
4	2	1	1	0	36	no	yes
4	2	1	1	1	14	no	yes
4	2	1	1	1	18	no	no
4	2	1	1	1	14	no	no
4	2	1	1	1	6	no	no
4	2	1	1	1	18	yes	no
4	2	2	1	0	12	yes	no
4	2	2	1	1	26	no	yes
4	2	2	1	0	45	yes	yes
4	2	2	1	1	38	no	yes
4	2	2	1	1	31	no	yes
4	2	2	1	0	9	yes	yes
4	2	2	1	0	27	yes	yes
4	2	2	1	0	12	no	yes
4	2	2	1	1	13	no	yes
4	2	2	1	0	14	yes	yes
4	2	2	1	0	25	yes	yes
4	2	2	1	1	15	no	yes
4	2	2	1	0	9	yes	yes
4	2	2	1	1	10	no	no
4	2	2	1	1	4	no	no
4	2	2	1	0	1	no	no
4	2	2	1	1	5	no	no
4	2	2	1	1	2	no	yes
4	2	2	1	0	3	yes	yes
4	2	2	1	1	14	yes	yes
4	2	2	1	1	28	yes	yes
1	1	3	2	0	37
2	1	4	2	0	38
2	1	3	2	0	9
2	1	4	2	0	57
2	1	3	2	0	46
2	1	3	2	0	49
2	1	3	2	0	32
2	1	3	2	1	21
2	1	4	2	1	1
2	1	3	2	0	21
2	1	3	2	1	13
2	1	3	2	1	33
3	2	3	2	1	18
3	2	4	2	1	13
3	2	3	2	1	29
3	2	3	2	1	16
3	2	3	2	1	4
3	2	4	2	1	12
3	2	3	2	1	18
3	2	3	2	1	12
3	2	3	2	1	11
3	2	3	2	0	18
3	2	4	2	0	12
4	2	3	2	0	3	yes	yes
4	2	3	2	0	8	yes	yes
4	2	3	2	0	3	no	yes
4	2	3	2	1	10	no	no
4	2	3	2	1	13	no	yes
4	2	3	2	1	12	no	yes
4	2	3	2	1	5	yes	yes
4	2	3	2	1	9	no	yes
4	2	3	2	1	10	no	yes
4	2	3	2	1	25	yes	yes
4	2	3	2	1	17	yes	no
4	2	3	2	1	2	no	no
4	2	3	2	1	13	no	no
4	2	3	2	1	37	no	yes
4	2	3	2	1	14	no	yes
4	2	3	2	1	12	no	yes
4	2	3	2	1	11	yes	yes
4	2	3	2	1	1	no	no
4	2	3	2	1	2	yes	yes
4	2	3	2	1	9	yes	yes
4	2	3	2	1	4	no	yes
4	2	3	2	1	5	no	yes
4	2	3	2	1	3	yes	no
4	2	3	2	1	7	yes	yes
4	2	3	2	0	8	yes	yes
4	2	3	2	0	9	no	yes
4	2	3	2	1	9	yes	no
4	2	3	2	1	10	no	no
4	2	3	2	1	2	yes	yes
4	2	3	2	0	1	no	yes
4	2	3	2	1	14	no	no
4	2	3	2	0	12	no	yes
4	2	3	2	1	26	no	yes
4	2	3	2	0	45	no	yes
4	2	3	2	1	38	yes	yes
4	2	3	2	1	31	no	no
4	2	3	2	0	5	yes	yes
4	2	3	2	1	12	yes	yes
4	2	3	2	1	12	no	yes
4	2	3	2	1	13	no	yes
4	2	3	2	1	14	yes	no
4	2	3	2	1	15	yes	yes
4	2	3	2	1	15	yes	yes
4	2	3	2	1	6	no	yes
4	2	3	2	1	10	yes	no
4	2	3	2	1	4	no	no
4	2	3	2	1	1	yes	yes
4	2	3	2	1	5	no	yes
4	2	3	2	1	2	no	no
4	2	4	2	0	3	no	yes
4	2	4	2	1	12	no	yes
4	2	4	2	1	24	no	yes
4	2	4	2	0	3	yes	yes
4	2	4	2	0	8	no	no
4	2	4	2	0	3	yes	yes
4	2	4	2	1	10	yes	yes
4	2	4	2	1	13	no	yes
4	2	4	2	1	12	no	yes
4	2	4	2	1	5	yes	no
4	2	4	2	1	9	yes	yes
4	2	4	2	0	10	yes	yes
4	2	4	2	1	25	no	yes
4	2	4	2	0	17	yes	no
4	2	4	2	0	2	no	no
4	2	4	2	1	13	yes	yes
4	2	4	2	1	37	no	yes
4	2	4	2	0	14	no	no
4	2	4	2	1	12	yes	yes
4	2	4	2	1	11	no	yes
4	2	4	2	0	1	no	yes
4	2	4	2	1	2	yes	yes
4	2	4	2	1	9	no	no
4	2	4	2	1	4	yes	yes
4	2	4	2	1	5	yes	yes
4	2	4	2	1	3	no	yes
4	2	4	2	1	7	no	yes
4	2	4	2	0	8	yes	no
4	2	4	2	0	9	yes	yes
4	2	4	2	1	9	yes	yes
4	2	4	2	1	10	no	yes
4	2	4	2	1	2	yes	no
4	2	4	2	0	1	no	no
4	2	4	2	1	11	yes	yes
4	2	4	2	0	6	no	yes

## Sheet: gbm
who grade	low/high grade	ihc staing	ihc staing grade	dead/live	months	chemotherapy	radiotherapy
4	2	1	1	1	18	no	no
4	2	1	1	1	14	no	no
4	2	1	1	1	6	no	no
4	2	2	1	1	10	no	no
4	2	2	1	1	4	no	no
4	2	2	1	0	1	no	no
4	2	2	1	1	5	no	no
4	2	1	1	1	12	no	yes
4	2	1	1	1	34	no	yes
4	2	1	1	0	36	no	yes
4	2	1	1	1	14	no	yes
4	2	2	1	1	26	no	yes
4	2	2	1	1	38	no	yes
4	2	2	1	1	31	no	yes
4	2	2	1	0	12	no	yes
4	2	2	1	1	13	no	yes
4	2	2	1	1	15	no	yes
4	2	2	1	1	2	no	yes
4	2	3	2	1	10	no	no
4	2	3	2	1	2	no	no
4	2	3	2	1	13	no	no
4	2	3	2	1	1	no	no
4	2	3	2	1	10	no	no
4	2	3	2	1	14	no	no
4	2	3	2	1	31	no	no
4	2	3	2	1	4	no	no
4	2	3	2	1	2	no	no
4	2	4	2	0	8	no	no
4	2	4	2	0	2	no	no
4	2	4	2	0	14	no	no
4	2	4	2	1	9	no	no
4	2	4	2	0	1	no	no
4	2	3	2	0	3	no	yes
4	2	3	2	1	13	no	yes
4	2	3	2	1	12	no	yes
4	2	3	2	1	9	no	yes
4	2	3	2	1	10	no	yes
4	2	3	2	1	37	no	yes
4	2	3	2	1	14	no	yes
4	2	3	2	1	12	no	yes
4	2	3	2	1	4	no	yes
4	2	3	2	1	5	no	yes
4	2	3	2	0	9	no	yes
4	2	3	2	0	1	no	yes
4	2	3	2	0	12	no	yes
4	2	3	2	1	26	no	yes
4	2	3	2	0	45	no	yes
4	2	3	2	1	12	no	yes
4	2	3	2	1	13	no	yes
4	2	3	2	1	6	no	yes
4	2	3	2	1	5	no	yes
4	2	4	2	0	3	no	yes
4	2	4	2	1	12	no	yes
4	2	4	2	1	24	no	yes
4	2	4	2	1	13	no	yes
4	2	4	2	1	12	no	yes
4	2	4	2	1	25	no	yes
4	2	4	2	1	37	no	yes
4	2	4	2	1	11	no	yes
4	2	4	2	0	1	no	yes
4	2	4	2	1	3	no	yes
4	2	4	2	1	7	no	yes
4	2	4	2	1	10	no	yes
4	2	4	2	0	6	no	yes
4	2	1	1	0	6	yes	no
4	2	1	1	1	23	yes	no
4	2	1	1	1	15	yes	no
4	2	1	1	1	18	yes	no
4	2	2	1	0	12	yes	no
4	2	1	1	0	25	yes	yes
4	2	1	1	1	28	yes	yes
4	2	2	1	0	45	yes	yes
4	2	2	1	0	9	yes	yes
4	2	2	1	0	27	yes	yes
4	2	2	1	0	14	yes	yes
4	2	2	1	0	25	yes	yes
4	2	2	1	0	9	yes	yes
4	2	2	1	0	3	yes	yes
4	2	2	1	1	14	yes	yes
4	2	2	1	1	28	yes	yes
4	2	3	2	1	17	yes	no
4	2	3	2	1	3	yes	no
4	2	3	2	1	9	yes	no
4	2	3	2	1	14	yes	no
4	2	3	2	1	10	yes	no
4	2	4	2	1	5	yes	no
4	2	4	2	0	17	yes	no
4	2	4	2	0	8	yes	no
4	2	4	2	1	2	yes	no
4	2	3	2	0	3	yes	yes
4	2	3	2	0	8	yes	yes
4	2	3	2	1	5	yes	yes
4	2	3	2	1	25	yes	yes
4	2	3	2	1	11	yes	yes
4	2	3	2	1	2	yes	yes
4	2	3	2	1	9	yes	yes
4	2	3	2	1	7	yes	yes
4	2	3	2	0	8	yes	yes
4	2	3	2	1	2	yes	yes
4	2	3	2	1	38	yes	yes
4	2	3	2	0	5	yes	yes
4	2	3	2	1	12	yes	yes
4	2	3	2	1	15	yes	yes
4	2	3	2	1	15	yes	yes
4	2	3	2	1	1	yes	yes
4	2	4	2	0	3	yes	yes
4	2	4	2	0	3	yes	yes
4	2	4	2	1	10	yes	yes
4	2	4	2	1	9	yes	yes
4	2	4	2	0	10	yes	yes
4	2	4	2	1	13	yes	yes
4	2	4	2	1	12	yes	yes
4	2	4	2	1	2	yes	yes
4	2	4	2	1	4	yes	yes
4	2	4	2	1	5	yes	yes
4	2	4	2	0	9	yes	yes
4	2	4	2	1	9	yes	yes
4	2	4	2	1	11	yes	yes

## Sheet: gbm chem
who grade	low/high grade	ihc staing	ihc staing grade	dead/live	months	chemotherapy	radiotherapy
4	2	1	1	0	6	yes	no
4	2	1	1	1	23	yes	no
4	2	1	1	1	15	yes	no
4	2	1	1	1	18	yes	no
4	2	2	1	0	12	yes	no
4	2	3	2	1	17	yes	no
4	2	3	2	1	3	yes	no
4	2	3	2	1	9	yes	no
4	2	3	2	1	14	yes	no
4	2	3	2	1	10	yes	no
4	2	4	2	1	5	yes	no
4	2	4	2	0	17	yes	no
4	2	4	2	0	8	yes	no
4	2	4	2	1	2	yes	no
4	2	1	1	0	25	yes	yes
4	2	1	1	1	28	yes	yes
4	2	2	1	0	45	yes	yes
4	2	2	1	0	9	yes	yes
4	2	2	1	0	27	yes	yes
4	2	2	1	0	14	yes	yes
4	2	2	1	0	25	yes	yes
4	2	2	1	0	9	yes	yes
4	2	2	1	0	3	yes	yes
4	2	2	1	1	14	yes	yes
4	2	2	1	1	28	yes	yes
4	2	3	2	0	3	yes	yes
4	2	3	2	0	8	yes	yes
4	2	3	2	1	5	yes	yes
4	2	3	2	1	25	yes	yes
4	2	3	2	1	11	yes	yes
4	2	3	2	1	2	yes	yes
4	2	3	2	1	9	yes	yes
4	2	3	2	1	7	yes	yes
4	2	3	2	0	8	yes	yes
4	2	3	2	1	2	yes	yes
4	2	3	2	1	38	yes	yes
4	2	3	2	0	5	yes	yes
4	2	3	2	1	12	yes	yes
4	2	3	2	1	15	yes	yes
4	2	3	2	1	15	yes	yes
4	2	3	2	1	1	yes	yes
4	2	4	2	0	3	yes	yes
4	2	4	2	0	3	yes	yes
4	2	4	2	1	10	yes	yes
4	2	4	2	1	9	yes	yes
4	2	4	2	0	10	yes	yes
4	2	4	2	1	13	yes	yes
4	2	4	2	1	12	yes	yes
4	2	4	2	1	2	yes	yes
4	2	4	2	1	4	yes	yes
4	2	4	2	1	5	yes	yes
4	2	4	2	0	9	yes	yes
4	2	4	2	1	9	yes	yes
4	2	4	2	1	11	yes	yes

## Sheet: gbm chem and radio
who grade	low/high grade	ihc staing	ihc staing grade	dead/live	months	chemotherapy	radiotherapy
4	2	1	1	0	25	yes	yes
4	2	1	1	1	28	yes	yes
4	2	2	1	0	45	yes	yes
4	2	2	1	0	9	yes	yes
4	2	2	1	0	27	yes	yes
4	2	2	1	0	14	yes	yes
4	2	2	1	0	25	yes	yes
4	2	2	1	0	9	yes	yes
4	2	2	1	0	3	yes	yes
4	2	2	1	1	14	yes	yes
4	2	2	1	1	28	yes	yes
4	2	3	2	0	3	yes	yes
4	2	3	2	0	8	yes	yes
4	2	3	2	1	5	yes	yes
4	2	3	2	1	25	yes	yes
4	2	3	2	1	11	yes	yes
4	2	3	2	1	2	yes	yes
4	2	3	2	1	9	yes	yes
4	2	3	2	1	7	yes	yes
4	2	3	2	0	8	yes	yes
4	2	3	2	1	2	yes	yes
4	2	3	2	1	38	yes	yes
4	2	3	2	0	5	yes	yes
4	2	3	2	1	12	yes	yes
4	2	3	2	1	15	yes	yes
4	2	3	2	1	15	yes	yes
4	2	3	2	1	1	yes	yes
4	2	4	2	0	3	yes	yes
4	2	4	2	0	3	yes	yes
4	2	4	2	1	10	yes	yes
4	2	4	2	1	9	yes	yes
4	2	4	2	0	10	yes	yes
4	2	4	2	1	13	yes	yes
4	2	4	2	1	12	yes	yes
4	2	4	2	1	2	yes	yes
4	2	4	2	1	4	yes	yes
4	2	4	2	1	5	yes	yes
4	2	4	2	0	9	yes	yes
4	2	4	2	1	9	yes	yes
4	2	4	2	1	11	yes	yes

## Sheet: gbm radio
who grade	low/high grade	ihc staing	ihc staing grade	dead/live	months	chemotherapy	radiotherapy
4	2	1	1	1	12	no	yes
4	2	1	1	1	34	no	yes
4	2	1	1	0	36	no	yes
4	2	1	1	1	14	no	yes
4	2	2	1	1	26	no	yes
4	2	2	1	1	38	no	yes
4	2	2	1	1	31	no	yes
4	2	2	1	0	12	no	yes
4	2	2	1	1	13	no	yes
4	2	2	1	1	15	no	yes
4	2	2	1	1	2	no	yes
4	2	1	1	0	25	yes	yes
4	2	1	1	1	28	yes	yes
4	2	2	1	0	45	yes	yes
4	2	2	1	0	9	yes	yes
4	2	2	1	0	27	yes	yes
4	2	2	1	0	14	yes	yes
4	2	2	1	0	25	yes	yes
4	2	2	1	0	9	yes	yes
4	2	2	1	0	3	yes	yes
4	2	2	1	1	14	yes	yes
4	2	2	1	1	28	yes	yes
4	2	3	2	0	3	no	yes
4	2	3	2	1	13	no	yes
4	2	3	2	1	12	no	yes
4	2	3	2	1	9	no	yes
4	2	3	2	1	10	no	yes
4	2	3	2	1	37	no	yes
4	2	3	2	1	14	no	yes
4	2	3	2	1	12	no	yes
4	2	3	2	1	4	no	yes
4	2	3	2	1	5	no	yes
4	2	3	2	0	9	no	yes
4	2	3	2	0	1	no	yes
4	2	3	2	0	12	no	yes
4	2	3	2	1	26	no	yes
4	2	3	2	0	45	no	yes
4	2	3	2	1	12	no	yes
4	2	3	2	1	13	no	yes
4	2	3	2	1	6	no	yes
4	2	3	2	1	5	no	yes
4	2	4	2	0	3	no	yes
4	2	4	2	1	12	no	yes
4	2	4	2	1	24	no	yes
4	2	4	2	1	13	no	yes
4	2	4	2	1	12	no	yes
4	2	4	2	1	25	no	yes
4	2	4	2	1	37	no	yes
4	2	4	2	1	11	no	yes
4	2	4	2	0	1	no	yes
4	2	4	2	1	3	no	yes
4	2	4	2	1	7	no	yes
4	2	4	2	1	10	no	yes
4	2	4	2	0	6	no	yes
4	2	3	2	0	3	yes	yes
4	2	3	2	0	8	yes	yes
4	2	3	2	1	5	yes	yes
4	2	3	2	1	25	yes	yes
4	2	3	2	1	11	yes	yes
4	2	3	2	1	2	yes	yes
4	2	3	2	1	9	yes	yes
4	2	3	2	1	7	yes	yes
4	2	3	2	0	8	yes	yes
4	2	3	2	1	2	yes	yes
4	2	3	2	1	38	yes	yes
4	2	3	2	0	5	yes	yes
4	2	3	2	1	12	yes	yes
4	2	3	2	1	15	yes	yes
4	2	3	2	1	15	yes	yes
4	2	3	2	1	1	yes	yes
4	2	4	2	0	3	yes	yes
4	2	4	2	0	3	yes	yes
4	2	4	2	1	10	yes	yes
4	2	4	2	1	9	yes	yes
4	2	4	2	0	10	yes	yes
4	2	4	2	1	13	yes	yes
4	2	4	2	1	12	yes	yes
4	2	4	2	1	2	yes	yes
4	2	4	2	1	4	yes	yes
4	2	4	2	1	5	yes	yes
4	2	4	2	0	9	yes	yes
4	2	4	2	1	9	yes	yes
4	2	4	2	1	11	yes	yes
