# Supplementary material for: The RNA-binding protein SERBP1 functions as a novel oncogenic factor in glioblastoma by bridging cancer metabolism and epigenetic regulation
Source: Genome Biol. 2020 Aug 6;21:195. doi: 10.1186/s13059-020-02115-y (PMC7412812; doi:10.1186/s13059-020-02115-y)
Supplement: Supplementary file 6 — Additional file 6: Table S5. RIP-seq analysis of 293 T cells transfected with SERBP1-streptag. Sheet 1, summary of results; sheet 2, list of SERBP1 target genes; sheet 3, gene ontology analysis; sheet 4, metabolism terms enriched in the GO analysis; sheet 5, Panther pathways analysis; sheet 6, KEGG pathway analysis. [file 13059_2020_2115_MOESM6_ESM.xlsx]

## Sheet: SERBP1 RIP-seq target list
Enriched SERBP1 pulldown
gene	log2FC	FDR
AARS	0.678334	4.29505e-08
ABCA2	0.924878	8.83041e-06
ABCA3	1.29553	3.12086e-09
ABCC1	0.785991	8.23173e-06
ABCF1	0.52695	0.00139766
ABCF3	0.755517	0.0123399
ABHD16A	0.817874	0.0259558
ABR	0.758588	6.87388e-05
AC005943.2	0.915718	0.000204722
ACACB	0.752079	0.00435845
ACAD9	0.520301	0.0188096
ACAP3	0.726854	0.0381069
ACLY	0.821263	6.52108e-11
ACO2	1.4196	1.36812e-16
ACOT7	0.915488	3.50573e-06
ACP2	0.783242	0.0104262
ACSL1	0.643102	0.0395877
ACTB	0.600652	0.00266673
ACTN1	1.08671	5.62824e-13
ACTN4	0.745309	4.87498e-07
ADAM11	1.06742	1.7845e-05
ADAM19	0.737105	0.0351299
ADCK2	0.596378	0.0188055
ADCY3	1.01625	2.01643e-09
ADCY9	0.683751	3.67945e-05
ADD1	0.582804	0.000239235
ADD2	0.604018	0.000423914
ADGRA2	0.941377	4.13542e-06
ADGRB2	0.742063	0.0123399
ADGRE5	1.0829	0.000385702
ADGRL1	0.625093	9.5429e-06
ADIPOR1	0.526959	0.0056522
ADRBK1	0.88192	6.85885e-07
ADRM1	1.13915	4.8335e-12
AEN	0.533295	0.00303069
AGAP1	0.641105	0.000482897
AGAP3	0.686868	1.07301e-06
AGBL5	0.605641	0.00234212
AHSA1	0.662844	8.28504e-06
AIP	0.723163	0.000533416
AKAP8L	0.822055	3.79464e-05
AKT1	0.811449	3.65542e-06
AKT1S1	0.50694	0.0114
AKT2	0.523717	0.000561865
ALAS1	0.861374	4.45212e-05
ALDOA	0.721043	1.04847e-05
ALG12	0.736819	0.00142209
ALYREF	0.68037	7.029e-07
AMBRA1	0.676127	0.000892047
AMFR	0.629023	0.000365564
AMPD2	0.602885	0.00393478
ANKH	0.619525	0.00249658
ANKRD13B	0.503746	0.026898
ANKRD52	0.566735	0.000281063
ANKS1A	0.560131	0.0101605
ANXA11	0.580107	0.000727475
ANXA2	0.83442	3.27059e-05
ANXA6	0.626773	3.74994e-05
AP1B1	0.984649	1.67338e-09
AP1G2	0.67199	0.0067262
AP2A1	1.11034	1.09863e-11
AP2A2	1.03308	3.70139e-10
AP2M1	0.755544	7.99451e-06
AP3D1	1.06815	4.27131e-20
APBA2	0.899843	0.000115904
APBB1	0.730019	0.00050478
APEH	0.939589	1.704e-08
APP	0.638532	1.94166e-05
ARAF	1.00129	9.74281e-07
ARAP1	0.510559	0.0127346
ARHGDIA	0.70903	3.15069e-05
ARHGEF18	0.923182	0.000121965
ARHGEF2	0.84521	8.79255e-07
ARID1A	0.612768	2.59337e-05
ARID1B	0.569676	0.000105686
ARID3B	0.917801	2.94436e-07
ARMC6	0.567402	0.0230647
ARRB2	0.795029	6.91406e-06
ASCC2	1.06554	1.71084e-10
ASIC1	0.665974	0.00138662
ATAD3A	0.788228	3.17366e-05
ATAD3B	0.576243	0.0440666
ATF3	0.838323	0.000173801
ATG2A	1.09057	1.12543e-06
ATG4B	0.672568	0.00750204
ATG9A	1.00447	1.77156e-08
ATIC	0.659998	4.89943e-06
ATN1	0.522351	0.00104904
ATP11A	0.561898	0.00396683
ATP13A1	1.01049	8.4059e-10
ATP13A2	1.18314	1.02517e-08
ATP1A1	0.827025	2.9714e-09
ATP1A3	0.721103	0.00463084
ATP6V0C	0.51377	0.0205398
ATP8B2	1.10083	1.53664e-14
ATRN	0.52471	0.00892053
ATXN2L	0.790903	1.61096e-10
AUP1	0.650546	0.000638853
AXIN1	0.71503	0.000313409
BAG6	1.02294	3.40234e-15
BANP	0.986109	0.000533416
BAP1	0.612288	0.000356543
BBS1	0.772662	0.00934468
BCAS3	0.97742	1.19995e-07
BCAT2	0.806311	0.00519093
BCKDHA	1.88182	5.17982e-05
BCKDK	0.869781	2.19207e-05
BCL2L1	0.699603	0.0304883
BCOR	0.564266	1.11671e-05
BCR	0.695936	1.96814e-06
BECN1	0.505961	0.013939
BEST1	1.08383	0.00820108
BEX3	0.506945	0.000853241
BICD2	0.683142	8.57666e-05
BIN1	0.851215	0.00121256
BMP7	0.614079	0.00415151
BOC	0.783685	0.0064102
BOP1	0.944059	1.67338e-09
BRD2	0.712764	1.09578e-08
BRD4	0.60231	2.83534e-06
BRPF1	0.924197	1.37689e-05
BRSK2	0.801619	0.000918084
BTBD2	1.00161	4.30049e-11
BTBD6	0.857868	0.000132487
BTN2A2	0.671346	0.0178049
BTRC	0.504445	0.0297227
BYSL	0.673116	0.0020448
C11orf24	0.711971	0.00310058
C16orf58	0.623876	0.00791437
C16orf62	0.577391	0.00673943
C17orf53	0.902054	0.00137638
CABIN1	0.693787	1.40786e-06
CABLES2	1.09062	1.58069e-05
CACHD1	0.576688	0.00141108
CACNA1H	0.834518	1.09069e-05
CACNA2D2	0.765331	0.0214495
CAD	0.765255	2.33258e-08
CALM3	0.617071	0.000104387
CAND2	0.740217	0.00261782
CAP1	0.610867	0.000124736
CAPN1	1.0478	1.22308e-09
CAPNS1	0.769257	2.23836e-05
CARM1	0.688054	0.000466024
CASKIN2	0.842755	0.00351467
CBS	0.974942	9.54786e-11
CCDC124	0.898596	2.93121e-08
CCDC22	0.963155	0.00050498
CCDC92	0.836569	0.000227919
CCM2	0.766976	0.0164311
CCNF	0.601538	0.00250708
CCT3	0.557995	1.35083e-05
CCT7	0.598417	9.92179e-05
CD276	0.663009	0.000170274
CD99	0.5697	0.0055962
CD99	0.5697	0.0055962
CDC20	0.638783	0.000678068
CDC25B	0.530486	0.00643722
CDC37	0.842124	5.03914e-10
CDC42EP1	0.547567	0.000638853
CDC45	1.02926	8.37023e-10
CDH2	0.537909	0.00107151
CDH23	0.763591	0.0360941
CDK16	1.25196	1.97563e-14
CDR2L	0.85399	0.00269153
CDT1	0.932705	2.76878e-09
CELSR1	0.656471	2.15708e-05
CELSR2	0.672499	0.00017624
CENPB	0.614774	0.000638853
CENPT	0.671435	0.00353293
CEP131	0.749286	0.0014143
CEP170B	0.506193	0.0221359
CERS1	0.772852	0.0158565
CFAP20	0.988446	8.60041e-05
CH507-42P11.1	0.896315	5.04105e-05
CH507-9B2.5	0.852613	0.000260276
CHCHD6	0.771041	0.0058168
CHD3	0.704059	3.06483e-07
CHERP	0.516084	0.00298444
CHID1	0.591749	0.011021
CHPF	0.516133	0.0309784
CHTF18	0.902236	5.03797e-06
CHURC1-FNTB	1.21089	0.00361812
CIB2	0.781494	0.0276197
CIC	0.650915	0.000357137
CIZ1	1.17321	7.30329e-19
CKB	1.08758	4.2952e-11
CKMT1A	0.57754	0.0203954
CKMT1B	0.809202	0.000383841
CLASRP	0.80033	0.000230356
CLEC16A	0.61065	0.00875893
CLPP	0.736079	3.79464e-05
CLPTM1	0.535522	0.00342676
CLSTN1	0.933875	4.11623e-11
CLSTN3	0.576336	0.0296124
CLTCL1	0.614996	0.0180593
CLUH	1.07722	2.27058e-12
CNDP2	0.529745	0.0359884
CNOT1	0.53793	6.19374e-05
CNOT3	1.222	1.11574e-15
CNPY3	0.76556	0.00169355
COASY	0.515415	0.00288782
COG4	0.752767	0.000196564
COL4A2	0.565983	0.000621071
COL6A1	0.893145	1.62322e-08
COMT	0.617485	0.0028123
COPG1	1.13791	8.05006e-15
COPS7B	0.622871	0.00580052
COQ9	0.567235	0.0116503
CORO1B	0.632839	0.0143035
CORO7	0.986945	0.000458257
COX7B	0.568263	0.000708528
CPNE2	0.979775	0.000464673
CPSF1	1.07348	1.5702e-15
CRAT	0.959366	9.71716e-05
CREB3L4	0.820115	0.0442681
CREBBP	0.682902	2.51602e-07
CRTC1	0.965527	0.00038216
CRTC2	0.789214	0.00202196
CRY2	0.873242	0.0137677
CSK	0.784208	1.41255e-06
CSNK1D	0.563741	0.000222259
CSNK1G2	0.678502	0.000251267
CSTB	0.581182	0.00763124
CTBP1	0.661696	0.000148533
CTC-564N23.6	0.785823	0.0390908
CTD-2575K13.8	1.98343	1.51801e-05
CTIF	0.583253	0.0224622
CTNNA1	0.510242	0.00106634
CTNS	0.802953	0.0326044
CTSA	0.715372	0.0034221
CTSB	0.738365	0.000103633
CTSD	0.678465	0.000458896
CTSL	0.61415	0.00844878
CTU2	0.697636	0.018905
CXXC1	1.12453	7.3105e-06
CYB5R3	0.68532	7.21939e-05
CYC1	0.510794	0.00528628
CYFIP1	0.830715	3.12966e-06
CYFIP2	1.00586	2.95222e-08
CYP2S1	1.13857	0.00741449
DAAM2	0.577556	0.0260898
DAB2IP	0.612238	0.00521747
DAG1	0.528946	0.00123449
DAP	0.500035	0.0402162
DAPK1	0.624435	0.0102676
DAPK3	0.661999	0.0105168
DCAF11	0.53366	0.0230013
DCAF15	0.63436	0.0159012
DCP1B	0.982437	0.000638853
DCTN1	0.650743	1.90354e-06
DDA1	0.58447	0.013769
DDB1	0.656192	2.42424e-06
DDR1	0.915217	0.000517428
DDX11	0.711111	2.22223e-05
DDX19A	0.567161	0.00192022
DDX41	0.907289	1.51683e-06
DDX49	0.646862	0.0056684
DDX54	0.673026	1.84569e-05
DEAF1	0.79776	7.95342e-07
DENND1A	0.571207	0.0164435
DENND5A	0.503619	0.00521237
DGCR14	0.875158	8.70743e-06
DGCR2	0.548429	0.00249658
DGKD	0.50912	0.0115893
DGKZ	0.788774	5.54661e-06
DHCR24	0.910508	9.50091e-09
DHCR7	0.704449	0.000112291
DHX16	0.512297	0.00894866
DHX30	0.812619	1.88541e-09
DHX34	0.741733	0.000203935
DHX37	0.742615	8.5894e-05
DHX38	0.992557	2.44216e-09
DHX8	0.674059	9.36144e-06
DIP2C	0.635551	0.0097757
DLG5	0.661065	0.000146222
DNAAF5	0.879927	2.88184e-08
DNAH17	0.984008	0.0236986
DNAJB12	0.617592	0.00459841
DNAJC11	0.529041	0.01133
DNM2	0.83685	4.29664e-10
DNMBP	0.628105	0.0315196
DNMT3B	0.622013	0.0102143
DNTTIP1	0.551864	0.0475302
DOCK6	1.17465	2.88225e-08
DOT1L	0.591759	0.00047207
DPH1	0.504889	0.0243509
DPP3	0.849011	0.000559342
DPP9	0.520059	0.0138997
DPYSL4	0.652602	0.0328691
DPYSL5	0.808346	2.42309e-06
DRG2	0.593075	0.0228615
DROSHA	0.508816	0.000695588
DTNB	0.849941	0.000700671
DTX2	0.950368	0.0206335
DUS1L	0.652904	3.86548e-05
DUS3L	0.589237	0.0225506
DUSP1	0.813011	0.0206942
DVL1	0.767291	6.68078e-05
DVL2	0.644915	0.000624536
DVL3	0.79182	2.09024e-06
DYNC1H1	0.569176	0.000147115
DYRK1B	1.03786	0.000283906
E2F1	0.621929	0.00198499
E2F8	0.631121	0.0382638
E4F1	0.612866	0.020662
EBP	0.659079	0.00120893
ECE1	0.682154	0.00273531
EDC4	0.945424	3.02564e-09
EDF1	0.770674	2.14055e-07
EEF1A2	1.07619	2.82844e-08
EEF1D	0.814644	3.30529e-09
EEF1G	0.822033	6.34817e-08
EEF2	1.31738	3.97943e-13
EEFSEC	0.751441	0.00423099
EFTUD2	0.672755	7.38716e-06
EGFR	0.646584	0.0176073
EGLN2	0.620829	0.0110836
EHD3	0.715293	0.0241127
EHMT1	0.728619	1.03913e-05
EHMT2	1.01557	7.49067e-10
EIF2B2	1.07241	9.72024e-08
EIF2D	0.663911	1.28034e-05
EIF3C	0.519766	3.08311e-05
EIF3D	0.946496	7.44404e-13
EIF3G	0.542431	7.95769e-05
EIF3K	0.828151	2.41217e-06
EIF3L	0.579133	9.34603e-05
EIF4G1	0.596417	5.04183e-05
ELAC2	0.808948	1.12995e-07
ELF4	0.54424	0.0213482
EME1	0.58017	0.0237542
ENO1	0.731878	7.20869e-06
ENOX2	0.669879	0.00796779
ENTPD6	0.578236	0.017855
EP300	0.545915	7.66083e-05
EPAS1	0.626556	0.0126363
EPB41L1	0.991439	4.78866e-07
EPB41L3	0.663193	0.000115537
EPHA8	0.936318	0.0477765
EPHB2	0.742708	0.0230859
EPHB4	0.615041	0.000507266
EPHX1	0.714861	0.00173884
EPN1	1.17682	1.773e-17
EPS15L1	0.831687	3.70185e-06
ERAL1	0.686692	0.000387203
ERBB2	0.732263	2.46649e-05
ERCC2	1.04407	1.02517e-08
ERGIC3	0.664547	0.000615873
ESYT1	0.77417	2.62377e-07
EVI5L	0.767708	0.0212383
EVL	0.63613	0.000873743
EXOC3	0.530363	0.0474761
EXOC7	0.743783	5.49837e-07
EXOSC10	0.688275	0.000322739
FAAP100	0.669509	0.00142514
FAF1	0.621146	0.00076852
FAM120A	0.511451	0.000190401
FAM127A	0.796786	0.00148772
FAM156B	1.08955	0.0321269
FAM189B	0.832106	1.67299e-08
FAM193A	0.620906	0.00107701
FAM207A	0.781224	0.00871739
FAM219A	0.915596	0.000464701
FAM222A	0.994595	0.0485024
FAM234A	0.729592	0.000381338
FAM3A	0.50338	0.0315591
FAM50A	0.666374	3.81193e-05
FAM86B1	0.752278	0.0440666
FARP1	0.60741	0.000170892
FARSA	0.546601	0.00109308
FASN	1.01561	2.72428e-13
FBLN1	0.986308	8.07467e-09
FBRS	0.582602	0.000164932
FBXO18	0.575572	0.00306483
FBXW5	1.19786	7.89219e-11
FBXW8	0.607826	0.0402323
FCGR2A	1.22917	0.0155479
FDXR	0.723267	0.0275536
FGD1	0.962753	1.60939e-07
FGFR1	0.538182	0.00229572
FGFRL1	0.699202	0.00462908
FHOD3	0.614268	0.0314177
FKBP10	0.680516	3.97596e-07
FKBP8	0.651695	3.59179e-05
FLII	1.45688	8.42533e-28
FLNA	1.10175	4.40549e-17
FLNB	0.815213	1.79749e-10
FLNC	1.03306	3.12086e-09
FLOT2	0.572766	0.000507685
FLT4	0.776765	1.84246e-05
FN1	1.08185	4.95774e-13
FOXD1	1.23097	1.22761e-05
FOXK2	0.784529	7.26777e-08
FOXM1	0.649056	1.19058e-06
FOXP4	0.606258	0.00454197
FPGS	0.632215	0.038418
FSCN1	0.580212	0.00180239
FTH1	0.522464	0.00196631
FTSJ1	0.588382	0.0328388
FTSJ3	0.822961	1.04236e-06
FURIN	1.04467	7.65741e-10
FYCO1	0.606243	0.00935794
FZD2	0.747082	0.0191426
FZR1	0.782261	0.000161547
G6PD	1.29961	3.97943e-13
GAA	0.812995	4.0493e-07
GAK	0.626791	0.0003693
GAL	0.746577	0.00373911
GANAB	0.577816	6.01563e-05
GAPDH	0.58483	0.00287169
GAS8	0.743764	0.00312576
GATA2	0.610827	0.0338624
GATAD2A	0.914704	5.2157e-10
GBA	1.24923	9.1434e-10
GBA2	0.761604	0.000300219
GBF1	0.988037	5.62824e-13
GCN1	0.893403	4.27184e-13
GDI1	0.917432	3.14417e-09
GDPD5	1.30044	0.000834467
GGA1	0.748166	1.21596e-05
GGA3	0.92707	4.44598e-07
GHDC	0.710915	0.0391306
GIPC1	0.786217	0.000452154
GIT1	0.546004	0.00136403
GLB1	0.613498	0.0184945
GLB1L2	0.718257	0.00457142
GLI2	0.839864	0.00170418
GLI3	0.545355	0.00269539
GLT25D1	0.804868	3.32626e-06
GMEB2	0.777573	0.0103495
GNAI2	0.648116	0.00394498
GNAS	0.617139	9.49701e-06
GNB1	0.808721	2.31989e-06
GNB2	0.64077	0.00120558
GNL1	0.509865	0.0342765
GOT1	0.708523	0.00204731
GPI	0.766651	1.4729e-05
GPKOW	0.696143	0.0110836
GPR108	0.80908	0.00612147
GPR89A	0.814797	0.0038115
GPS1	0.720563	6.23266e-06
GPS2	0.555199	0.015789
GPSM1	0.844381	9.28811e-05
GRAMD1A	0.953122	1.1599e-07
GRHPR	0.565379	0.00232743
GRID1	0.831491	0.00333785
GRN	1.12364	1.31322e-15
GTF2F1	0.745396	9.50794e-07
GTF2IRD1	0.6695	0.00986934
GTF3C1	0.501649	9.82218e-05
GTF3C5	0.729227	0.000564161
GTPBP1	0.794329	3.60914e-07
GUSB	0.583959	0.00429367
GYS1	1.04819	1.07076e-10
H2AFY2	0.68946	0.000153933
H2BFS	0.896315	5.04105e-05
HAUS5	0.532836	0.0158594
HAUS7	0.691028	0.00172486
HBB	1.01077	0.0471643
HCFC1	1.08388	4.72486e-16
HCN2	1.23721	0.00144043
HDAC3	0.699857	0.000512702
HDAC5	1.11096	6.09781e-12
HDAC6	0.553866	0.00533692
HDLBP	1.09616	4.2479e-16
HECTD3	0.685993	0.0123096
HEG1	0.569594	0.0138068
HERC2	0.569078	7.99126e-05
HGS	0.941496	4.18455e-09
HINT3	1.54816	6.12421e-05
HIP1	0.602774	0.000250592
HIP1R	0.82584	0.000247328
HIRA	0.694505	0.000507266
HIST1H2AE	0.775591	0.00172447
HIST1H2AH	0.627779	8.34911e-05
HIST1H2AL	0.623755	0.00312576
HIST1H2BC	0.732567	7.47414e-07
HIST1H2BD	0.593436	3.19598e-05
HIST1H2BF	0.817577	5.02031e-05
HIST1H2BG	1.27427	3.77361e-06
HIST1H2BJ	0.517582	0.000572922
HIST1H2BK	0.670307	3.59663e-06
HIST1H2BL	1.0187	2.98851e-09
HIST1H2BN	0.660929	7.90839e-05
HIST1H3A	0.803748	0.0015203
HIST1H4E	0.546859	0.00708554
HIST1H4H	0.718562	1.0267e-05
HIST2H2AA3	0.772301	1.96814e-06
HIST2H2AC	0.700749	2.91632e-06
HIST2H2BF	0.752251	3.10226e-05
HIST2H4A	0.646342	0.000825818
HIST2H4B	1.75708	4.18066e-09
HIST3H2A	0.584232	0.000289502
HIST4H4	0.541703	0.025221
HK1	0.956501	5.29754e-11
HKR1	0.858264	0.000775428
HLA-A	0.698407	1.7845e-05
HLA-B	0.820483	3.87901e-06
HLA-C	0.888025	3.60237e-07
HLA-E	0.673395	0.00183031
HM13	0.603995	1.82016e-05
HMG20B	0.50602	0.00299874
HMGA1	0.767443	4.74256e-07
HMGXB3	0.50915	0.00238197
HMOX1	0.788097	0.0439422
HNRNPUL1	0.531939	1.60989e-05
HPS1	0.605592	0.0247652
HS1BP3	0.555098	0.0487385
HSF1	0.937329	9.02209e-10
HSPB1	0.71715	0.00327725
HSPG2	0.705811	0.0155159
HTT	0.588147	4.28696e-06
HUWE1	0.694213	1.06784e-08
HYOU1	0.657224	8.66194e-07
IDH2	0.67969	0.000231301
IDH3B	0.655685	0.000205618
IDH3G	1.06917	3.77802e-08
IGF1R	0.516091	0.000157709
IGF2R	0.551442	2.6926e-05
IL17RA	0.64879	0.00926579
ILF3	0.548326	1.77553e-05
IMP4	0.75868	0.000262107
IMPDH1	1.15447	1.55128e-08
INF2	0.833158	1.18224e-05
INO80	0.574816	0.0280014
INPP5E	0.72983	0.00506722
INPP5J	0.975565	0.00664772
INPPL1	0.748442	1.12266e-06
INTS1	0.891686	1.48955e-12
INTS11	0.574909	0.00477951
INTS3	0.606721	1.45268e-05
INVS	0.597766	0.0267223
IPO13	0.537852	0.0275382
IPO4	1.13905	1.773e-17
IQCE	0.597961	0.0354234
IQGAP3	0.712727	1.81358e-05
IQSEC1	0.60676	0.00143209
IRAK1	0.931125	5.62824e-13
ITGA5	0.699595	0.00118455
ITGB5	0.667409	0.012322
ITPK1	0.819794	4.58522e-05
ITPR3	1.42598	4.64317e-15
JAG2	0.766513	0.0254053
JMJD8	0.791958	4.75723e-06
JPH3	0.865364	0.00224758
JUP	1.16291	6.34941e-11
KANSL3	0.527206	0.00139459
KAT5	1.15634	9.17398e-10
KATNB1	1.06231	4.89832e-09
KDM4A	0.527907	0.0024937
KDM5C	0.611438	3.53864e-06
KDM6A	0.635989	0.000917623
KDM6B	0.521244	0.0194095
KEAP1	0.613389	0.0138282
KIAA0100	0.714856	1.37667e-09
KIAA0195	1.01463	2.41055e-11
KIAA0930	0.509738	0.010175
KIAA1549L	0.561509	0.0300569
KIAA1967	0.579125	0.0010159
KIF18B	0.55734	0.000555801
KIF1A	1.02713	3.6602e-06
KIF1C	0.8215	1.22308e-09
KIF20A	0.532016	0.00481692
KIF3C	0.726295	0.0092637
KIFC1	0.564821	0.0064975
KIRREL	0.599472	0.00667644
KLC2	1.12399	1.58295e-10
KLHL17	0.925394	0.0232061
KLHL18	0.631956	0.0162673
KLHL22	0.972936	0.000101888
KLHL29	0.847034	0.000551944
KMT2B	0.742045	9.88496e-06
KPNA2	0.664761	1.05427e-07
KREMEN1	0.577068	0.0108005
KRT8	0.738465	0.0147341
KXD1	0.597817	0.00105487
LAMA4	0.764878	0.00078636
LAMP1	0.856937	6.94547e-05
LARP1	0.65045	3.51281e-07
LARS2	0.797082	7.5367e-06
LAS1L	0.708924	9.06674e-06
LDB1	0.758742	0.00039405
LDOC1	0.913583	0.000615873
LETM1	0.599091	4.148e-05
LGMN	0.71952	0.00115248
LIMK1	0.916316	1.37189e-05
LIMK2	0.768576	0.00819149
LINGO1	0.972183	3.9754e-06
LLGL1	0.501548	0.011021
LMAN2	0.518509	0.00426361
LMF2	0.643476	0.000561865
LMNB2	0.637192	3.49328e-06
LONP1	0.889427	1.41055e-11
LPCAT3	0.948378	0.000836955
LRIG1	0.639448	0.00292695
LRIG3	0.668512	0.00524126
LRP1	1.09198	2.59825e-10
LRP3	0.591505	0.00802186
LRP4	0.84976	0.000404674
LRP5	1.29767	5.27351e-16
LRP8	0.537403	0.0332793
LRPAP1	0.61475	0.000107039
LRRC59	0.516958	0.000277875
LRRC8A	0.666719	0.0037905
LRRC8D	0.520277	0.043715
LRSAM1	0.725095	0.0361761
LRWD1	0.559666	0.0281672
LSR	0.724438	0.0328631
LTBP1	0.516155	0.0144918
LZTR1	0.530937	0.00242455
MAD1L1	0.786397	0.00109833
MAEA	0.656267	0.00174181
MAGED1	0.546337	6.761e-05
MAGED4	1.01951	0.0010574
MAGED4B	0.671099	0.0146262
MAN2A2	0.54929	0.0243149
MAN2B1	1.07269	5.86663e-09
MAN2B2	0.838563	0.00142158
MAP2K2	0.578819	0.000261465
MAP3K11	0.744882	0.00109767
MAP7D1	0.868177	4.78866e-07
MAPK3	0.560574	0.00228509
MAPK8IP1	0.711932	0.0237221
MAPK8IP2	0.724143	0.000343182
MAPKAP1	0.581431	0.0127852
MAPRE2	0.593557	0.00611083
MARC1	0.509434	0.021564
MARK4	0.664734	0.00372283
MARS	0.795115	1.68467e-08
MAST2	0.651755	0.00246829
MATK	0.770291	0.00334291
MAU2	0.796811	5.98656e-06
MAZ	0.594721	3.63781e-05
MBTPS1	0.520715	0.00138487
MCM2	0.997999	4.90401e-14
MCM3	0.541615	8.25725e-06
MCM5	0.93137	3.26591e-10
MCM7	0.64435	1.01119e-07
MDC1	0.521221	0.000115537
MDGA1	0.85917	0.0352419
MEA1	0.784938	0.000198552
MECR	0.566403	0.0330493
MED12	0.961042	1.80385e-09
MED15	1.02978	4.97197e-11
MED16	1.01338	1.79004e-07
MED22	0.54019	0.0291746
MED24	0.991856	1.36139e-11
MEGF8	0.620292	7.90839e-05
MEN1	0.837546	1.15038e-07
MEPCE	0.845872	1.70965e-05
METTL13	0.570552	0.0232449
MFN2	0.856922	2.76628e-06
MFSD12	0.845943	0.000167569
MGAT4B	0.550989	0.00420269
MGRN1	0.869213	1.91961e-05
MIB2	0.881478	0.0130516
MICALL1	0.77467	1.79556e-06
MID1IP1	0.518354	0.0129822
MID2	0.509756	0.0483975
MIER2	0.646088	0.0216743
MINK1	0.505987	0.0137135
MKL1	0.534635	0.0265224
MKNK2	0.542893	0.002099
MLLT1	0.552567	0.00249658
MOB3B	0.838819	0.0350591
MPI	0.509885	0.00116819
MPP2	0.758205	0.00125881
MPRIP	0.564754	3.84699e-05
MRAS	0.636557	0.0487987
MRC2	0.741849	0.000319987
MRPL37	0.68881	1.90354e-06
MRPL4	0.505199	0.00739849
MRPS24	0.570058	0.030846
MRPS34	0.82434	6.30938e-10
MSMP	1.12772	0.030651
MSN	0.574905	0.000356543
MSTO1	0.551187	0.0218391
MT-ATP6	0.628757	8.88247e-05
MT-CO2	0.568104	0.0045038
MT-CO3	0.579	0.0046283
MT-ND4L	0.69819	1.54064e-06
MTA1	0.662635	5.65432e-06
MTA2	0.561235	0.000343891
MTCH1	0.504576	0.0103777
MTG1	0.515018	0.0422855
MTG2	0.649196	0.0018074
MTHFD1	0.522348	5.83517e-05
MTHFD1L	0.600369	0.000243047
MTMR4	0.583321	0.000733153
MTOR	0.752163	1.36073e-05
MTSS1L	0.974895	4.38016e-10
MYBBP1A	0.926057	8.02715e-12
MYBL2	1.30396	1.35904e-18
MYC	0.67707	2.81664e-07
MYH9	0.53231	4.85228e-05
MYO19	0.76136	5.43648e-07
MYO1C	0.95451	4.13312e-10
MYO9B	0.535626	0.00853685
NAA60	0.948772	0.000104091
NABP2	0.694177	0.000262107
NACC1	0.558588	0.00479768
NAGA	0.700054	0.00506796
NAT10	0.593617	0.000467851
NATD1	0.934936	0.00205838
NBPF20	0.624638	0.0013533
NCAM1	0.514296	0.028452
NCAPD2	0.549517	4.0685e-05
NCAPH	0.545005	0.00182502
NCDN	0.89452	2.68515e-05
NCK2	0.850071	0.00149933
NCKIPSD	1.01075	1.06214e-06
NCLN	0.802558	1.1044e-06
NCOA6	0.577277	0.000277675
NCOR2	1.06625	1.91898e-17
NDRG1	0.680232	8.51645e-05
NDST1	0.893743	1.242e-08
NDUFB4	0.824151	0.000710019
NDUFS7	0.533965	0.0243066
NDUFV1	0.542105	0.000683099
NECTIN1	0.803483	0.0020448
NECTIN2	0.83247	5.70154e-06
NEFL	0.853614	2.75656e-06
NELFA	0.688535	0.000580376
NELFB	0.603797	0.00295373
NELFCD	0.802897	8.25725e-06
NEO1	0.734068	1.72519e-05
NEURL4	0.759048	0.000626135
NFATC1	0.862107	0.00963564
NFKB2	0.945151	0.000627566
NFRKB	0.583785	0.00421677
NGEF	0.984956	0.00422663
NID1	0.820162	1.40184e-09
NID2	1.01552	2.8376e-07
NISCH	0.542246	0.00240983
NLE1	0.556796	0.00748082
NLRX1	0.748145	0.00819496
NOB1	0.533116	0.00094188
NOC2L	0.528281	0.000429451
NOC4L	0.826446	0.000579072
NOL6	0.544305	0.0182588
NOMO1	0.977504	1.1826e-10
NOMO2	0.651074	0.000611921
NOMO3	1.10967	3.46589e-09
NOS1AP	0.834843	0.0414503
NOSIP	0.828334	0.00328963
NOTCH1	0.881873	9.75435e-05
NOTCH2	0.515908	0.00025151
NOTCH3	0.701974	0.00037386
NPIPB3	0.501119	0.0225268
NPLOC4	0.565337	0.000468286
NPRL3	0.778156	0.000324406
NR1H2	0.666412	0.0454543
NSMF	0.810883	7.92507e-06
NT5DC2	1.01426	3.83374e-10
NTN1	0.719579	0.00546585
NUCB1	0.727552	0.000130697
NUMBL	0.867876	0.00340065
NUP188	0.56323	2.93104e-05
NUP210	0.666423	1.01847e-06
NUP214	0.67083	1.7845e-05
NUP62	0.551421	0.00250663
NUP93	0.670782	0.000156706
NUP98	0.560069	7.27972e-05
NXF1	0.678633	0.00137931
NXN	0.746045	0.000497168
OBSL1	0.622966	0.000262107
ODF2	0.708347	5.20111e-05
OGDH	1.03704	3.30529e-09
ORAI1	0.868738	0.00937303
ORC1	0.513434	0.0141371
OS9	0.555677	0.00108835
OSBP	0.506571	0.00231874
OTUD5	0.751751	0.000102401
P4HB	0.851458	1.72879e-10
PACS1	0.662786	0.00860961
PACS2	0.963768	3.15808e-07
PAF1	0.570554	0.0188483
PAK4	0.711581	0.00125465
PANX2	0.888607	0.0119799
PAX3	0.752761	0.0275568
PBX3	0.620086	0.0293519
PC	0.885543	0.00538559
PCBP1	1.05967	1.58408e-12
PCCB	0.517214	0.00643722
PCK2	0.8809	9.55632e-08
PCNX3	0.635062	8.57692e-05
PCSK6	0.63098	0.000333642
PDLIM1	0.782279	3.87963e-05
PDLIM7	0.523165	0.0381414
PDXK	0.511032	0.00213305
PEA15	0.760537	0.00125751
PEPD	0.675198	0.0206942
PES1	0.545644	0.00125317
PFAS	0.612712	0.000112291
PFKL	0.944718	1.04707e-09
PFKP	1.05556	2.40976e-08
PFN1	0.606769	4.71474e-05
PGD	0.926346	1.11507e-08
PGM1	0.621281	0.00019472
PHB	0.607051	7.93587e-05
PHC1	0.972877	3.16614e-06
PHF21B	0.776251	0.0389374
PHRF1	0.541245	0.00704427
PI4KA	0.762317	1.68944e-07
PI4KB	0.59186	0.000569787
PICK1	0.739304	0.00861044
PIEZO1	0.819959	7.21715e-08
PIGS	0.673212	7.57349e-05
PIGT	0.861965	1.06218e-05
PIK3C2B	0.623451	0.011098
PIK3R2	0.869956	2.62377e-07
PINK1	0.622292	0.0260491
PISD	0.663183	0.0343796
PITPNA	0.525336	0.00319216
PITPNM1	0.814799	0.0149225
PJA1	0.814936	0.000126684
PKM	0.790885	6.95799e-07
PKN1	0.948111	2.76049e-11
PKN3	0.80391	0.00038632
PKP4	0.600814	0.000761036
PLCB3	0.996385	2.81664e-07
PLCD3	0.678184	0.00485938
PLCG1	0.790704	2.46436e-07
PLCG2	1.07725	0.00163781
PLD3	0.891676	1.61234e-07
PLEC	0.506692	0.00983804
PLEKHG3	0.61429	0.00698569
PLEKHM2	0.911399	1.79932e-05
PLK1	0.874548	3.44431e-09
PLOD1	0.905011	8.4805e-05
PLOD3	0.815064	0.000200899
PLPPR2	0.827995	0.0101564
PLTP	0.959013	6.90517e-06
PLXNA1	0.740813	7.49329e-07
PLXNA3	0.551153	0.0303898
PLXNB2	0.977909	2.1853e-10
PLXND1	1.09388	5.53837e-06
PML	0.67518	0.00354427
PNPLA2	0.717087	0.00116203
PNPLA6	0.778169	0.00415904
POFUT2	0.752393	0.0178083
POLD1	0.919359	3.52862e-10
POLD2	0.859737	7.73307e-06
POLDIP3	0.529054	0.00341965
POLE	0.572929	8.28905e-06
POLG	0.58669	0.00140525
POLR2A	0.914982	3.33082e-11
POLR3C	0.636698	0.00725808
POLR3E	0.914151	1.75911e-08
POLRMT	0.506967	0.00887222
POM121	0.546114	4.84741e-05
POMGNT1	0.527814	0.0247342
POMGNT2	0.718775	0.00402936
POMT1	0.70469	0.00180239
POMZP3	1.21373	0.000810305
POR	0.594612	0.00641313
PPAN	0.528346	0.0293225
PPFIBP2	1.00853	0.0181052
PPIF	0.503111	0.014133
PPIL2	0.669972	0.00108835
PPM1F	0.510853	0.00556517
PPM1G	0.712977	1.21102e-06
PPP1R12C	0.606013	0.0155214
PPP1R15A	0.67722	0.0106538
PPP2R5D	0.819697	4.28437e-06
PPP6R1	0.883654	6.54374e-09
PPP6R2	0.770354	2.00177e-06
PPRC1	0.633727	0.00013486
PQBP1	0.732205	0.00122159
PRAF2	0.85533	0.0123993
PREB	0.647745	0.00032406
PRKCD	0.881119	0.000175107
PRKCSH	0.556281	0.00078636
PRKCZ	0.955731	0.00291034
PRKD2	0.975319	0.000127265
PRMT1	0.69477	0.000290715
PRMT5	1.03755	1.24994e-09
PRMT7	0.649911	0.00683282
PRPF19	0.561622	0.000308853
PRPF31	1.02932	3.62663e-09
PRPF6	0.677206	0.00018872
PRPF8	0.910485	7.46959e-14
PRR14	0.603549	0.00174856
PRRC2A	0.713648	2.87504e-08
PSEN2	0.564138	0.0357751
PSMC3	0.764075	6.61431e-07
PSMC4	0.624105	0.000191714
PSMD2	0.737185	1.0675e-07
PSMD3	0.536515	0.00125881
PSMD4	0.886184	2.76906e-09
PSMD8	0.639177	0.000339212
PSMF1	0.597664	0.00217946
PTCD1	0.864339	0.00325266
PTDSS2	0.754421	0.00021336
PTGES2	0.618845	0.00900398
PTK7	0.602566	0.000211152
PTOV1	0.998576	7.44297e-08
PTPN23	0.618773	0.00787527
PTPRA	0.565282	0.00261407
PTPRF	1.14402	1.01057e-16
PTPRK	0.696359	0.00165358
PTPRS	1.06923	7.71249e-12
PTPRU	1.41769	2.12566e-18
PUF60	0.785096	1.76051e-06
PVR	0.647377	0.00078073
PXDN	1.1869	4.83514e-11
QARS	0.719057	1.77544e-06
RAB11B	0.706936	0.00117783
RAB11FIP3	0.647681	0.00538559
RAB15	0.757423	0.0106383
RAB5C	0.581254	0.0023796
RAB8A	0.564763	0.00589261
RABEPK	0.647046	0.0210421
RABL2B	0.550844	0.0343966
RABL6	0.83631	4.66055e-10
RADIL	0.607874	0.0316298
RAE1	0.533541	0.0282311
RALGDS	0.736037	0.000609652
RALY	0.938069	9.50091e-09
RANBP10	0.853896	0.000261689
RANBP3	0.7122	8.4805e-05
RAP1GAP2	0.73339	0.00142209
RAPGEF1	0.88364	3.99902e-09
RARA	0.671404	0.00965627
RASA3	0.942343	0.0226635
RASL10B	0.794291	0.00118336
RBM10	0.947357	8.08867e-10
RBM14	0.512058	0.0153877
RBM15B	0.668279	9.72475e-05
RBM19	0.505654	0.0472674
RBM23	0.500614	0.00372559
RBM4	0.748314	2.95633e-05
RBM42	0.622793	0.00158682
RBPMS2	0.997948	0.0130516
RCC1	0.600447	2.79148e-05
RECQL4	0.73955	0.000260298
RELA	0.880767	1.57506e-05
REPIN1	0.530189	0.00247659
REPS1	0.728752	0.000126943
RER1	0.512484	0.0126659
RERE	0.506434	0.00888159
REXO1	0.725861	0.000461208
REXO4	0.801132	0.000256917
RFC2	0.735534	1.80994e-05
RFX2	0.670374	0.0425453
RHOG	0.810259	0.0284002
RHOT2	0.681867	0.000825818
RIC8A	0.667983	0.000310565
RITA1	0.646918	0.00157261
RMND5B	0.568485	0.00481692
RNF10	0.915979	1.07076e-10
RNF121	0.664078	0.0317518
RNF123	1.00654	1.28106e-07
RNF126	0.622233	0.00067561
RNF130	0.55538	0.00871739
RNF157	0.736122	0.000721626
RNF166	0.772391	0.0179618
RNF167	0.564451	0.00366629
RNF187	0.591769	0.000112291
RNF19B	0.861378	0.00133204
RNF220	0.866163	7.99451e-06
RNF26	0.514181	0.00754846
RNF31	0.922564	0.000156706
RNF40	0.611536	1.0267e-05
RNH1	0.690293	0.00048007
ROBO1	0.509865	0.000328544
RP1-34B20.21	1.23828	0.000834467
RP1-37E16.13	1.95775	2.48099e-11
RP1-65P5.6	1.67818	1.05313e-10
RP11-343C2.11	1.66264	5.85462e-19
RP11-438J1.1	0.819806	0.0204199
RP11-540D14.8	1.045	0.0412107
RP11-571M6.15	1.25531	0.0133835
RP11-618P17.4	1.63711	1.64678e-07
RP11-7O11.7	2.17849	2.14469e-06
RPA1	0.505386	0.00246453
RPAP1	0.765569	0.00134808
RPL32	0.582645	9.737e-05
RPL36A-HNRNPH2	0.893485	0.0220729
RPL38	0.878123	1.04568e-12
RPN1	0.725763	5.65716e-06
RPN2	0.539694	0.000558459
RPP21	1.066	0.000679284
RPS10-NUDT3	0.649559	0.0120076
RPS24	0.537422	4.10003e-05
RPS6KA2	0.79145	0.000133935
RPS6KB2	0.559999	0.0068101
RPTOR	0.77211	8.67718e-07
RRP12	0.88907	0.000155785
RTEL1	0.958419	0.000532405
RUSC2	0.667806	0.0370046
RUVBL2	0.673205	4.58871e-06
RXRA	0.628418	0.0107028
SALL1	0.64759	0.00115668
SALL2	0.720391	0.000509792
SAMD4B	0.579107	0.000310565
SAP130	1.04038	4.35539e-08
SARM1	0.681216	0.00205481
SARS	0.6376	1.58155e-05
SBF1	1.0251	3.5111e-16
SBNO2	1.14667	6.63277e-08
SCAF1	0.706613	1.31314e-05
SCAP	1.16221	1.35776e-15
SCARB1	0.929945	3.97596e-07
SCARF2	0.653926	0.0493572
SCLY	0.586548	0.00701523
SCMH1	0.864243	5.6085e-05
SCRIB	0.612213	0.00053783
SCYL1	0.843796	3.47694e-06
SDF4	0.785044	3.55027e-05
SDHA	0.841568	1.31806e-09
SDK1	1.0037	5.85164e-06
SDK2	1.11011	2.0773e-14
SEC13	0.565748	0.00478075
SEC23B	0.878225	1.01819e-06
SEC24C	0.866875	2.13793e-07
SEMA4B	0.781599	0.0455597
SEMA6A	0.502781	0.00739849
SEPN1	0.720614	4.21162e-05
SEPT5	0.913498	0.0190861
SEPT8	0.505049	0.00404755
SEPT9	1.02228	1.30038e-11
SETD1A	0.731979	2.21834e-07
SETDB1	0.610952	0.000286226
SF3A1	0.998248	5.35709e-14
SGF29	0.737984	0.0386963
SGSM2	0.636599	0.00556431
SGSM3	1.14186	5.48359e-08
SGTA	0.556989	0.000700671
SH3GL1	0.851937	2.86765e-07
SH3KBP1	0.586396	0.00564114
SHARPIN	0.8109	0.00219265
SHC1	0.715706	0.00030465
SHKBP1	0.642108	0.00468216
SHMT2	0.518931	0.000277675
SIDT2	0.848257	0.00050164
SIK3	0.70919	0.00140468
SIMC1	0.560043	0.00116046
SIN3A	0.538818	0.000207387
SIPA1	0.929143	0.00425617
SIPA1L2	0.508555	0.0160756
SKIV2L	0.524798	0.0290603
SLC12A4	0.693824	0.0145436
SLC12A7	1.11103	1.80401e-06
SLC1A4	0.679376	0.00435436
SLC1A5	0.554503	0.000818567
SLC22A23	0.633171	0.0155214
SLC25A1	0.641208	0.000233914
SLC25A22	0.72577	0.02874
SLC25A23	0.582931	0.00235656
SLC25A39	0.501223	0.00551317
SLC25A6	0.746108	8.44089e-06
SLC25A6	0.746108	8.44089e-06
SLC29A1	0.513625	0.0122377
SLC35A4	0.885718	8.24296e-06
SLC37A1	0.98209	0.0389374
SLC39A7	0.588838	0.000792243
SLC41A1	0.535135	0.0133182
SLC43A1	0.77256	0.000312893
SLC4A2	0.638163	3.21304e-05
SLC5A6	0.610198	0.00504164
SLC6A8	0.617171	0.000313409
SLC6A9	1.11056	4.55134e-07
SLC7A5	0.783613	9.62256e-06
SLC7A8	0.907691	0.00542868
SLC9A1	1.01002	0.00130549
SLC9A3R2	0.698631	0.0332406
SLIT3	1.03976	0.00465651
SLX4	0.500215	0.0440436
SMARCA4	0.731653	2.98851e-09
SMARCB1	0.605097	5.04105e-05
SMG5	0.921183	3.95767e-11
SMG6	0.529637	0.0131189
SMG7	0.541207	0.000510742
SMO	0.604982	0.0162754
SMOC1	0.648721	0.00205417
SMPD4	0.647423	8.44547e-05
SMTN	0.551082	0.038662
SMURF1	0.608543	0.0314067
SND1	0.863778	3.591e-09
SNRNP200	0.734329	3.90986e-10
SNRPC	0.501492	0.00871739
SNTA1	0.67271	0.0410994
SOD1	0.831855	7.45388e-10
SORBS3	0.545874	0.0297227
SP2	0.913447	0.000345983
SPAG5	0.606843	0.000121802
SPATA20	0.968487	0.00421409
SPTBN1	0.590828	1.51683e-06
SPTBN2	0.555267	0.00170913
SRC	0.67152	0.00361812
SRCAP	0.599783	3.28335e-05
SREBF2	0.760901	1.89212e-07
SRF	0.849781	1.29639e-05
SRM	0.577648	0.000579772
SRPRA	0.746176	5.82274e-06
SRRT	0.840653	2.74006e-07
SSRP1	0.781522	2.28552e-09
STEAP3	0.886078	2.88067e-07
STK25	0.592397	0.000324406
STK40	0.904083	5.57115e-08
STRIP1	0.534206	0.00838591
STRN4	0.675547	1.41654e-05
STT3A	0.624968	0.000293546
STUB1	0.573293	0.00109657
STX5	0.657266	0.0181052
STXBP1	0.718106	0.00223478
SUGP1	0.735576	0.0038115
SULF2	0.792088	0.000121802
SUPT5H	0.822935	1.96871e-08
SUPT6H	0.683711	1.62591e-07
SUSD1	0.879438	0.0464517
SYMPK	0.958776	7.6381e-09
SZT2	0.513675	0.0189636
TAB1	0.536084	0.00464265
TAF4	0.532761	0.0302624
TAF6	0.980728	6.91099e-07
TAOK2	0.627106	0.000189309
TARBP2	0.608599	0.0328852
TBC1D16	0.668235	9.62505e-06
TBC1D9B	1.08239	4.35084e-17
TBCD	0.766953	1.21692e-05
TBL3	0.966888	1.09832e-06
TBX1	0.719197	0.000457924
TBX2	0.682431	0.0198893
TCF25	0.890256	2.57761e-07
TEAD4	0.578561	0.0399898
TECR	0.510995	0.00458881
TENM3	0.714948	0.000260298
TFAP2A	0.592901	0.00362453
TFE3	0.990962	3.10202e-06
THAP4	0.908478	6.34183e-06
THOC5	0.707173	7.04432e-06
THOP1	0.791505	8.25725e-06
THRA	1.05467	1.704e-08
TKFC	0.534169	0.0412107
TKT	0.82788	7.6381e-09
TLE1	0.506366	0.0199239
TLE3	0.660958	3.37988e-06
TLN1	0.608077	1.59372e-05
TLN2	0.787656	0.00539614
TM9SF4	0.652375	0.000968235
TMEM104	0.71561	0.0104094
TMEM110	0.789513	0.00155722
TMEM132A	0.519516	0.0455476
TMEM132E	0.749002	0.0359238
TMEM184B	0.834657	1.11978e-06
TMEM214	0.579315	0.00465651
TMEM259	0.527187	0.0076804
TMEM63B	0.845538	0.000600738
TMEM8A	1.10313	3.5001e-07
TMX2	0.602183	0.00523425
TNFRSF21	0.673621	0.0198893
TNIP1	0.765576	4.48415e-05
TNPO2	0.521138	0.00135378
TOE1	0.7098	0.0311831
TOM1L2	0.696715	0.00713567
TOMM34	0.532017	0.0266913
TOMM40	0.559195	0.000595375
TOP1MT	0.969598	5.13069e-07
TOP3B	0.804303	0.000314327
TOX4	0.679078	0.00107151
TP53I11	0.709226	0.000561865
TPCN1	0.775269	0.00408132
TPI1	0.548964	0.00111104
TPP1	0.501274	0.0474708
TPPP	0.758587	0.0292329
TRABD	0.723411	1.19334e-05
TRAF7	1.1259	2.1878e-09
TRAFD1	0.534131	0.0335381
TRAK1	0.835247	1.54164e-06
TRAP1	0.740662	1.34117e-07
TRAPPC9	0.745845	0.0174254
TRIM26	0.679068	0.00587768
TRIM28	0.682581	7.89204e-07
TRIM62	1.07801	0.00374646
TRIP13	0.530958	0.00589298
TRMT1	0.518315	0.0293548
TRMT2A	0.53603	0.00729595
TRMT61A	0.759505	0.0299372
TRPC4AP	0.66473	0.000165873
TRRAP	0.703076	6.29205e-09
TSC2	0.704827	3.88368e-07
TSPAN18	0.788447	0.00291034
TSSC1	0.582174	0.0458266
TTC38	0.550801	0.0275105
TTC7B	0.562394	0.00626619
TTLL12	0.892623	3.72603e-08
TTLL5	0.755047	0.000906136
TTYH3	0.702156	4.32734e-05
TUBA1A	0.94645	1.09917e-06
TUBB2A	0.730898	0.00424512
TUBB2B	0.682581	0.00103527
TUBB3	0.970482	0.0389374
TUBB4A	0.982553	0.000262388
TUBB4B	0.752057	8.23173e-06
TUBB6	0.556283	0.0240359
TUBG1	1.05779	3.99902e-09
TUBGCP2	1.13861	7.58937e-12
TUFM	1.18046	2.54265e-17
TWIST2	0.84505	0.0401559
TWNK	0.546519	0.0428158
TXNDC5	0.983665	1.6281e-08
TYK2	0.91773	7.28703e-08
TYRO3	0.622726	0.00421677
UBA1	0.919442	1.06798e-11
UBA52	0.544385	0.000560004
UBALD2	0.700214	0.0461593
UBAP1	0.643156	0.00557747
UBAP2	0.553197	0.00287486
UBAP2L	0.754899	7.66766e-08
UBC	0.650822	0.00183455
UBE2E2	0.784349	0.00261782
UBE2I	0.659514	2.76191e-05
UBE2M	0.729292	1.8634e-06
UBE3B	0.628994	0.0050149
UBR4	0.523921	8.44547e-05
UBXN1	0.625828	0.000461417
UBXN6	0.57353	0.0134719
UCKL1	1.11379	5.9204e-06
ULK1	0.842886	4.18477e-05
UNC13B	0.688632	0.000366988
UNC45A	0.665233	0.000259241
UNC5B	0.777955	2.51724e-06
UNK	0.565073	0.0036212
UPF1	0.645398	1.37238e-05
USF2	1.13643	9.25292e-14
USP11	1.13319	1.34952e-14
USP20	0.804657	0.00474718
USP22	0.605524	0.000240463
USP5	0.712564	0.000185978
UTP4	0.542979	0.0171704
VAC14	0.657328	0.0047387
VARS	0.896114	1.22267e-12
VARS2	0.508035	0.0234145
VAT1	0.613103	0.000399617
VAV2	0.716699	0.00310187
VIM	0.934353	3.14937e-11
VPS11	0.674771	0.00343501
VPS16	0.798413	0.00612147
VPS18	1.02195	0.000488731
VPS51	0.977944	7.47861e-08
VPS52	0.540408	0.035331
WARS	0.758627	4.14305e-06
WBP1	0.644341	0.0414503
WBSCR16	0.846384	0.000324406
WDR1	0.67856	3.08311e-05
WDR18	0.697974	0.000510742
WDR24	1.13766	1.13966e-05
WDR46	0.652155	0.0111829
WDR62	0.86775	4.01932e-06
WDTC1	0.717871	0.00887304
WFS1	0.801139	0.00462971
WIZ	0.774142	9.98644e-08
WRNIP1	0.575515	0.00527561
WSCD1	1.02502	0.0176073
WWC1	0.722207	0.00298146
WWP2	0.583898	0.0212278
XAB2	1.11443	6.23562e-08
XPO6	0.810964	2.29741e-08
XPO7	0.62088	0.000903983
XRCC1	0.863416	8.43361e-05
YBX3	0.763088	3.52111e-07
YEATS2	0.599044	0.00112462
YY1AP1	0.555615	0.00643722
ZBTB17	0.991872	0.00614105
ZC3H7B	1.10927	9.6963e-18
ZCCHC2	0.670085	0.018559
ZFP41	0.830602	0.00577664
ZHX2	0.710176	0.0117733
ZMIZ2	0.948789	4.98652e-06
ZMYM3	0.577132	0.000591236
ZNF142	0.647315	0.00025151
ZNF274	0.882457	0.00167388
ZNF282	0.701648	0.00011589
ZNF317	0.552698	0.0123851
ZNF335	1.09749	3.32626e-06
ZNF362	0.5481	0.00753683
ZNF384	0.669968	0.000207227
ZNF423	0.850317	0.0125703
ZNF496	0.738514	0.000356824
ZNF512B	0.747175	5.20111e-05
ZNF574	0.593478	0.0432941
ZNF592	0.800415	6.17536e-07
ZNF598	0.87265	1.46725e-07
ZNF668	1.04282	0.01509
ZNF687	0.824382	1.64766e-06
ZNF689	0.727665	0.000684803
ZNF710	1.0775	1.08722e-05
ZNF76	0.594038	0.0154493
ZNF768	0.51414	0.00195183
ZNF777	1.18454	1.13618e-10
ZNF79	0.72562	0.0415256
ZYX	0.613223	0.000383841

## Sheet: Gene Ontology
GO biological process complete	Homo sapiens - REFLIST (21042)	upload_1 (1304)	upload_1 (expected)	upload_1 (over/under)	upload_1 (fold Enrichment)	upload_1 (raw P-value)	upload_1 (FDR)
cytoskeletal anchoring at plasma membrane (GO:0007016)	10	6	0.62	+	9.68	0.000188	0.00579
TORC1 signaling (GO:0038202)	10	6	0.62	+	9.68	0.000188	0.0058
planar cell polarity pathway involved in neural tube closure (GO:0090179)	13	7	0.81	+	8.69	8.96e-05	0.00317
response to mitochondrial depolarisation (GO:0098780)	19	9	1.18	+	7.64	1.92e-05	0.000855
regulation of establishment of planar polarity involved in neural tube closure (GO:0090178)	15	7	0.93	+	7.53	0.000178	0.00554
regulation of mitophagy (GO:1901524)	15	7	0.93	+	7.53	0.000178	0.00555
canonical glycolysis (GO:0061621)	25	9	1.55	+	5.81	0.000106	0.00366
glucose catabolic process to pyruvate (GO:0061718)	25	9	1.55	+	5.81	0.000106	0.00367
NADH regeneration (GO:0006735)	25	9	1.55	+	5.81	0.000106	0.00368
nucleotide-excision repair, DNA gap filling (GO:0006297)	23	8	1.43	+	5.61	0.00031	0.00889
glycolytic process through fructose-6-phosphate (GO:0061615)	26	9	1.61	+	5.59	0.000135	0.00448
glycolytic process through glucose-6-phosphate (GO:0061620)	26	9	1.61	+	5.59	0.000135	0.00449
glucose catabolic process (GO:0006007)	29	10	1.8	+	5.56	5.93e-05	0.00224
TOR signaling (GO:0031929)	27	9	1.67	+	5.38	0.000171	0.0054
beta-catenin-TCF complex assembly (GO:1904837)	29	9	1.8	+	5.01	0.000267	0.00787
NADH metabolic process (GO:0006734)	36	11	2.23	+	4.93	6.37e-05	0.00237
Wnt signaling pathway, planar cell polarity pathway (GO:0060071)	52	15	3.22	+	4.65	5.59e-06	0.000282
glycolytic process (GO:0006096)	39	11	2.42	+	4.55	0.000116	0.00398
positive regulation of macroautophagy (GO:0016239)	61	17	3.78	+	4.5	2.01e-06	0.000112
monosaccharide biosynthetic process (GO:0046364)	54	15	3.35	+	4.48	8.21e-06	0.000397
nuclear DNA replication (GO:0033260)	36	10	2.23	+	4.48	0.000262	0.00774
ATP generation from ADP (GO:0006757)	40	11	2.48	+	4.44	0.00014	0.0046
regulation of autophagy of mitochondrion (GO:1903146)	40	11	2.48	+	4.44	0.00014	0.00461
cell cycle DNA replication (GO:0044786)	37	10	2.29	+	4.36	0.000315	0.00898
gluconeogenesis (GO:0006094)	45	12	2.79	+	4.3	9.06e-05	0.00319
pyruvate biosynthetic process (GO:0042866)	43	11	2.66	+	4.13	0.00024	0.00717
hexose catabolic process (GO:0019320)	51	13	3.16	+	4.11	6.92e-05	0.00254
hexose biosynthetic process (GO:0019319)	48	12	2.97	+	4.03	0.000153	0.00491
mammary gland morphogenesis (GO:0060443)	44	11	2.73	+	4.03	0.000285	0.00829
regulation of establishment of planar polarity (GO:0090175)	65	15	4.03	+	3.72	5.26e-05	0.00202
IRE1-mediated unfolded protein response (GO:0036498)	53	12	3.28	+	3.65	0.000335	0.00945
histone deacetylation (GO:0016575)	60	13	3.72	+	3.5	0.000279	0.00816
non-canonical Wnt signaling pathway (GO:0035567)	88	19	5.45	+	3.48	1.26e-05	0.000585
monosaccharide catabolic process (GO:0046365)	61	13	3.78	+	3.44	0.00032	0.00909
glucose metabolic process (GO:0006006)	113	24	7	+	3.43	1.23e-06	7.08e-05
regulation of ERBB signaling pathway (GO:1901184)	85	18	5.27	+	3.42	2.65e-05	0.00115
positive regulation of axonogenesis (GO:0050772)	81	17	5.02	+	3.39	4.84e-05	0.00192
positive regulation of autophagy (GO:0010508)	105	22	6.51	+	3.38	4.08e-06	0.000215
multicellular organism growth (GO:0035264)	82	17	5.08	+	3.35	5.53e-05	0.00211
DNA-dependent DNA replication (GO:0006261)	121	25	7.5	+	3.33	1.15e-06	6.71e-05
transcription-coupled nucleotide-excision repair (GO:0006283)	73	15	4.52	+	3.32	0.000162	0.00517
regulation of epidermal growth factor receptor signaling pathway (GO:0042058)	78	16	4.83	+	3.31	0.000101	0.00353
neural tube closure (GO:0001843)	90	18	5.58	+	3.23	5.09e-05	0.00201
hexose metabolic process (GO:0019318)	157	31	9.73	+	3.19	1.51e-07	1.06e-05
tube closure (GO:0060606)	91	18	5.64	+	3.19	5.77e-05	0.00218
regulation of telomere maintenance (GO:0032204)	81	16	5.02	+	3.19	0.000148	0.00481
primary neural tube formation (GO:0014020)	97	19	6.01	+	3.16	4.08e-05	0.00167
gland morphogenesis (GO:0022612)	99	19	6.14	+	3.1	5.2e-05	0.00201
endoplasmic reticulum unfolded protein response (GO:0030968)	99	19	6.14	+	3.1	5.2e-05	0.00202
cardiac septum development (GO:0003279)	106	20	6.57	+	3.04	4.12e-05	0.00168
internal peptidyl-lysine acetylation (GO:0018393)	112	21	6.94	+	3.03	2.9e-05	0.00125
mRNA export from nucleus (GO:0006406)	108	20	6.69	+	2.99	5.18e-05	0.00202
mRNA-containing ribonucleoprotein complex export from nucleus (GO:0071427)	108	20	6.69	+	2.99	5.18e-05	0.00202
inner ear morphogenesis (GO:0042472)	97	18	6.01	+	2.99	0.000118	0.004
regulation of macroautophagy (GO:0016241)	157	29	9.73	+	2.98	1.24e-06	7.14e-05
cellular response to topologically incorrect protein (GO:0035967)	136	25	8.43	+	2.97	7.09e-06	0.000348
peptidyl-lysine acetylation (GO:0018394)	115	21	7.13	+	2.95	4.07e-05	0.00167
neural tube formation (GO:0001841)	104	19	6.45	+	2.95	9.26e-05	0.00324
lysosomal transport (GO:0007041)	99	18	6.14	+	2.93	0.000148	0.0048
ear morphogenesis (GO:0042471)	116	21	7.19	+	2.92	4.55e-05	0.00183
viral process (GO:0016032)	582	105	36.07	+	2.91	7.07e-20	3.95e-17
internal protein amino acid acetylation (GO:0006475)	117	21	7.25	+	2.9	5.07e-05	0.00201
DNA replication (GO:0006260)	208	37	12.89	+	2.87	1.04e-07	7.48e-06
histone acetylation (GO:0016573)	107	19	6.63	+	2.87	0.000129	0.00428
neural tube development (GO:0021915)	158	28	9.79	+	2.86	3.81e-06	0.000201
purine nucleoside monophosphate biosynthetic process (GO:0009127)	96	17	5.95	+	2.86	0.000294	0.00845
purine ribonucleoside monophosphate biosynthetic process (GO:0009168)	96	17	5.95	+	2.86	0.000294	0.00847
cellular response to unfolded protein (GO:0034620)	119	21	7.37	+	2.85	6.29e-05	0.00235
chromatin assembly or disassembly (GO:0006333)	154	27	9.54	+	2.83	6.7e-06	0.00033
positive regulation of cellular protein catabolic process (GO:1903364)	137	24	8.49	+	2.83	2.16e-05	0.000948
negative regulation of chromosome organization (GO:2001251)	132	23	8.18	+	2.81	3.42e-05	0.00145
maintenance of protein location (GO:0045185)	109	19	6.75	+	2.81	0.000159	0.0051
protein autophosphorylation (GO:0046777)	185	32	11.46	+	2.79	1.26e-06	7.22e-05
nucleosome organization (GO:0034728)	156	27	9.67	+	2.79	8.25e-06	0.000398
ribonucleoside monophosphate biosynthetic process (GO:0009156)	110	19	6.82	+	2.79	0.000176	0.00553
mRNA transport (GO:0051028)	157	27	9.73	+	2.78	9.14e-06	0.000438
symbiont process (GO:0044403)	658	113	40.78	+	2.77	7.49e-20	4.05e-17
protein import into nucleus (GO:0006606)	105	18	6.51	+	2.77	0.00028	0.00819
interaction with host (GO:0051701)	158	27	9.79	+	2.76	1.01e-05	0.00048
positive regulation of proteolysis involved in cellular protein catabolic process (GO:1903052)	117	20	7.25	+	2.76	0.000136	0.00451
monosaccharide metabolic process (GO:0005996)	200	34	12.39	+	2.74	8.43e-07	5.02e-05
regulation of morphogenesis of an epithelium (GO:1905330)	130	22	8.06	+	2.73	7.37e-05	0.00267
ribonucleoprotein complex localization (GO:0071166)	130	22	8.06	+	2.73	7.37e-05	0.00268
histone modification (GO:0016570)	363	61	22.5	+	2.71	7e-11	9.7e-09
positive regulation of translation (GO:0045727)	119	20	7.37	+	2.71	0.000167	0.00529
carbohydrate catabolic process (GO:0016052)	113	19	7	+	2.71	0.000239	0.00715
protein heterooligomerization (GO:0051291)	113	19	7	+	2.71	0.000239	0.00716
regulation of DNA biosynthetic process (GO:2000278)	107	18	6.63	+	2.71	0.000343	0.00961
in utero embryonic development (GO:0001701)	317	53	19.64	+	2.7	1.51e-09	1.5e-07
vacuole organization (GO:0007033)	120	20	7.44	+	2.69	0.000184	0.00571
regulation of RNA stability (GO:0043487)	127	21	7.87	+	2.67	0.000142	0.00463
interspecies interaction between organisms (GO:0044419)	703	116	43.57	+	2.66	5.75e-19	2.73e-16
negative regulation of MAPK cascade (GO:0043409)	164	27	10.16	+	2.66	2.81e-05	0.00121
positive regulation of cellular catabolic process (GO:0031331)	335	55	20.76	+	2.65	1.22e-09	1.24e-07
protein export from nucleus (GO:0006611)	153	25	9.48	+	2.64	6.25e-05	0.00234
regulation of translation (GO:0006417)	338	55	20.95	+	2.63	1.59e-09	1.57e-07
ribonucleoprotein complex export from nucleus (GO:0071426)	129	21	7.99	+	2.63	0.000172	0.00541
covalent chromatin modification (GO:0016569)	375	61	23.24	+	2.62	2.91e-10	3.4e-08
negative regulation of organelle organization (GO:0010639)	370	60	22.93	+	2.62	4.43e-10	4.95e-08
nuclear export (GO:0051168)	161	26	9.98	+	2.61	4.71e-05	0.00189
cellular response to hypoxia (GO:0071456)	142	23	8.8	+	2.61	0.000139	0.00459
neuron projection guidance (GO:0097485)	243	39	15.06	+	2.59	5.35e-07	3.33e-05
protein-DNA complex subunit organization (GO:0071824)	243	39	15.06	+	2.59	5.35e-07	3.34e-05
positive regulation of protein catabolic process (GO:0045732)	218	35	13.51	+	2.59	2.1e-06	0.000116
positive regulation of DNA metabolic process (GO:0051054)	218	35	13.51	+	2.59	2.1e-06	0.000116
regulation of cellular protein catabolic process (GO:1903362)	238	38	14.75	+	2.58	8.31e-07	4.97e-05
regulation of protein catabolic process (GO:0042176)	371	59	22.99	+	2.57	9.82e-10	1.03e-07
regulation of autophagy (GO:0010506)	295	47	18.28	+	2.57	6.45e-08	4.74e-06
response to endoplasmic reticulum stress (GO:0034976)	232	37	14.38	+	2.57	1.19e-06	6.9e-05
RNA export from nucleus (GO:0006405)	132	21	8.18	+	2.57	0.000325	0.00919
positive regulation of catabolic process (GO:0009896)	403	64	24.97	+	2.56	1.87e-10	2.32e-08
cellular response to decreased oxygen levels (GO:0036294)	151	24	9.36	+	2.56	0.000111	0.00382
tube formation (GO:0035148)	145	23	8.99	+	2.56	0.000161	0.00516
positive regulation of cellular amide metabolic process (GO:0034250)	139	22	8.61	+	2.55	0.000234	0.00703
chromatin assembly (GO:0031497)	133	21	8.24	+	2.55	0.000341	0.00957
axon guidance (GO:0007411)	241	38	14.94	+	2.54	1.06e-06	6.21e-05
cell junction organization (GO:0034330)	210	33	13.01	+	2.54	5.87e-06	0.000292
regulation of protein binding (GO:0043393)	217	34	13.45	+	2.53	4.44e-06	0.000231
response to topologically incorrect protein (GO:0035966)	172	27	10.66	+	2.53	4.43e-05	0.00179
mammary gland development (GO:0030879)	134	21	8.3	+	2.53	0.000359	0.00997
coenzyme biosynthetic process (GO:0009108)	173	27	10.72	+	2.52	4.75e-05	0.00189
viral life cycle (GO:0019058)	167	26	10.35	+	2.51	6.84e-05	0.00252
regulation of cellular amide metabolic process (GO:0034248)	387	60	23.98	+	2.5	2.14e-09	2.03e-07
regulation of chromosome organization (GO:0033044)	329	51	20.39	+	2.5	2.72e-08	2.11e-06
regulation of proteasomal protein catabolic process (GO:0061136)	174	27	10.78	+	2.5	5.11e-05	0.002
regulation of chromatin organization (GO:1902275)	174	27	10.78	+	2.5	5.11e-05	0.00201
DNA conformation change (GO:0071103)	247	38	15.31	+	2.48	2.33e-06	0.000127
chromatin organization (GO:0006325)	685	105	42.45	+	2.47	1.88e-15	5e-13
morphogenesis of embryonic epithelium (GO:0016331)	144	22	8.92	+	2.47	0.000315	0.00899
protein-DNA complex assembly (GO:0065004)	204	31	12.64	+	2.45	2.93e-05	0.00126
cytoskeleton-dependent intracellular transport (GO:0030705)	158	24	9.79	+	2.45	0.000175	0.00548
regulation of proteolysis involved in cellular protein catabolic process (GO:1903050)	205	31	12.7	+	2.44	3.03e-05	0.00129
response to unfolded protein (GO:0006986)	153	23	9.48	+	2.43	0.000269	0.00792
positive regulation of cell morphogenesis involved in differentiation (GO:0010770)	146	22	9.05	+	2.43	0.000361	0.00999
proteasomal protein catabolic process (GO:0010498)	313	47	19.4	+	2.42	2.93e-07	1.94e-05
cellular response to oxygen levels (GO:0071453)	167	25	10.35	+	2.42	0.000152	0.0049
posttranscriptional regulation of gene expression (GO:0010608)	462	69	28.63	+	2.41	4.18e-10	4.71e-08
regulation of mitochondrion organization (GO:0010821)	174	26	10.78	+	2.41	0.000114	0.00393
positive regulation of chromosome organization (GO:2001252)	161	24	9.98	+	2.41	0.000217	0.00655
regulation of cell shape (GO:0008360)	154	23	9.54	+	2.41	0.000289	0.00838
chromatin remodeling (GO:0006338)	154	23	9.54	+	2.41	0.000289	0.0084
cell morphogenesis involved in neuron differentiation (GO:0048667)	410	61	25.41	+	2.4	6.07e-09	5.25e-07
RNA transport (GO:0050658)	195	29	12.08	+	2.4	6.82e-05	0.00253
nucleic acid transport (GO:0050657)	195	29	12.08	+	2.4	6.82e-05	0.00253
ribonucleotide biosynthetic process (GO:0009260)	196	29	12.15	+	2.39	7.13e-05	0.0026
ribose phosphate biosynthetic process (GO:0046390)	203	30	12.58	+	2.38	5.2e-05	0.00201
establishment of RNA localization (GO:0051236)	197	29	12.21	+	2.38	7.47e-05	0.0027
purine ribonucleotide biosynthetic process (GO:0009152)	183	27	11.34	+	2.38	0.000141	0.00463
RNA localization (GO:0006403)	218	32	13.51	+	2.37	2.99e-05	0.00128
regulation of animal organ morphogenesis (GO:2000027)	211	31	13.08	+	2.37	4.04e-05	0.00166
intracellular receptor signaling pathway (GO:0030522)	170	25	10.54	+	2.37	0.000284	0.00827
protein localization to nucleus (GO:0034504)	171	25	10.6	+	2.36	0.000293	0.00848
chromosome organization (GO:0051276)	1014	147	62.84	+	2.34	2.08e-19	1.05e-16
purine nucleotide biosynthetic process (GO:0006164)	193	28	11.96	+	2.34	0.000118	0.00399
regulation of cell size (GO:0008361)	180	26	11.15	+	2.33	0.000231	0.00695
regulation of catabolic process (GO:0009894)	855	123	52.99	+	2.32	4.28e-16	1.24e-13
axonogenesis (GO:0007409)	349	50	21.63	+	2.31	3.87e-07	2.5e-05
regulation of axonogenesis (GO:0050770)	182	26	11.28	+	2.31	0.000255	0.00758
DNA packaging (GO:0006323)	175	25	10.84	+	2.31	0.000347	0.0097
neuron projection morphogenesis (GO:0048812)	463	66	28.69	+	2.3	5.18e-09	4.56e-07
proteasome-mediated ubiquitin-dependent protein catabolic process (GO:0043161)	288	41	17.85	+	2.3	4.4e-06	0.00023
chordate embryonic development (GO:0043009)	577	82	35.76	+	2.29	9.73e-11	1.28e-08
plasma membrane bounded cell projection morphogenesis (GO:0120039)	467	66	28.94	+	2.28	9.61e-09	7.96e-07
cell projection morphogenesis (GO:0048858)	468	66	29	+	2.28	9.92e-09	8.18e-07
axon development (GO:0061564)	383	54	23.74	+	2.28	2.41e-07	1.61e-05
purine-containing compound biosynthetic process (GO:0072522)	205	29	12.7	+	2.28	0.000118	0.00401
nucleobase-containing compound transport (GO:0015931)	235	33	14.56	+	2.27	5.65e-05	0.00215
regulation of cellular catabolic process (GO:0031329)	744	104	46.11	+	2.26	4.74e-13	8.93e-11
cell morphogenesis involved in differentiation (GO:0000904)	528	74	32.72	+	2.26	1.6e-09	1.57e-07
nuclear transport (GO:0051169)	278	39	17.23	+	2.26	1e-05	0.000476
embryo development ending in birth or egg hatching (GO:0009792)	596	83	36.93	+	2.25	1.91e-10	2.35e-08
cell part morphogenesis (GO:0032990)	488	68	30.24	+	2.25	7.07e-09	6.05e-07
regulation of binding (GO:0051098)	366	51	22.68	+	2.25	7.13e-07	4.34e-05
positive regulation of proteolysis (GO:0045862)	345	48	21.38	+	2.25	1.2e-06	6.93e-05
positive regulation of neurogenesis (GO:0050769)	446	62	27.64	+	2.24	4.33e-08	3.29e-06
nucleocytoplasmic transport (GO:0006913)	274	38	16.98	+	2.24	2.38e-05	0.00104
peptidyl-lysine modification (GO:0018205)	268	37	16.61	+	2.23	3.37e-05	0.00143
ear development (GO:0043583)	210	29	13.01	+	2.23	0.000222	0.0067
positive regulation of neuron projection development (GO:0010976)	269	37	16.67	+	2.22	3.46e-05	0.00146
negative regulation of cellular component organization (GO:0051129)	685	94	42.45	+	2.21	1.69e-11	2.53e-09
cofactor biosynthetic process (GO:0051188)	226	31	14.01	+	2.21	0.00013	0.00433
DNA-templated transcription, initiation (GO:0006352)	204	28	12.64	+	2.21	0.000316	0.00898
cellular protein catabolic process (GO:0044257)	582	79	36.07	+	2.19	1.2e-09	1.22e-07
proteolysis involved in cellular protein catabolic process (GO:0051603)	553	75	34.27	+	2.19	3.72e-09	3.33e-07
regulation of protein stability (GO:0031647)	265	36	16.42	+	2.19	5.2e-05	0.00201
regulation of gene expression, epigenetic (GO:0040029)	221	30	13.7	+	2.19	0.000193	0.00591
protein catabolic process (GO:0030163)	643	87	39.85	+	2.18	1.92e-10	2.35e-08
epithelial tube morphogenesis (GO:0060562)	303	41	18.78	+	2.18	1.33e-05	0.000612
positive regulation of nervous system development (GO:0051962)	509	68	31.54	+	2.16	3.8e-08	2.91e-06
negative regulation of catabolic process (GO:0009895)	277	37	17.17	+	2.16	4.72e-05	0.00189
positive regulation of neuron differentiation (GO:0045666)	353	47	21.88	+	2.15	4.61e-06	0.000239
protein ubiquitination (GO:0016567)	650	86	40.28	+	2.13	6.74e-10	7.23e-08
regulation of neuron projection development (GO:0010975)	477	63	29.56	+	2.13	1.95e-07	1.33e-05
positive regulation of cell projection organization (GO:0031346)	364	48	22.56	+	2.13	5.69e-06	0.000286
response to hypoxia (GO:0001666)	295	39	18.28	+	2.13	4.58e-05	0.00184
regulation of protein complex assembly (GO:0043254)	457	60	28.32	+	2.12	3.44e-07	2.24e-05
response to decreased oxygen levels (GO:0036293)	305	40	18.9	+	2.12	3.72e-05	0.00155
negative regulation of cellular catabolic process (GO:0031330)	236	31	14.63	+	2.12	0.000299	0.00857
cell morphogenesis (GO:0000902)	666	87	41.27	+	2.11	1.01e-09	1.05e-07
neuron projection development (GO:0031175)	642	84	39.79	+	2.11	2.26e-09	2.13e-07
cell-cell signaling by wnt (GO:0198738)	306	40	18.96	+	2.11	3.87e-05	0.0016
Wnt signaling pathway (GO:0016055)	306	40	18.96	+	2.11	3.87e-05	0.0016
cell cycle phase transition (GO:0044770)	261	34	16.17	+	2.1	0.000144	0.00468
positive regulation of DNA-binding transcription factor activity (GO:0051091)	254	33	15.74	+	2.1	0.000192	0.0059
regulation of organelle organization (GO:0033043)	1217	157	75.42	+	2.08	2.14e-16	6.71e-14
regulation of cell morphogenesis (GO:0022604)	476	61	29.5	+	2.07	8.5e-07	5.04e-05
regulation of DNA metabolic process (GO:0051052)	405	52	25.1	+	2.07	4.13e-06	0.000216
regulation of intracellular transport (GO:0032386)	375	48	23.24	+	2.07	1.27e-05	0.000587
response to oxygen levels (GO:0070482)	328	42	20.33	+	2.07	4.23e-05	0.00172
regulation of DNA-binding transcription factor activity (GO:0051090)	408	52	25.28	+	2.06	4.7e-06	0.000243
embryo development (GO:0009790)	914	116	56.64	+	2.05	7.76e-12	1.23e-09
regulation of neuron differentiation (GO:0045664)	631	80	39.1	+	2.05	1.96e-08	1.56e-06
modification-dependent protein catabolic process (GO:0019941)	496	63	30.74	+	2.05	5.54e-07	3.43e-05
growth (GO:0040007)	377	48	23.36	+	2.05	1.34e-05	0.000613
protein modification by small protein conjugation (GO:0032446)	696	88	43.13	+	2.04	3.55e-09	3.22e-07
ubiquitin-dependent protein catabolic process (GO:0006511)	491	62	30.43	+	2.04	7.99e-07	4.81e-05
developmental growth (GO:0048589)	371	47	22.99	+	2.04	1.86e-05	0.000832
modification-dependent macromolecule catabolic process (GO:0043632)	508	64	31.48	+	2.03	7.25e-07	4.4e-05
actin cytoskeleton organization (GO:0030036)	468	59	29	+	2.03	1.8e-06	0.0001
morphogenesis of an epithelium (GO:0002009)	422	53	26.15	+	2.03	6.26e-06	0.00031
gland development (GO:0048732)	413	52	25.59	+	2.03	7.9e-06	0.000384
positive regulation of cellular component organization (GO:0051130)	1189	149	73.68	+	2.02	1.42e-14	3.37e-12
actin filament-based process (GO:0030029)	537	67	33.28	+	2.01	3.95e-07	2.54e-05
positive regulation of cell development (GO:0010720)	514	64	31.85	+	2.01	8.57e-07	5.07e-05
regulation of GTPase activity (GO:0043087)	482	60	29.87	+	2.01	1.74e-06	9.77e-05
embryonic organ development (GO:0048568)	426	53	26.4	+	2.01	7.29e-06	0.000357
neuron development (GO:0048666)	783	97	48.52	+	2	1.66e-09	1.61e-07
mitotic cell cycle (GO:0000278)	679	84	42.08	+	2	2.42e-08	1.89e-06
mitotic cell cycle process (GO:1903047)	589	73	36.5	+	2	1.9e-07	1.31e-05
embryonic organ morphogenesis (GO:0048562)	291	36	18.03	+	2	0.000293	0.00847
								Analysis Type:
								Annotation Version and Release Date:
								Analyzed List:
								Reference List:
								Test Type:
									PANTHER Overrepresentation Test (Released 20171205)
									GO Ontology database Released 2018-07-03
									upload_1 (Homo sapiens)
									Homo sapiens (all genes in database)
									FISHER

## Sheet: GO Metabolism terms
GO biological process complete	Homo sapiens - REFLIST (21042)	upload_1 (1304)	upload_1 (expected)	upload_1 (over/under)	upload_1 (fold Enrichment)	upload_1 (raw P-value)	upload_1 (FDR)	Genes
TORC1 signaling (GO:0038202)	10	6	0.62	+	9.68	0.000188	0.0058	RPTOR, AKT1S1, MTOR, NPRL3, CLEC16A, LARP1
NADH regeneration (GO:0006735)	25	9	1.55	+	5.81	0.000106	0.00368	TPI1, PFKL, ENO1, HK1, PFKP, ALDOA, GAPDH, GPI, PKM
glucose catabolic process to pyruvate (GO:0061718)	25	9	1.55	+	5.81	0.000106	0.00367	TPI1, PFKL, ENO1, HK1, PFKP, ALDOA, GAPDH, GPI, PKM
canonical glycolysis (GO:0061621)	25	9	1.55	+	5.81	0.000106	0.00366	TPI1, PFKL, ENO1, HK1, PFKP, ALDOA, GAPDH, GPI, PKM
glycolytic process through glucose-6-phosphate (GO:0061620)	26	9	1.61	+	5.59	0.000135	0.00449	TPI1, PFKL, ENO1, HK1, PFKP, ALDOA, GAPDH, GPI, PKM
glycolytic process through fructose-6-phosphate (GO:0061615)	26	9	1.61	+	5.59	0.000135	0.00448	TPI1, PFKL, ENO1, HK1, PFKP, ALDOA, GAPDH, GPI, PKM
glucose catabolic process (GO:0006007)	29	10	1.8	+	5.56	5.93e-05	0.00224	LRP5, TPI1, PFKL, ENO1, HK1, PFKP, ALDOA, GAPDH, GPI, PKM
TOR signaling (GO:0031929)	27	9	1.67	+	5.38	0.000171	0.0054	RPTOR, MAPKAP1, AKT1S1, MTOR, NPRL3, AKT1, CLEC16A, PINK1, LARP1
NADH metabolic process (GO:0006734)	36	11	2.23	+	4.93	6.37e-05	0.00237	TPI1, PFKL, IDH3B, ENO1, HK1, PFKP, ALDOA, GAPDH, OGDH, GPI, PKM
glycolytic process (GO:0006096)	39	11	2.42	+	4.55	0.000116	0.00398	TPI1, PFKL, ENO1, PGM1, HK1, PFKP, ALDOA, GAPDH, OGDH, GPI, PKM
ATP generation from ADP (GO:0006757)	40	11	2.48	+	4.44	0.00014	0.0046	TPI1, PFKL, ENO1, PGM1, HK1, PFKP, ALDOA, GAPDH, OGDH, GPI, PKM
gluconeogenesis (GO:0006094)	45	12	2.79	+	4.3	9.06e-05	0.00319	CRTC2, GOT1, TPI1, SLC25A1, ENO1, PGM1, PC, ALDOA, GAPDH, ATF3, GPI, PCK2
pyruvate biosynthetic process (GO:0042866)	43	11	2.66	+	4.13	0.00024	0.00717	TPI1, PFKL, ENO1, PGM1, HK1, PFKP, ALDOA, GAPDH, OGDH, GPI, PKM
hexose catabolic process (GO:0019320)	51	13	3.16	+	4.11	6.92e-05	0.00254	LRP5, TPI1, PFKL, GLB1, ENO1, PGM1, HK1, PFKP, TKFC, ALDOA, GAPDH, GPI, PKM
hexose biosynthetic process (GO:0019319)	48	12	2.97	+	4.03	0.000153	0.00491	CRTC2, GOT1, TPI1, SLC25A1, ENO1, PGM1, PC, ALDOA, GAPDH, ATF3, GPI, PCK2
ADP metabolic process (GO:0046031)	46	11	2.85	+	3.86	0.000395	0.0107	TPI1, PFKL, ENO1, PGM1, HK1, PFKP, ALDOA, GAPDH, OGDH, GPI, PKM
monosaccharide catabolic process (GO:0046365)	61	13	3.78	+	3.44	0.00032	0.00909	LRP5, TPI1, PFKL, GLB1, ENO1, PGM1, HK1, PFKP, TKFC, ALDOA, GAPDH, GPI, PKM
glucose metabolic process (GO:0006006)	113	24	7	+	3.43	1.23e-06	7.08e-05	CRTC2, GOT1, LRP5, TPI1, INPPL1, PFKL, NISCH, GAA, AKT1, SLC25A1, G6PD, ENO1, AKT2, PGM1, HK1, WDTC1, PFKP, PC, ALDOA, GAPDH, ATF3, GPI, PCK2, PKM
hexose metabolic process (GO:0019318)	157	31	9.73	+	3.19	1.51e-07	1.06e-05	MPI, CRTC2, GOT1, LRP5, TPI1, INPPL1, POFUT2, PFKL, NISCH, GAA, MAN2A2, GLB1, AKT1, SLC25A1, G6PD, MAN2B1, ENO1, MAN2B2, AKT2, PGM1, HK1, WDTC1, PFKP, TKFC, PC, ALDOA, GAPDH, ATF3, GPI, PCK2, PKM

## Sheet: Panther pathways
PANTHER Pathways	Homo sapiens	upload_1 (1304)	upload_1 (expected)	Fold Enrichment	+/-	raw P value	FDR	Genes
Pentose phosphate pathway	8	4	0.5	8.07	+	0.00391	0.0425	TKT, HK1, PGD, GPI
Glycolysis	20	8	1.24	6.45	+	0.000143	0.00333	TPI1, PFKL, ENO1, HK1, ALDOA, GAPDH, GPI, PKM
VEGF signaling pathway	68	15	4.21	3.56	+	8.18e-05	0.00267	PRKCZ, PIK3C2B, MAPK3, FLT4, ARAF, SCAP, SDK1 ,PRKCD, AKT1, PLCG2, PLCG1, MAPK3, PRKD2, HSPB1, MAP2K2, PIK3R2
Angiotensin II-stimulated signaling through G proteins and beta-arrestin	38	8	2.35	3.4	+	0.00473	0.0481	GNB2, ITPR3, PLCB3, ADRBK1, GNB1, ARRB2, MAPK3, MAP2K2
Huntington disease	145	30	8.99	3.34	+	9.9e-08	8.07e-06	TUBB3, AP2A2, TUBB2A, HTT, HIP1R, EP300, CAPNS1, RAB8A, SIN3A, DCTN1, DYNC1H1, TAF4, RHOG, AKT1, AP2A1, CYFIP1, HIP1, TUBB4A, TUBB6, ACTB, AKT2, TUBB2B, VAT1, CAPN1, CREBBP, CYC1, CYFIP2, GAPDH, NCOR2, TUBB4B
Alzheimer disease-amyloid secretase pathway	69	14	4.28	3.27	+	0.000297	0.00538	PRKCZ, KAT5, KLC2,SDK1 /PRKCD, APBA2, APP, PSEN2, FURIN, APBB1, PKN1, PCSK6, MAPK3, PKN3
Endothelin signaling pathway	85	16	5.27	3.04	+	0.00024	0.00489	PRKCZ, GNAS, PIK3C2B, ITPR3, PLCB3, ARAF, SDK1 /PRKCD, ADCY3, ADCY9, AKT1, FURIN, AKT2, ECE1, MAPK3, MAP2K2, PIK3R2
Ubiquitin proteasome pathway	64	12	3.97	3.03	+	0.00143	0.0194	PSMD2, UBE3B, PSMC3, PSMD4, SMURF1, PSMD3, WWP2, PSMC4, UBA1, HUWE1, UBE2E2, PSMD8
Alzheimer disease-presenilin pathway	123	22	7.62	2.89	+	3.56e-05	0.00145	DVL2, NECTIN1, KAT5, LRP5, LRP4, APP, NOTCH2, PSEN2, FURIN, CTNNA1, APBB1, ACTB, DVL1, PCSK6, LRP3, LRP1, FZD2, DVL1, NOTCH1, JUP, DVL3, NOTCH3
Angiogenesis	173	30	10.72	2.8	+	2.57e-06	0.000139	PRKCZ, DVL2, PIK3C2B, JAG2, MAPK3, NCK2, FLT4, SHC1, ARAF, SCAP,FGFR1, SDK1/PRKCD, NOTCH2, EPHB2 ,SRC , AKT1 ,PLCG2 ,PLCG1, DVL1, AKT2, FZD2, DVL1, MAPK3, NOTCH1, PRKD2, AXIN1, HSPB1, DVL3, MAP2K2, PIK3R2
PDGF signaling pathway	150	21	9.3	2.26	+	0.0014	0.0207	ITPR3, NCK2, SHC1, ARAF, VAV2, USF2, RPS6KA2, MTOR, MKNK2, RAB11B, EPHB2, MYC, PLCG2, PLCG1, AKT2, ELF4, RPS6KB2, SRF, MAPK3, MAP2K2, PIK3R2
EGF receptor signaling pathway	140	19	8.68	2.19	+	0.00311	0.039	PRKCZ, PIK3C2B, SHC1, ARAF, SDK1/PRKCD, DAB2IP, RHOG ,AKT1, PLCG2, PLCG1, AKT2, MRAS, EGFR, CCM2, MAPK3, PRKD2, ERBB2, PPP2R5D, MAP2K2
Gonadotropin-releasing hormone receptor pathway	237	31	14.69	2.11	+	0.000309	0.00503	PRKCZ, DUSP1, GNAS, GNB2, ITPR3, MAP3K11, YBX3, EP300, SDK1/PRKCD, CRTC1, MT-CO2, SDF4, SRC, GNAI2, AKT1, BMP7, RELA, GATA2, LDB1, IGF1R, SRF, ADIPOR1, GNB1, EGFR, CREBBP, NFATC1, MAPK3, ATF3, MAP2K2, TUBA1A, DGKZ
CCKR signaling map	174	22	10.78	2.04	+	0.00314	0.0366	MEN1, MAP3K11, SHC1, ARAF, SDK1 /PRKCD, AKT1S1, CSNK1D, TPCN1, SRC, AKT1, MYC, CSK, PLCG1, BCL2L1, SRF, GNB1, AP2M1, ARRB2, MAPK3, PRKD2, HSPB1, MAP2K2
Wnt signaling pathway	312	39	19.34	2.02	+	0.000121	0.00328	PRKCZ, KREMEN1, HDAC3, GNB2, DVL2, ITPR3, PLCB3, CSNK1G2, LRP5, INO80, EP300, CELSR2, SDK1/PRKCD, SMARCB1, CSNK1D, SRCAP, ARID1B, TLE3, ARID1A, MYC, CELSR1, CTNNA1, TLE1, ACTB, DVL1, CTBP1, FZD2, BTRC, GNB1, DVL1, CREBBP, ARRB2, NFATC1, CDH2, AXIN1, PPP2R5D, DVL3, CDH23, SMARCA4

## Sheet: KEGG
Term	Count	%	PValue	Genes	List Total	Pop Hits	Fold Enrichment
hsa01210:2-Oxocarboxylic acid metabolism	6	0.473934	0.0129587	GOT1, BCAT2, IDH3G, ACO2, IDH2, IDH3B	607	17	4.01783
hsa00020:Citrate cycle (TCA cycle)	9	0.7109	0.00343348	SDHA, IDH3G, ACO2, IDH2, IDH3B, ACLY, PCK2, OGDH, PC	607	30	3.41516
hsa04330:Notch signaling pathway	14	1.10585	0.000172367	DVL2, DVL3, CTBP1, DTX2, CREBBP, JAG2, DVL1, NUMBL, NOTCH3, NOTCH2, NOTCH1, EP300, PSEN2, NCOR2	607	48	3.32029
hsa00030:Pentose phosphate pathway	8	0.631912	0.010886	ALDOA, GPI, G6PD, PFKL, PGM1, PGD, PFKP, TKT	607	29	3.14037
hsa05230:Central carbon metabolism in cancer	17	1.34281	9.04397e-05	EGFR, FGFR1, PFKL, MAP2K2, ERBB2, PFKP, HK1, SLC7A5, AKT1, PKM, SLC1A5, G6PD, MAPK3, MTOR, MYC, AKT2, PIK3R2	607	64	3.02384
hsa04919:Thyroid hormone signaling pathway	29	2.29068	3.3811e-07	THRA, MED24, SRC, AKT1, PLCB3, SIN3A, PLCD3, MYC, PIK3R2, AKT2, ACTB, MAP2K2, RXRA, CREBBP, MED12, ATP1A3, ATP1A1, NOTCH3, NOTCH2, HDAC3, NOTCH1, EP300, PLCG1, MED16, PLCG2, MAPK3, TSC2, MTOR, SLC9A1	607	114	2.89589
hsa03030:DNA replication	9	0.7109	0.0111245	RPA1, MCM7, RFC2, POLD1, POLE, POLD2, MCM2, MCM3, MCM5	607	36	2.84596
hsa05219:Bladder cancer	10	0.789889	0.00788316	E2F1, EGFR, MAP2K2, ERBB2, MAPK3, ARAF, DAPK3, MYC, SRC, DAPK1	607	41	2.77655
hsa05221:Acute myeloid leukemia	13	1.02686	0.00284117	JUP, AKT1, MAP2K2, RELA, MAPK3, ARAF, PML, RPS6KB2, RARA, MTOR, MYC, AKT2, PIK3R2	607	56	2.64268
hsa01230:Biosynthesis of amino acids	17	1.34281	0.000544102	ALDOA, SHMT2, BCAT2, PFKL, ACO2, PFKP, IDH3B, TKT, PKM, TPI1, GOT1, IDH3G, IDH2, GAPDH, CBS, PC, ENO1	607	74	2.61521
hsa04961:Endocrine and other factor-regulated calcium reabsorption	10	0.789889	0.0145712	AP2A2, PLCB3, ADCY9, AP2A1, ATP1A3, ATP1A1, GNAS, CLTCL1, DNM2, AP2M1	607	45	2.52975
hsa05214:Glioma	14	1.10585	0.00366495	EGFR, E2F1, MAP2K2, AKT1, IGF1R, PLCG1, PLCG2, ARAF, MAPK3, CALM3, SHC1, MTOR, PIK3R2, AKT2	607	65	2.45191
hsa05223:Non-small cell lung cancer	12	0.947867	0.00835049	E2F1, AKT1, EGFR, PLCG1, MAP2K2, RXRA, ERBB2, PLCG2, MAPK3, ARAF, AKT2, PIK3R2	607	56	2.4394
hsa05213:Endometrial cancer	11	0.868878	0.0135088	AKT1, EGFR, MAP2K2, ERBB2, MAPK3, ARAF, CTNNA1, MYC, AXIN1, AKT2, PIK3R2	607	52	2.40812
hsa04520:Adherens junction	15	1.18483	0.00299627	ACTB, EGFR, FGFR1, PTPRF, ACTN4, ERBB2, CREBBP, NECTIN1, NECTIN2, ACTN1, CTNNA1, SRC, IGF1R, EP300, MAPK3	607	71	2.40504
hsa04962:Vasopressin-regulated water reabsorption	9	0.7109	0.0351703	ADCY3, ADCY9, RAB5C, RAB11B, GNAS, CREB3L4, DYNC1H1, DCTN1, ARHGDIA	607	44	2.32852
hsa04540:Gap junction	18	1.4218	0.00142355	ADCY3, EGFR, TUBB2B, GNAI2, TUBB2A, MAP2K2, ITPR3, SRC, PLCB3, CSNK1D, ADCY9, MAPK3, TUBB6, GNAS, TUBA1A, TUBB3, TUBB4A, TUBB4B	607	88	2.32852
hsa04066:HIF-1 signaling pathway	20	1.57978	0.000729218	EGFR, MAP2K2, ERBB2, RELA, CREBBP, MKNK2, HK1, RPS6KB2, EGLN2, AKT1, IGF1R, EP300, PLCG1, PLCG2, MAPK3, MTOR, GAPDH, AKT2, ENO1, PIK3R2	607	98	2.32324
hsa01200:Carbon metabolism	23	1.81675	0.000268448	ALDOA, SHMT2, PFKL, ACO2, PGD, PFKP, IDH3B, HK1, TKT, OGDH, PKM, SDHA, GPI, TPI1, IDH3G, G6PD, GOT1, TKFC, IDH2, GAPDH, PCCB, PC, ENO1	607	113	2.31707
hsa04142:Lysosome	24	1.89573	0.000283444	AP1G2, AP1B1, GUSB, LGMN, CTSA, ACP2, ABCA2, GLB1, ATP6V0C, CTSL, LAMP1, TPP1, IGF2R, NAGA, GAA, AP3D1, CTSD, CTSB, MAN2B1, GGA1, CTNS, CLTCL1, GGA3, GBA	607	121	2.25795
hsa05130:Pathogenic Escherichia coli infection	10	0.789889	0.0313479	ACTB, NCK2, ARHGEF2, TUBB2B, TUBB2A, TUBB6, TUBA1A, TUBB3, TUBB4A, TUBB4B	607	51	2.23213
hsa04012:ErbB signaling pathway	17	1.34281	0.00328354	EGFR, MAP2K2, ERBB2, RPS6KB2, SRC, AKT1, NCK2, PLCG1, PAK4, PLCG2, ARAF, MAPK3, SHC1, MTOR, MYC, AKT2, PIK3R2	607	87	2.22443
hsa05203:Viral carcinogenesis	40	3.15956	2.33281e-06	MAD1L1, HIST4H4, NFKB2, HIST2H4A, SRF, SRC, SCRIB, HIST2H4B, PKM, HIST1H2BN, HIST1H2BK, HIST1H2BL, SND1, HIST1H2BJ, HIST1H4E, CREB3L4, PIK3R2, HIST1H4H, HIST1H2BC, VAC14, HIST1H2BD, ACTN4, HIST1H2BF, HIST1H2BG, RELA, DDB1, CREBBP, HLA-A, UBR4, ACTN1, HLA-C, CDC20, HLA-B, HLA-E, HDAC5, HDAC3, EP300, HIST2H2BF, MAPK3, HDAC6	607	205	2.22124
hsa05034:Alcoholism	34	2.68562	2.18156e-05	HIST2H2AA3, HIST4H4, GNAI2, HIST1H2AE, HIST2H4A, HIST2H4B, HIST1H2BN, HIST1H2BK, HIST1H2BL, HIST2H2AC, HIST1H2BJ, HIST1H4E, CREB3L4, HIST3H2A, SHC1, HIST1H4H, HIST1H2BC, HIST1H2BD, HIST1H2BF, HIST1H2BG, HDAC5, HDAC3, GNB2, GNB1, HIST2H2BF, MAPK3, HIST1H3A, H2AFY2, ARAF, HIST1H2AH, CALM3, GNAS, HIST1H2AL, HDAC6	607	177	2.18673
hsa04150:mTOR signaling pathway	11	0.868878	0.0277877	AKT1, AKT1S1, RPS6KA2, ULK1, TSC2, MAPK3, RPS6KB2, MTOR, RPTOR, AKT2, PIK3R2	607	58	2.15901
hsa05322:Systemic lupus erythematosus	25	1.97472	0.000528868	HIST2H2AA3, HIST4H4, HIST1H2BC, HIST1H2BD, ACTN4, HIST1H2BF, HIST1H2BG, HIST1H2AE, ACTN1, HIST2H4A, HIST2H4B, HIST1H2BN, HIST1H2BK, HIST1H2BL, HIST2H2BF, HIST2H2AC, HIST1H2BJ, H2AFY2, HIST1H3A, HIST1H4E, HIST1H2AH, HIST3H2A, FCGR2A, HIST1H2AL, HIST1H4H	607	134	2.12385
hsa05211:Renal cell carcinoma	12	0.947867	0.0245441	AKT1, EP300, EPAS1, MAP2K2, PAK4, MAPK3, CREBBP, ARAF, EGLN2, RAPGEF1, AKT2, PIK3R2	607	65	2.10163
hsa00562:Inositol phosphate metabolism	13	1.02686	0.0195193	INPPL1, PIK3C2B, PI4KA, PI4KB, PLCB3, TPI1, PLCG1, INPP5J, PLCG2, PLCD3, INPP5E, ITPK1, MTMR4	607	71	2.08437
hsa05215:Prostate cancer	16	1.26382	0.00895098	E2F1, EGFR, FGFR1, MAP2K2, ERBB2, RELA, CREBBP, AKT1, IGF1R, EP300, ARAF, MAPK3, CREB3L4, MTOR, AKT2, PIK3R2	607	88	2.06979
hsa05220:Chronic myeloid leukemia	13	1.02686	0.0216271	E2F1, CTBP1, BCR, MAP2K2, RELA, BCL2L1, AKT1, ARAF, MAPK3, SHC1, MYC, AKT2, PIK3R2	607	72	2.05542
