# Supplementary material for: The RNA-binding protein SERBP1 functions as a novel oncogenic factor in glioblastoma by bridging cancer metabolism and epigenetic regulation
Source: Genome Biol. 2020 Aug 6;21:195. doi: 10.1186/s13059-020-02115-y (PMC7412812; doi:10.1186/s13059-020-02115-y)
Supplement: Supplementary file 7 — Additional file 7: Table S6. RNA-seq analysis of U251 control vs. SERBP1 knockdown samples. Sheet 1, summary of results; sheet 2, list of genes affected by SERBP1 knockdown; sheet 3, list of ncRNA affected by SERBP1 knockdown; sheet 4, gene ontology analysis of down regulated genes; sheet 5, KEGG pathway analysis of down regulated genes.; sheet 6, gene ontology analysis of up regulated genes; sheet 7, REACTOME pathway analysis of up regulated genes; sheet 8, KEGG pathway analysis of down regulated genes. [file 13059_2020_2115_MOESM7_ESM.xlsx]

## Sheet: Summary
siSERBP vs siControl	Up-regulated	Down-regulated
Protein coding genes	194	277
Other genes	33	32
Total	227	309
*Same results obtained for log2FC>|1| & FDR<0.01 or FDR<0.05

## Sheet: Coding DE genes
Up-regulated genes						Down-regulated genes
gene.id	gene.symbol	type	log2FC	FDR		gene.id	gene.symbol	type	log2FC	FDR
ENSG00000145416.13	2018-03-01	protein_coding	1.00897	1.80754e-12		ENSG00000090861.15	AARS	protein_coding	-1.12082	5.29937e-217
ENSG00000165029.15	ABCA1	protein_coding	1.10074	1.99079e-53		ENSG00000179869.14	ABCA13	protein_coding	-1.02443	1.56519e-24
ENSG00000087085.14	ACHE	protein_coding	1.21488	8.9614e-05		ENSG00000196839.12	ADA	protein_coding	-1.68281	4.34435e-42
ENSG00000162836.11	ACP6	protein_coding	1.0202	1.34504e-63		ENSG00000142303.13	ADAMTS10	protein_coding	-1.21956	6.58525e-15
ENSG00000107796.13	ACTA2	protein_coding	2.65489	2.00458e-59		ENSG00000140470.13	ADAMTS17	protein_coding	-1.14149	0.000176605
ENSG00000163017.13	ACTG2	protein_coding	3.09118	7.63224e-49		ENSG00000173157.16	ADAMTS20	protein_coding	-1.06244	0.000262265
ENSG00000042980.12	ADAM28	protein_coding	1.16193	2.82343e-05		ENSG00000197381.15	ADARB1	protein_coding	-1.14201	1.86798e-118
ENSG00000145808.9	ADAMTS19	protein_coding	2.14942	1.36583e-15		ENSG00000121281.12	ADCY7	protein_coding	-1.16548	1.18413e-24
ENSG00000155897.9	ADCY8	protein_coding	1.15206	1.07161e-08		ENSG00000128165.8	ADM2	protein_coding	-2.58447	1.25753e-27
ENSG00000162641.18	AKNAD1	protein_coding	1.00564	0.00010376		ENSG00000126878.12	AIF1L	protein_coding	-1.45013	1.75411e-246
ENSG00000152056.16	AP1S3	protein_coding	1.19548	6.73924e-29		ENSG00000151632.17	AKR1C2	protein_coding	-1.05181	0.00060341
ENSG00000171388.11	APLN	protein_coding	1.26102	5.10802e-14		ENSG00000111780.8	AL021546.6	protein_coding	-1.61482	1.03946e-07
ENSG00000105290.11	APLP1	protein_coding	1.25769	3.33676e-30		ENSG00000136010.13	ALDH1L2	protein_coding	-1.55513	2.46254e-25
ENSG00000004848.7	ARX	protein_coding	1.64314	2.02582e-10		ENSG00000143149.12	ALDH9A1	protein_coding	-1.12694	1.82631e-59
ENSG00000168874.12	ATOH8	protein_coding	2.00358	9.6749e-13		ENSG00000154188.9	ANGPT1	protein_coding	-1.54903	1.12564e-38
ENSG00000129244.8	ATP1B2	protein_coding	1.17698	2.94996e-07		ENSG00000148677.6	ANKRD1	protein_coding	-3.00125	4.6676e-178
ENSG00000172318.5	B3GALT1	protein_coding	1.45005	7.98665e-11		ENSG00000169604.19	ANTXR1	protein_coding	-1.35549	4.03985e-241
ENSG00000164929.16	BAALC	protein_coding	1.29747	1.83666e-13		ENSG00000185009.12	AP3M1	protein_coding	-1.06999	3.41297e-43
ENSG00000007516.13	BAIAP3	protein_coding	1.05642	0.000364192		ENSG00000130203.9	APOE	protein_coding	-1.1134	1.97982e-06
ENSG00000129151.8	BBOX1	protein_coding	1.47515	1.06702e-51		ENSG00000240583.11	AQP1	protein_coding	-1.96932	1.56299e-41
ENSG00000176697.18	BDNF	protein_coding	1.74921	5.21577e-49		ENSG00000163219.11	ARHGAP25	protein_coding	-1.0439	0.000867108
ENSG00000104081.13	BMF	protein_coding	1.17117	1.05089e-17		ENSG00000185305.10	ARL15	protein_coding	-1.07875	7.26304e-25
ENSG00000153162.8	BMP6	protein_coding	1.29486	1.59868e-07		ENSG00000140450.8	ARRDC4	protein_coding	-1.00115	2.43699e-62
ENSG00000164619.8	BMPER	protein_coding	1.87041	6.5071e-18		ENSG00000070669.16	ASNS	protein_coding	-2.40645	3.50962e-238
ENSG00000168000.14	BSCL2	protein_coding	1.03147	7.73282e-06		ENSG00000130707.17	ASS1	protein_coding	-1.71186	2.41773e-64
ENSG00000183346.6	C10orf107	protein_coding	1.21157	1.1269e-05		ENSG00000159363.17	ATP13A2	protein_coding	-1.73694	0
ENSG00000185742.6	C11orf87	protein_coding	2.19217	7.57041e-26		ENSG00000118276.11	B4GALT6	protein_coding	-1.09805	1.58252e-10
ENSG00000133466.13	C1QTNF6	protein_coding	1.15978	6.85887e-87		ENSG00000167995.15	BEST1	protein_coding	-1.23474	9.57686e-06
ENSG00000244731.7	C4A	protein_coding	1.80451	4.22697e-32		ENSG00000148925.10	BTBD10	protein_coding	-1.07032	1.99144e-31
ENSG00000063180.8	CA11	protein_coding	1.24787	1.59966e-42		ENSG00000187479.6	C11orf96	protein_coding	-1.37074	1.94459e-15
ENSG00000074410.13	CA12	protein_coding	1.06378	3.13563e-13		ENSG00000181577.15	C6orf223	protein_coding	-1.28839	4.73921e-05
ENSG00000185015.7	CA13	protein_coding	1.17563	6.3564e-24		ENSG00000160200.17	CBS	protein_coding	-1.08717	1.8809e-08
ENSG00000064989.12	CALCRL	protein_coding	2.23739	3.12063e-147		ENSG00000274276.4	CBSL	protein_coding	-1.67514	1.85725e-108
ENSG00000177875.4	CCDC184	protein_coding	1.08547	1.79377e-05		ENSG00000129226.13	CD68	protein_coding	-1.24369	1.51884e-06
ENSG00000135127.11	CCDC64	protein_coding	1.04741	9.60636e-05		ENSG00000171219.8	CDC42BPG	protein_coding	-1.05248	2.54649e-07
ENSG00000272398.5	CD24	protein_coding	1.24992	2.68314e-211		ENSG00000164649.19	CDCA7L	protein_coding	-1.20945	6.62064e-201
ENSG00000120217.13	CD274	protein_coding	1.23804	3.26128e-52		ENSG00000103888.16	CEMIP	protein_coding	-2.19694	1.34644e-118
ENSG00000174059.16	CD34	protein_coding	1.09025	1.43584e-06		ENSG00000189052.6	CGB5	protein_coding	-1.18786	0.000200488
ENSG00000040731.10	CDH10	protein_coding	1.0162	0.00151558		ENSG00000128849.10	CGNL1	protein_coding	-1.03451	9.95985e-35
ENSG00000150394.13	CDH8	protein_coding	1.00587	0.00169943		ENSG00000128965.11	CHAC1	protein_coding	-3.69374	9.86653e-152
ENSG00000184524.5	CEND1	protein_coding	1.246	4.72712e-51		ENSG00000064886.13	CHI3L2	protein_coding	-1.15745	0.000160594
ENSG00000283378.1	CH17-296N19.1	protein_coding	1.07864	7.60471e-05		ENSG00000183196.8	CHST6	protein_coding	-1.1714	2.18047e-11
ENSG00000133019.11	CHRM3	protein_coding	1.07794	5.55415e-56		ENSG00000074201.8	CLNS1A	protein_coding	-1.34244	5.11443e-58
ENSG00000174343.5	CHRNA9	protein_coding	1.1435	4.7742e-06		ENSG00000153551.13	CMTM7	protein_coding	-1.20804	8.27221e-56
ENSG00000118432.12	CNR1	protein_coding	2.15189	1.19611e-165		ENSG00000018236.14	CNTN1	protein_coding	-1.18459	8.97177e-44
ENSG00000108797.11	CNTNAP1	protein_coding	1.45692	2.45013e-103		ENSG00000108821.13	COL1A1	protein_coding	-1.2849	3.19579e-126
ENSG00000065618.18	COL17A1	protein_coding	1.42007	6.31328e-116		ENSG00000196739.14	COL27A1	protein_coding	-1.11563	1.21784e-65
ENSG00000124749.16	COL21A1	protein_coding	1.26685	3.84124e-23		ENSG00000197565.15	COL4A6	protein_coding	-1.29236	2.37201e-89
ENSG00000109472.13	CPE	protein_coding	1.14015	5.3048e-69		ENSG00000163359.15	COL6A3	protein_coding	-2.50815	6.23528e-168
ENSG00000273217.1	CTC-432M15.3	protein_coding	2.19251	5.96584e-13		ENSG00000131143.8	COX4I1	protein_coding	-1.10049	9.30591e-155
ENSG00000135047.14	CTSL	protein_coding	1.08483	8.85194e-198		ENSG00000166426.7	CRABP1	protein_coding	-1.31691	5.25277e-11
ENSG00000156234.7	CXCL13	protein_coding	1.24869	8.60701e-05		ENSG00000157613.10	CREB3L1	protein_coding	-1.61187	2.65824e-10
ENSG00000187323.11	DCC	protein_coding	1.41124	1.79864e-16		ENSG00000255730.5	CTC-435M10.3	protein_coding	-1.05863	8.81845e-11
ENSG00000133083.14	DCLK1	protein_coding	1.27696	1.00582e-43		ENSG00000116761.11	CTH	protein_coding	-1.75831	4.73074e-36
ENSG00000011465.16	DCN	protein_coding	3.43808	1.10386e-40		ENSG00000163131.10	CTSS	protein_coding	-1.10025	1.30452e-05
ENSG00000107984.9	DKK1	protein_coding	2.33482	1.79576e-171		ENSG00000136943.10	CTSV	protein_coding	-1.28976	1.2503e-22
ENSG00000155011.8	DKK2	protein_coding	1.75927	1.5561e-10		ENSG00000145824.12	CXCL14	protein_coding	-2.30315	2.48278e-264
ENSG00000115844.10	DLX2	protein_coding	1.04531	1.93449e-06		ENSG00000166394.14	CYB5R2	protein_coding	-1.39235	2.91136e-08
ENSG00000105880.5	DLX5	protein_coding	1.14905	4.64885e-13		ENSG00000173406.15	DAB1	protein_coding	-1.01227	5.21555e-10
ENSG00000006377.10	DLX6	protein_coding	1.33549	2.1454e-09		ENSG00000155368.16	DBI	protein_coding	-1.77061	3.4919e-268
ENSG00000110042.7	DTX4	protein_coding	1.59115	9.10211e-15		ENSG00000168209.4	DDIT4	protein_coding	-1.70064	1.34283e-241
ENSG00000184545.10	DUSP8	protein_coding	1.29137	2.29914e-40		ENSG00000005100.12	DHX33	protein_coding	-1.09365	3.90348e-52
ENSG00000129521.13	EGLN3	protein_coding	1.1989	8.42385e-61		ENSG00000162946.22	DISC1	protein_coding	-1.04488	1.83205e-06
ENSG00000196361.9	ELAVL3	protein_coding	1.64103	3.26358e-12		ENSG00000150764.13	DIXDC1	protein_coding	-1.18531	2.53374e-31
ENSG00000110675.12	ELMOD1	protein_coding	1.94176	2.65606e-208		ENSG00000106823.12	ECM2	protein_coding	-1.05708	0.00070718
ENSG00000145242.13	EPHA5	protein_coding	1.13817	1.1556e-42		ENSG00000135373.12	EHF	protein_coding	-1.19482	4.52663e-08
ENSG00000261150.2	EPPK1	protein_coding	1.49606	5.48542e-07		ENSG00000134001.12	EIF2S1	protein_coding	-1.03405	9.06012e-91
ENSG00000135472.8	FAIM2	protein_coding	1.60215	2.28566e-32		ENSG00000187840.4	EIF4EBP1	protein_coding	-1.13906	3.00712e-70
ENSG00000196937.10	FAM3C	protein_coding	1.15639	2.87829e-163		ENSG00000067208.14	EVI5	protein_coding	-1.03989	5.84803e-39
ENSG00000165323.15	FAT3	protein_coding	1.26604	1.39731e-19		ENSG00000158008.9	EXTL1	protein_coding	-1.99477	3.94155e-17
ENSG00000156427.7	FGF18	protein_coding	1.3949	6.68646e-08		ENSG00000162694.13	EXTL2	protein_coding	-1.55753	7.58909e-98
ENSG00000176971.3	FIBIN	protein_coding	1.35428	7.74741e-18		ENSG00000170323.8	FABP4	protein_coding	-1.1545	0.000326616
ENSG00000136928.6	GABBR2	protein_coding	1.08195	1.72056e-10		ENSG00000178752.15	FAM132B	protein_coding	-1.30407	2.94127e-29
ENSG00000102287.18	GABRE	protein_coding	1.09667	7.11028e-10		ENSG00000138640.14	FAM13A	protein_coding	-1.11562	3.31728e-18
ENSG00000182256.12	GABRG3	protein_coding	1.13	3.52595e-09		ENSG00000182103.4	FAM181B	protein_coding	-1.17238	6.85359e-05
ENSG00000139278.9	GLIPR1	protein_coding	1.30387	1.72359e-205		ENSG00000104059.4	FAM189A1	protein_coding	-1.31324	2.96047e-09
ENSG00000136235.15	GPNMB	protein_coding	2.22745	0		ENSG00000177706.8	FAM20C	protein_coding	-1.1294	1.38691e-185
ENSG00000184194.5	GPR173	protein_coding	1.12913	7.21562e-19		ENSG00000185112.5	FAM43A	protein_coding	-1.23808	1.54597e-08
ENSG00000013588.7	GPRC5A	protein_coding	1.00104	4.51914e-18		ENSG00000078098.13	FAP	protein_coding	-1.35608	2.90919e-08
ENSG00000170412.16	GPRC5C	protein_coding	1.22735	3.25924e-17		ENSG00000127585.11	FBXL16	protein_coding	-1.14775	5.02738e-06
ENSG00000120251.19	GRIA2	protein_coding	1.0232	0.00168032		ENSG00000119616.11	FCF1	protein_coding	-1.05833	2.13394e-56
ENSG00000125675.17	GRIA3	protein_coding	1.13092	2.88684e-10		ENSG00000143226.13	FCGR2A	protein_coding	-1.4405	7.87713e-07
ENSG00000152208.12	GRID2	protein_coding	1.1158	0.000402421		ENSG00000101311.15	FERMT1	protein_coding	-1.14179	2.86099e-29
ENSG00000183454.16	GRIN2A	protein_coding	2.61666	2.76914e-43		ENSG00000113578.17	FGF1	protein_coding	-1.35294	8.0815e-11
ENSG00000196277.15	GRM7	protein_coding	1.1895	0.000195252		ENSG00000106692.14	FKTN	protein_coding	-1.11284	1.42961e-47
ENSG00000152402.10	GUCY1A2	protein_coding	1.05514	6.58235e-27		ENSG00000075426.11	FOSL2	protein_coding	-1.12269	6.05755e-204
ENSG00000099822.2	HCN2	protein_coding	1.06916	7.08837e-19		ENSG00000054598.7	FOXC1	protein_coding	-1.35054	3.66903e-62
ENSG00000184678.10	HIST2H2BE	protein_coding	1.43967	3.67003e-10		ENSG00000179772.7	FOXS1	protein_coding	-1.25455	1.36133e-16
ENSG00000270276.2	HIST2H4B	protein_coding	1.30423	9.832e-06		ENSG00000094755.16	GABRP	protein_coding	-1.06664	0.000387854
ENSG00000135116.9	HRK	protein_coding	1.54295	7.06048e-07		ENSG00000165474.6	GJB2	protein_coding	-1.55504	1.05401e-144
ENSG00000115738.9	ID2	protein_coding	2.68005	1.2385e-198		ENSG00000261247.1	GOLGA8T	protein_coding	-1.38355	7.71185e-06
ENSG00000172201.11	ID4	protein_coding	1.28298	6.34313e-10		ENSG00000173890.16	GPR160	protein_coding	-1.2267	3.64938e-11
ENSG00000141753.6	IGFBP4	protein_coding	1.12804	2.84772e-16		ENSG00000213654.9	GPSM3	protein_coding	-1.2703	3.18111e-05
ENSG00000162975.4	KCNF1	protein_coding	1.28855	5.72233e-06		ENSG00000138796.16	HADH	protein_coding	-1.11471	2.03615e-47
ENSG00000135519.6	KCNH3	protein_coding	1.10059	3.65199e-06		ENSG00000170961.6	HAS2	protein_coding	-1.01909	3.43347e-47
ENSG00000140015.19	KCNH5	protein_coding	1.0521	3.95456e-07		ENSG00000140287.10	HDC	protein_coding	-1.29894	3.87959e-11
ENSG00000082482.13	KCNK2	protein_coding	1.08965	1.44963e-05		ENSG00000089472.16	HEPH	protein_coding	-1.30342	5.77754e-42
ENSG00000169330.8	KIAA1024	protein_coding	1.10292	4.5876e-41		ENSG00000064393.15	HIPK2	protein_coding	-1.23647	0
ENSG00000131981.15	LGALS3	protein_coding	1.08369	1.50768e-93		ENSG00000156510.12	HKDC1	protein_coding	-1.22095	2.58987e-73
ENSG00000139292.12	LGR5	protein_coding	1.21844	2.10582e-29		ENSG00000087076.8	HSD17B14	protein_coding	-1.40992	7.406e-18
ENSG00000133067.17	LGR6	protein_coding	1.16025	6.20039e-05		ENSG00000067064.11	IDI1	protein_coding	-1.00956	2.81382e-28
ENSG00000174482.10	LINGO2	protein_coding	1.22165	2.30669e-47		ENSG00000137331.11	IER3	protein_coding	-1.06465	1.9793e-63
ENSG00000277531.2	LLNLF-187D8.1	protein_coding	1.11142	3.81069e-06		ENSG00000137959.15	IFI44L	protein_coding	-1.2859	2.03012e-23
ENSG00000142235.8	LMTK3	protein_coding	1.19401	1.52436e-07		ENSG00000147255.18	IGSF1	protein_coding	-1.15088	2.78611e-09
ENSG00000170500.12	LONRF2	protein_coding	1.37382	5.79645e-104		ENSG00000095752.6	IL11	protein_coding	-1.21781	9.61196e-49
ENSG00000148948.7	LRRC4C	protein_coding	1.16939	6.50128e-16		ENSG00000115594.11	IL1R1	protein_coding	-1.23525	1.19019e-11
ENSG00000033122.18	LRRC7	protein_coding	1.22526	6.5747e-10		ENSG00000103522.15	IL21R	protein_coding	-1.27541	4.04155e-05
ENSG00000185565.11	LSAMP	protein_coding	1.14869	1.80747e-19		ENSG00000163083.5	INHBB	protein_coding	-1.2494	1.70474e-05
ENSG00000180155.19	LYNX1	protein_coding	1.19619	1.44335e-08		ENSG00000139269.2	INHBE	protein_coding	-3.16867	1.12232e-45
ENSG00000187123.14	LYPD6	protein_coding	1.3094	2.43615e-79		ENSG00000109452.12	INPP4B	protein_coding	-1.01602	9.99713e-11
ENSG00000171533.11	MAP6	protein_coding	1.83174	6.69646e-36		ENSG00000186480.12	INSIG1	protein_coding	-1.01421	5.64798e-81
ENSG00000258839.3	MC1R	protein_coding	1.11974	3.18493e-28		ENSG00000159387.7	IRX6	protein_coding	-1.01567	2.3929e-06
ENSG00000134138.19	MEIS2	protein_coding	1.02856	1.32896e-65		ENSG00000129009.12	ISLR	protein_coding	-1.01586	5.46142e-05
ENSG00000135324.5	MRAP2	protein_coding	1.14823	8.88202e-14		ENSG00000140044.12	JDP2	protein_coding	-1.93264	2.39697e-27
ENSG00000169715.14	MT1E	protein_coding	1.70715	1.11715e-41		ENSG00000026559.13	KCNG1	protein_coding	-1.26462	3.60749e-27
ENSG00000198417.6	MT1F	protein_coding	1.19018	2.93355e-07		ENSG00000143473.12	KCNH1	protein_coding	-1.17159	2.91212e-15
ENSG00000256618.2	MTRNR2L1	protein_coding	1.26174	4.23786e-48		ENSG00000177807.9	KCNJ10	protein_coding	-1.92717	9.84471e-21
ENSG00000176658.16	MYO1D	protein_coding	1.046	0.00128949		ENSG00000178695.5	KCTD12	protein_coding	-1.00982	2.91761e-62
ENSG00000102452.15	NALCN	protein_coding	1.02509	3.07555e-07		ENSG00000100196.10	KDELR3	protein_coding	-1.08333	1.64612e-44
ENSG00000185818.7	NAT8L	protein_coding	1.00075	6.18789e-16		ENSG00000102445.18	KIAA0226L	protein_coding	-1.44663	4.78815e-12
ENSG00000157064.10	NMNAT2	protein_coding	1.10247	2.70182e-35		ENSG00000110427.15	KIAA1549L	protein_coding	-1.39471	1.56227e-37
ENSG00000185269.11	NOTUM	protein_coding	1.00463	1.32939e-08		ENSG00000116852.14	KIF21B	protein_coding	-1.23183	9.10559e-08
ENSG00000164128.6	NPY1R	protein_coding	1.20496	3.67427e-60		ENSG00000136826.14	KLF4	protein_coding	-1.07415	4.55853e-10
ENSG00000169297.7	NR0B1	protein_coding	1.46168	2.7246e-07		ENSG00000170442.11	KRT86	protein_coding	-1.0307	3.8222e-05
ENSG00000012504.13	NR1H4	protein_coding	1.0855	0.000780918		ENSG00000162511.7	LAPTM5	protein_coding	-1.86051	1.32199e-13
ENSG00000175745.12	NR2F1	protein_coding	1.10738	1.99301e-115		ENSG00000188501.11	LCTL	protein_coding	-1.47096	2.63563e-25
ENSG00000091129.19	NRCAM	protein_coding	1.10675	3.01141e-72		ENSG00000138795.9	LEF1	protein_coding	-1.068	1.05239e-58
ENSG00000021645.18	NRXN3	protein_coding	1.58696	3.42085e-122		ENSG00000153902.13	LGI4	protein_coding	-1.05652	0.00107354
ENSG00000162631.18	NTNG1	protein_coding	1.07143	2.24262e-31		ENSG00000128342.4	LIF	protein_coding	-1.52806	7.95521e-139
ENSG00000196358.10	NTNG2	protein_coding	1.14932	5.47479e-10		ENSG00000101670.11	LIPG	protein_coding	-1.09954	1.98191e-199
ENSG00000148053.15	NTRK2	protein_coding	1.48661	5.37225e-50		ENSG00000071282.11	LMCD1	protein_coding	-1.04807	6.06545e-69
ENSG00000140538.16	NTRK3	protein_coding	1.26948	2.09833e-103		ENSG00000154359.12	LONRF1	protein_coding	-1.54327	1.20781e-35
ENSG00000174145.7	NWD2	protein_coding	1.10213	0.000642478		ENSG00000138131.3	LOXL4	protein_coding	-3.37938	0
ENSG00000090530.9	P3H2	protein_coding	1.00147	1.08215e-36		ENSG00000147145.12	LPAR4	protein_coding	-1.07829	4.50557e-07
ENSG00000280165.1	PCDH20	protein_coding	2.75049	0		ENSG00000139263.11	LRIG3	protein_coding	-1.19928	1.07042e-31
ENSG00000169851.15	PCDH7	protein_coding	1.90869	2.50541e-76		ENSG00000172061.8	LRRC15	protein_coding	-1.01434	0.000768957
ENSG00000184226.14	PCDH9	protein_coding	1.28271	2.81483e-24		ENSG00000165072.9	MAMDC2	protein_coding	-1.14396	2.321e-24
ENSG00000120327.6	PCDHB14	protein_coding	1.05189	1.82872e-17		ENSG00000197769.5	MAP1LC3C	protein_coding	-1.41754	5.88836e-06
ENSG00000124253.10	PCK1	protein_coding	3.62602	2.28356e-51		ENSG00000156265.15	MAP3K7CL	protein_coding	-1.41351	2.39136e-06
ENSG00000102109.8	PCSK1N	protein_coding	1.32054	1.10027e-19		ENSG00000166986.14	MARS	protein_coding	-1.05475	2.44962e-135
ENSG00000165434.7	PGM2L1	protein_coding	1.69777	0		ENSG00000137337.14	MDC1	protein_coding	-1.05977	2.23463e-61
ENSG00000101333.16	PLCB4	protein_coding	1.0191	1.61394e-11		ENSG00000112559.13	MDFI	protein_coding	-1.45652	1.97241e-26
ENSG00000115896.15	PLCL1	protein_coding	1.60096	1.19575e-08		ENSG00000145794.16	MEGF10	protein_coding	-1.75309	2.4175e-45
ENSG00000182836.9	PLCXD3	protein_coding	2.15621	5.60525e-41		ENSG00000074416.13	MGLL	protein_coding	-1.50551	2.33967e-35
ENSG00000162407.8	PLPP3	protein_coding	1.17543	4.2632e-29		ENSG00000261857.6	MIA	protein_coding	-1.49964	1.05615e-06
ENSG00000076356.6	PLXNA2	protein_coding	1.2128	7.61585e-35		ENSG00000125457.13	MIF4GD	protein_coding	-1.18087	7.28818e-30
ENSG00000102312.21	PORCN	protein_coding	1.02789	4.36055e-21		ENSG00000271605.5	MILR1	protein_coding	-1.14052	0.000220204
ENSG00000139220.16	PPFIA2	protein_coding	1.11789	7.00028e-13		ENSG00000121211.7	MND1	protein_coding	-1.18928	7.61005e-18
ENSG00000116132.11	PRRX1	protein_coding	1.24858	8.67118e-165		ENSG00000204655.11	MOG	protein_coding	-1.48489	1.33335e-06
ENSG00000106772.17	PRUNE2	protein_coding	2.36056	1.73274e-146		ENSG00000065911.11	MTHFD2	protein_coding	-1.37235	1.08712e-195
ENSG00000151490.13	PTPRO	protein_coding	2.82743	1.79215e-109		ENSG00000124920.13	MYRF	protein_coding	-1.57296	5.62054e-45
ENSG00000241945.7	PWP2	protein_coding	1.05751	0.00103982		ENSG00000188158.14	NHS	protein_coding	-1.29813	2.74551e-39
ENSG00000242732.4	RGAG4	protein_coding	1.54433	2.16278e-09		ENSG00000229544.8	NKX1-2	protein_coding	-2.7012	2.18508e-49
ENSG00000076344.15	RGS11	protein_coding	1.28439	1.09947e-05		ENSG00000183691.4	NOG	protein_coding	-1.99425	6.36805e-24
ENSG00000257390.5	RP11-762I7.5	protein_coding	1.25369	1.47548e-05		ENSG00000074181.8	NOTCH3	protein_coding	-1.21046	9.30024e-12
ENSG00000177519.3	RPRM	protein_coding	1.15546	1.82674e-36		ENSG00000168824.14	NSG1	protein_coding	-1.11094	3.3517e-05
ENSG00000130066.16	SAT1	protein_coding	1.38473	2.37955e-297		ENSG00000111696.11	NT5DC3	protein_coding	-1.16049	6.56096e-93
ENSG00000171951.4	SCG2	protein_coding	1.25545	9.95197e-239		ENSG00000182667.14	NTM	protein_coding	-1.05549	4.17748e-28
ENSG00000006747.14	SCIN	protein_coding	1.02915	1.96691e-05		ENSG00000132182.11	NUP210	protein_coding	-1.03279	2.13755e-105
ENSG00000153253.16	SCN3A	protein_coding	1.31797	1.34436e-05		ENSG00000176046.8	NUPR1	protein_coding	-1.11749	1.11454e-32
ENSG00000169439.11	SDC2	protein_coding	1.09992	9.51934e-107		ENSG00000135114.12	OASL	protein_coding	-1.52438	1.47688e-14
ENSG00000082684.14	SEMA5B	protein_coding	1.00472	5.73436e-08		ENSG00000197444.9	OGDHL	protein_coding	-1.01961	2.42881e-26
ENSG00000100167.20	SEPT3	protein_coding	1.08695	1.79899e-23		ENSG00000116774.11	OLFML3	protein_coding	-1.26986	5.52952e-06
ENSG00000163536.12	SERPINI1	protein_coding	1.05281	5.47199e-24		ENSG00000089041.16	P2RX7	protein_coding	-1.16682	2.71734e-09
ENSG00000181523.12	SGSH	protein_coding	1.20589	3.92407e-35		ENSG00000175575.12	PAAF1	protein_coding	-1.33399	7.97832e-24
ENSG00000110436.12	SLC1A2	protein_coding	2.34376	1.20444e-80		ENSG00000159339.13	PADI4	protein_coding	-2.04373	1.22583e-20
ENSG00000181045.14	SLC26A11	protein_coding	1.76643	8.42061e-23		ENSG00000116183.10	PAPPA2	protein_coding	-2.42565	9.35673e-17
ENSG00000113396.12	SLC27A6	protein_coding	1.07232	2.60937e-08		ENSG00000009709.11	PAX7	protein_coding	-1.16777	2.60054e-15
ENSG00000059804.15	SLC2A3	protein_coding	1.21687	1.24042e-126		ENSG00000156453.13	PCDH1	protein_coding	-1.32754	1.27626e-60
ENSG00000137968.16	SLC44A5	protein_coding	1.40371	7.29925e-46		ENSG00000240764.3	PCDHGC5	protein_coding	-1.54844	5.08727e-15
ENSG00000185985.9	SLITRK2	protein_coding	1.52699	2.08984e-23		ENSG00000100889.11	PCK2	protein_coding	-1.94291	6.82098e-102
ENSG00000205670.10	SMIM11A	protein_coding	2.15452	2.73094e-19		ENSG00000113721.13	PDGFRB	protein_coding	-1.43589	2.13243e-16
ENSG00000173678.14	SPDYE2B	protein_coding	1.24015	5.32498e-05		ENSG00000092621.12	PHGDH	protein_coding	-2.28165	0
ENSG00000134668.12	SPOCD1	protein_coding	1.21564	2.04096e-21		ENSG00000105851.10	PIK3CG	protein_coding	-1.12508	7.75043e-05
ENSG00000196104.10	SPOCK3	protein_coding	1.03752	0.000141806		ENSG00000179761.11	PIPOX	protein_coding	-1.2887	2.64484e-206
ENSG00000196220.15	SRGAP3	protein_coding	1.01635	9.99423e-17		ENSG00000100078.3	PLA2G3	protein_coding	-1.45523	2.47301e-06
ENSG00000117069.14	ST6GALNAC5	protein_coding	1.88222	3.65827e-16		ENSG00000122861.15	PLAU	protein_coding	-1.84482	0
ENSG00000137573.13	SULF1	protein_coding	1.71464	1.57295e-14		ENSG00000105559.11	PLEKHA4	protein_coding	-1.37151	1.46617e-13
ENSG00000143028.8	SYPL2	protein_coding	1.76881	1.52906e-10		ENSG00000259075.6	POC1B-GALNT4	protein_coding	-1.03887	0.000133147
ENSG00000132718.8	SYT11	protein_coding	1.47089	0		ENSG00000128567.16	PODXL	protein_coding	-1.25042	1.12231e-143
ENSG00000163513.17	TGFBR2	protein_coding	1.16622	1.38691e-185		ENSG00000184203.7	PPP1R2	protein_coding	-1.1062	2.25792e-53
ENSG00000005108.15	THSD7A	protein_coding	2.20053	1.03865e-143		ENSG00000101166.15	PRELID3B	protein_coding	-1.0204	2.99094e-27
ENSG00000249992.1	TMEM158	protein_coding	1.71945	8.8125e-37		ENSG00000135069.13	PSAT1	protein_coding	-1.99215	0
ENSG00000125355.15	TMEM255A	protein_coding	1.07714	2.87599e-47		ENSG00000146005.3	PSD2	protein_coding	-1.25128	5.16661e-06
ENSG00000136842.13	TMOD1	protein_coding	1.44691	1.70707e-91		ENSG00000152229.18	PSTPIP2	protein_coding	-1.14765	4.61792e-06
ENSG00000125247.15	TMTC4	protein_coding	1.11017	2.45042e-50		ENSG00000169398.19	PTK2	protein_coding	-1.3046	4.15727e-160
ENSG00000188001.9	TPRG1	protein_coding	1.16037	0.000138923		ENSG00000080031.9	PTPRH	protein_coding	-1.45205	1.00603e-08
ENSG00000146216.12	TTBK1	protein_coding	3.00438	7.73673e-33		ENSG00000183010.16	PYCR1	protein_coding	-1.32517	1.00769e-100
ENSG00000156687.10	UNC5D	protein_coding	1.37422	2.29733e-96		ENSG00000131242.17	RAB11FIP4	protein_coding	-1.01818	5.71324e-78
ENSG00000205221.12	VIT	protein_coding	1.29513	5.01977e-19		ENSG00000276600.4	RAB7B	protein_coding	-1.43912	1.97284e-06
ENSG00000163032.11	VSNL1	protein_coding	1.49671	1.17304e-86		ENSG00000108551.4	RASD1	protein_coding	-1.86275	3.31771e-18
ENSG00000179314.14	WSCD1	protein_coding	1.55191	5.30476e-41		ENSG00000172575.11	RASGRP1	protein_coding	-1.19712	5.87465e-11
ENSG00000159733.13	ZFYVE28	protein_coding	1.04534	2.39194e-06		ENSG00000102317.17	RBM3	protein_coding	-1.37109	1.22984e-173
ENSG00000181444.12	ZNF467	protein_coding	1.72718	6.44057e-10		ENSG00000159200.17	RCAN1	protein_coding	-1.27295	1.46912e-105
						ENSG00000243978.8	RGAG1	protein_coding	-1.55998	2.41892e-08
						ENSG00000102760.12	RGCC	protein_coding	-1.03558	4.26053e-22
						ENSG00000143333.6	RGS16	protein_coding	-2.61221	8.66868e-66
						ENSG00000135824.12	RGS8	protein_coding	-1.27836	3.58065e-07
						ENSG00000129667.12	RHBDF2	protein_coding	-1.26041	1.23029e-26
						ENSG00000116574.5	RHOU	protein_coding	-1.08678	5.7132e-14
						ENSG00000140522.11	RLBP1	protein_coding	-2.38203	4.94663e-50
						ENSG00000131263.12	RLIM	protein_coding	-1.33667	1.40168e-176
						ENSG00000137393.9	RNF144B	protein_coding	-1.24114	4.60479e-16
						ENSG00000047936.10	ROS1	protein_coding	-1.07333	9.63497e-05
						ENSG00000273259.3	RP11-986E7.7	protein_coding	-1.59888	4.31733e-09
						ENSG00000198755.10	RPL10A	protein_coding	-1.06757	4.34444e-229
						ENSG00000197958.12	RPL12	protein_coding	-1.60338	0
						ENSG00000089157.15	RPLP0	protein_coding	-1.04847	0
						ENSG00000008988.9	RPS20	protein_coding	-1.52561	0
						ENSG00000160678.11	S100A1	protein_coding	-1.00623	5.85159e-07
						ENSG00000196754.10	S100A2	protein_coding	-1.01977	3.04363e-47
						ENSG00000168447.10	SCNN1B	protein_coding	-1.03147	0.000718347
						ENSG00000164106.7	SCRG1	protein_coding	-1.98458	6.07083e-26
						ENSG00000168497.4	SDPR	protein_coding	-1.29827	1.09171e-36
						ENSG00000012171.19	SEMA3B	protein_coding	-2.45065	1.00059e-210
						ENSG00000001617.11	SEMA3F	protein_coding	-1.5033	1.70847e-103
						ENSG00000142864.14	SERBP1	protein_coding	-3.35484	0
						ENSG00000164300.16	SERINC5	protein_coding	-1.27266	0
						ENSG00000197249.13	SERPINA1	protein_coding	-2.30414	5.01893e-30
						ENSG00000196136.17	SERPINA3	protein_coding	-2.10964	4.38076e-38
						ENSG00000188488.13	SERPINA5	protein_coding	-1.58137	2.96966e-66
						ENSG00000132386.10	SERPINF1	protein_coding	-1.01405	4.25865e-05
						ENSG00000130766.4	SESN2	protein_coding	-1.4583	1.00308e-52
						ENSG00000175793.11	SFN	protein_coding	-1.31413	1.2942e-12
						ENSG00000131370.15	SH3BP5	protein_coding	-1.27732	3.47635e-121
						ENSG00000125089.16	SH3TC1	protein_coding	-1.2537	2.79964e-06
						ENSG00000182199.10	SHMT2	protein_coding	-1.11294	4.9819e-141
						ENSG00000110446.10	SLC15A3	protein_coding	-1.30683	2.19176e-05
						ENSG00000165449.11	SLC16A9	protein_coding	-1.28244	1.32258e-17
						ENSG00000105281.12	SLC1A5	protein_coding	-1.08141	3.36252e-130
						ENSG00000174502.18	SLC26A9	protein_coding	-1.11779	6.82096e-05
						ENSG00000168003.16	SLC3A2	protein_coding	-1.2027	6.37959e-197
						ENSG00000196517.11	SLC6A9	protein_coding	-1.7244	8.15431e-52
						ENSG00000103257.8	SLC7A5	protein_coding	-2.05494	0
						ENSG00000101187.15	SLCO4A1	protein_coding	-1.02738	1.64883e-13
						ENSG00000184347.14	SLIT3	protein_coding	-1.00875	5.50513e-45
						ENSG00000109610.5	SOD3	protein_coding	-1.20613	3.25923e-07
						ENSG00000164647.8	STEAP1	protein_coding	-1.00859	0.00156215
						ENSG00000082146.12	STRADB	protein_coding	-1.51644	1.83115e-55
						ENSG00000139973.16	SYT16	protein_coding	-1.13247	1.83639e-06
						ENSG00000136111.12	TBC1D4	protein_coding	-1.08723	4.38374e-19
						ENSG00000059377.16	TBXAS1	protein_coding	-1.62139	5.23519e-39
						ENSG00000115112.7	TFCP2L1	protein_coding	-1.82221	3.28906e-28
						ENSG00000198959.11	TGM2	protein_coding	-1.37586	2.014e-06
						ENSG00000157150.4	TIMP4	protein_coding	-1.06997	2.58994e-07
						ENSG00000171914.16	TLN2	protein_coding	-1.02984	2.55996e-77
						ENSG00000174130.12	TLR6	protein_coding	-1.16057	2.67672e-10
						ENSG00000157600.11	TMEM164	protein_coding	-1.0732	7.51022e-42
						ENSG00000109133.12	TMEM33	protein_coding	-1.06061	6.95197e-54
						ENSG00000167105.7	TMEM92	protein_coding	-1.21743	0.000137153
						ENSG00000184012.11	TMPRSS2	protein_coding	-1.40438	6.45469e-10
						ENSG00000123610.4	TNFAIP6	protein_coding	-1.71162	6.08113e-09
						ENSG00000164761.8	TNFRSF11B	protein_coding	-1.06674	7.61438e-18
						ENSG00000056558.10	TRAF1	protein_coding	-1.39799	2.25901e-10
						ENSG00000101255.10	TRIB3	protein_coding	-1.22961	3.34241e-41
						ENSG00000255690.2	TRIL	protein_coding	-1.0995	9.11381e-52
						ENSG00000248167.7	TRIM39-RPP21	protein_coding	-2.25311	1.22157e-13
						ENSG00000258588.3	TRIM6-TRIM34	protein_coding	-1.27209	3.34067e-05
						ENSG00000111199.10	TRPV4	protein_coding	-1.40425	3.72286e-07
						ENSG00000157514.16	TSC22D3	protein_coding	-1.18763	2.18199e-31
						ENSG00000074935.13	TUBE1	protein_coding	-1.00187	1.0667e-13
						ENSG00000156587.15	UBE2L6	protein_coding	-1.11291	1.54152e-14
						ENSG00000103353.15	UBFD1	protein_coding	-1.15951	1.05302e-102
						ENSG00000152332.15	UHMK1	protein_coding	-1.1231	1.05287e-160
						ENSG00000065060.16	UHRF1BP1	protein_coding	-1.473	1.28488e-78
						ENSG00000219545.11	UMAD1	protein_coding	-1.28817	1.39573e-49
						ENSG00000076248.10	UNG	protein_coding	-1.25829	9.51391e-76
						ENSG00000197415.11	VEPH1	protein_coding	-1.11815	0.000417927
						ENSG00000140105.17	WARS	protein_coding	-1.52217	3.03458e-147
						ENSG00000132471.11	WBP2	protein_coding	-1.10814	1.11761e-96
						ENSG00000143816.7	WNT9A	protein_coding	-1.14304	4.63073e-11
						ENSG00000158125.9	XDH	protein_coding	-2.92241	1.54895e-29
						ENSG00000196419.12	XRCC6	protein_coding	-1.13436	1.84391e-248
						ENSG00000134684.10	YARS	protein_coding	-1.11996	2.69814e-123
						ENSG00000179300.3	ZCCHC5	protein_coding	-2.13132	1.39447e-16
						ENSG00000197935.6	ZNF311	protein_coding	-1.25521	2.58869e-08
						ENSG00000102935.11	ZNF423	protein_coding	-1.00901	6.74768e-22

## Sheet: Other DE genes
Up-regulated genes					Down-regulated genes
gene.id	gene.symbol	log2FC	FDR		gene.id	gene.symbol	log2FC	FDR
ENSG00000245532.8	NEAT1	1.18061	2.3587e-248		ENSG00000269926.1	RP11-442H21.2	-1.75992	3.23281e-86
ENSG00000210082.2	MT-RNR2	1.02473	2.53188e-197		ENSG00000234741.7	GAS5	-1.01436	2.26821e-73
ENSG00000225783.7	MIAT	1.58792	5.09642e-89		ENSG00000278709.1	RP5-1059L7.1	-1.55472	7.41214e-46
ENSG00000255248.7	MIR100HG	1.04587	3.81973e-67		ENSG00000259070.5	RP11-566K8.2	-1.06819	1.78621e-13
ENSG00000133519.12	ZDHHC8P	2.77739	1.90791e-62		ENSG00000258017.1	RP11-386G11.10	-1.07514	3.36218e-11
ENSG00000223764.2	RP11-54O7.3	1.24715	1.2435e-41		ENSG00000211829.9	TRDC	-1.86507	1.10424e-10
ENSG00000272168.6	LINC00340	1.11335	3.64748e-34		ENSG00000237928.5	RP4-668G5.1	-1.43963	2.40402e-09
ENSG00000260412.1	RP11-438B23.2	1.24062	1.74093e-28		ENSG00000259627.1	RP11-244F12.2	-1.76338	6.91376e-09
ENSG00000260664.2	AC004158.3	1.45837	1.28121e-19		ENSG00000230928.1	RP11-34A14.3	-1.75057	1.4096e-08
ENSG00000261455.1	RP5-1129J21.3	1.53026	3.72989e-15		ENSG00000253861.1	CTC-293A9.2	-1.59167	1.48727e-08
ENSG00000186960.10	C14orf23	1.10991	5.13611e-15		ENSG00000234323.6	RP11-308N19.1	-1.3113	1.62446e-08
ENSG00000229619.3	MBNL1-AS1	1.6044	1.70814e-13		ENSG00000280081.3	RP11-555K2.3	-1.51215	1.67131e-08
ENSG00000234147.1	RP3-460G2.2	1.59287	3.92517e-10		ENSG00000231298.6	RP11-117P22.1	-1.16897	8.95191e-08
ENSG00000251555.1	RP11-745L13.2	1.60237	7.18261e-10		ENSG00000232803.1	RP11-93B14.5	-1.4689	1.39048e-07
ENSG00000262580.5	RP11-334C17.5	1.26999	2.2375e-09		ENSG00000261504.1	RP11-317P15.4	-1.50584	4.24867e-07
ENSG00000253357.1	CTB-78F1.2	1.52803	5.31316e-09		ENSG00000232325.4	AC093627.7	-1.45681	5.6154e-07
ENSG00000223551.1	TMSB4XP4	1.09511	8.70657e-09		ENSG00000186056.9	RP5-1166H10.2	-1.26773	1.24483e-06
ENSG00000231064.7	RP11-263K19.4	1.01339	1.2673e-08		ENSG00000253414.2	RP11-150O12.6	-1.36494	1.674e-06
ENSG00000231764.8	DLX6-AS1	1.49205	1.59079e-08		ENSG00000248498.4	ASNSP1	-1.48112	1.84649e-06
ENSG00000261888.1	AC144831.1	1.21015	2.6695e-07		ENSG00000235513.1	RP4-756G23.5	-1.16976	4.19202e-06
ENSG00000248608.2	RP11-206P5.2	1.03617	3.3131e-07		ENSG00000228343.1	RP11-1148L6.5	-1.24626	5.31418e-06
ENSG00000233930.3	RP13-25N22.1	1.3234	1.01292e-06		ENSG00000228162.1	AC097713.3	-1.21268	2.09028e-05
ENSG00000229124.6	RP11-124N14.4	1.2354	1.33591e-06		ENSG00000279528.1	RP11-1148L6.8	-1.15192	5.26146e-05
ENSG00000272106.1	RP11-345P4.9	1.00196	1.74157e-06		ENSG00000255397.1	AC022182.2	-1.0418	0.000176529
ENSG00000250846.6	RP11-807H7.1	1.23894	5.145e-06		ENSG00000236824.2	BCYRN1	-1.05887	0.00021689
ENSG00000266709.1	RP11-214O1.2	1.09432	8.43711e-06		ENSG00000231864.2	RP11-229P13.23	-1.0005	0.000374626
ENSG00000278026.1	RF01954	1.20477	6.21511e-05		ENSG00000222022.1	AC112721.1	-1.07591	0.000385801
ENSG00000249867.5	RP11-115J23.1	1.206	0.000153329		ENSG00000002079.14	MYH16	-1.11052	0.00053032
ENSG00000248409.2	KB-1269D1.8	1.12314	0.000420137		ENSG00000250770.3	RP5-1063M23.3	-1.09088	0.000654193
ENSG00000273237.1	CTB-119C2.1	1.06442	0.000420591		ENSG00000222032.1	AC112721.2	-1.09971	0.000654913
ENSG00000228221.5	RP11-335L9.1	1.07957	0.000459377		ENSG00000282164.2	PEG13	-1.02953	0.000810883
ENSG00000259460.1	RP11-128A17.1	1.00589	0.00168281		ENSG00000236326.1	RP3-486I3.5	-1.01358	0.00123469
ENSG00000223382.4	RP5-1125N11.2	1.02374	0.00170001

## Sheet: GO down
GO biological process complete	GO biological process complete	Homo sapiens - REFLIST (20996)	upload_1 (281)	upload_1 (expected)	upload_1 (over/under)	upload_1 (fold Enrichment)	upload_1 (raw P-value)	upload_1 (FDR)
L-serine biosynthetic process (GO:0006564)	cysteine biosynthetic process via cystathionine (GO:0019343)	3	3	0.04	+	74.72	4.43e-05	0.0135
L-serine metabolic process (GO:0006563)	cysteine biosynthetic process (GO:0019344)	4	3	0.05	+	56.04	7.67e-05	0.0207
serine family amino acid biosynthetic process (GO:0009070)	hydrogen sulfide biosynthetic process (GO:0070814)	4	3	0.05	+	56.04	7.67e-05	0.0203
cellular response to dexamethasone stimulus (GO:0071549)	toxin biosynthetic process (GO:0009403)	5	3	0.07	+	44.83	0.000122	0.0251
serine family amino acid metabolic process (GO:0009069)	L-serine biosynthetic process (GO:0006564)	7	4	0.09	+	42.7	9.14e-06	0.00519
alpha-amino acid biosynthetic process (GO:1901607)	transsulfuration (GO:0019346)	6	3	0.08	+	37.36	0.00018	0.0316
cellular amino acid biosynthetic process (GO:0008652)	L-serine metabolic process (GO:0006563)	12	6	0.16	+	37.36	8.17e-08	0.000186
cellular response to ketone (GO:1901655)	hydrogen sulfide metabolic process (GO:0070813)	6	3	0.08	+	37.36	0.00018	0.0312
alpha-amino acid metabolic process (GO:1901605)	homoserine metabolic process (GO:0009092)	6	3	0.08	+	37.36	0.00018	0.0309
cellular amino acid metabolic process (GO:0006520)	serine family amino acid biosynthetic process (GO:0009070)	17	7	0.23	+	30.77	1.86e-08	9.85e-05
carboxylic acid biosynthetic process (GO:0046394)	mast cell activation involved in immune response (GO:0002279)	17	4	0.23	+	17.58	0.000149	0.0286
organic acid biosynthetic process (GO:0016053)	mast cell degranulation (GO:0043303)	17	4	0.23	+	17.58	0.000149	0.0283
extracellular structure organization (GO:0043062)	cellular response to dexamethasone stimulus (GO:0071549)	30	7	0.4	+	17.43	4.77e-07	0.000632
organic anion transport (GO:0015711)	mast cell mediated immunity (GO:0002448)	19	4	0.25	+	15.73	0.000216	0.0337
carboxylic acid metabolic process (GO:0019752)	tetrahydrofolate metabolic process (GO:0046653)	19	4	0.25	+	15.73	0.000216	0.0334
small molecule biosynthetic process (GO:0044283)	mast cell activation (GO:0045576)	22	4	0.29	+	13.59	0.000354	0.0454
organic acid metabolic process (GO:0006082)	response to dexamethasone (GO:0071548)	42	7	0.56	+	12.45	3.48e-06	0.00251
oxoacid metabolic process (GO:0043436)	serine family amino acid metabolic process (GO:0009069)	43	7	0.58	+	12.16	4e-06	0.00276
negative regulation of cellular protein metabolic process (GO:0032269)	alpha-amino acid biosynthetic process (GO:1901607)	66	10	0.88	+	11.32	6.1e-08	0.000194
negative regulation of protein metabolic process (GO:0051248)	response to fluid shear stress (GO:0034405)	35	5	0.47	+	10.67	0.000175	0.0309
cellular response to endogenous stimulus (GO:0071495)	regulation of cell adhesion mediated by integrin (GO:0033628)	46	6	0.62	+	9.75	6.15e-05	0.0175
small molecule metabolic process (GO:0044281)	cellular response to glucocorticoid stimulus (GO:0071385)	56	7	0.75	+	9.34	1.91e-05	0.00869
organonitrogen compound biosynthetic process (GO:1901566)	cellular amino acid biosynthetic process (GO:0008652)	83	10	1.11	+	9	4.24e-07	0.000674
negative regulation of signaling (GO:0023057)	cellular response to corticosteroid stimulus (GO:0071384)	59	7	0.79	+	8.86	2.6e-05	0.00941
negative regulation of cell communication (GO:0010648)	cellular response to ketone (GO:1901655)	94	9	1.26	+	7.15	9.13e-06	0.00538
response to endogenous stimulus (GO:0009719)	triglyceride metabolic process (GO:0006641)	76	7	1.02	+	6.88	0.000115	0.024
negative regulation of response to stimulus (GO:0048585)	response to antineoplastic agent (GO:0097327)	97	8	1.3	+	6.16	7.72e-05	0.0201
	glycosaminoglycan biosynthetic process (GO:0006024)	103	8	1.38	+	5.8	0.000114	0.0242
	aminoglycan biosynthetic process (GO:0006023)	108	8	1.45	+	5.53	0.000155	0.0287
	bone morphogenesis (GO:0060349)	116	8	1.55	+	5.15	0.000246	0.0356
	response to corticosteroid (GO:0031960)	163	10	2.18	+	4.58	0.000106	0.023
	response to glucocorticoid (GO:0051384)	147	9	1.97	+	4.57	0.000236	0.0348
	alpha-amino acid metabolic process (GO:1901605)	221	13	2.96	+	4.4	1.52e-05	0.00731
	glycosaminoglycan metabolic process (GO:0030203)	154	9	2.06	+	4.37	0.000327	0.0441
	cellular amino acid metabolic process (GO:0006520)	311	18	4.16	+	4.32	4.36e-07	0.00063
	response to ketone (GO:1901654)	197	11	2.64	+	4.17	0.000107	0.0229
	skeletal system morphogenesis (GO:0048705)	241	12	3.23	+	3.72	0.000146	0.0284
	carboxylic acid biosynthetic process (GO:0046394)	302	15	4.04	+	3.71	2.28e-05	0.00928
	organic acid biosynthetic process (GO:0016053)	303	15	4.06	+	3.7	2.36e-05	0.00894
	organic acid catabolic process (GO:0016054)	265	13	3.55	+	3.67	9e-05	0.0224
	carboxylic acid catabolic process (GO:0046395)	265	13	3.55	+	3.67	9e-05	0.022
	negative regulation of endopeptidase activity (GO:0010951)	247	12	3.31	+	3.63	0.000182	0.0305
	negative regulation of peptidase activity (GO:0010466)	257	12	3.44	+	3.49	0.000258	0.0366
	regulation of inflammatory response (GO:0050727)	334	15	4.47	+	3.36	6.82e-05	0.0187
	extracellular structure organization (GO:0043062)	383	17	5.13	+	3.32	2.59e-05	0.00959
	extracellular matrix organization (GO:0030198)	338	15	4.52	+	3.32	7.75e-05	0.0199
	response to peptide hormone (GO:0043434)	396	16	5.3	+	3.02	0.000128	0.0259
	response to acid chemical (GO:0001101)	350	14	4.68	+	2.99	0.000371	0.0472
	glycerolipid metabolic process (GO:0046486)	379	15	5.07	+	2.96	0.000257	0.0369
	carboxylic acid metabolic process (GO:0019752)	900	35	12.05	+	2.91	2.94e-08	0.000117
	organic acid metabolic process (GO:0006082)	1011	39	13.53	+	2.88	5.39e-09	8.57e-05
	oxoacid metabolic process (GO:0043436)	990	38	13.25	+	2.87	9.85e-09	7.83e-05
	response to peptide (GO:1901652)	472	18	6.32	+	2.85	9.93e-05	0.0229
	response to nutrient levels (GO:0031667)	500	19	6.69	+	2.84	6.67e-05	0.0186
	small molecule biosynthetic process (GO:0044283)	586	22	7.84	+	2.81	2.11e-05	0.00934
	response to extracellular stimulus (GO:0009991)	533	20	7.13	+	2.8	5.07e-05	0.0152
	vasculature development (GO:0001944)	508	19	6.8	+	2.79	8.16e-05	0.0206
	blood vessel development (GO:0001568)	487	18	6.52	+	2.76	0.000145	0.0287
	cardiovascular system development (GO:0072358)	518	19	6.93	+	2.74	0.000104	0.0237
	positive regulation of cell migration (GO:0030335)	502	18	6.72	+	2.68	0.000207	0.0339
	positive regulation of cell motility (GO:2000147)	524	18	7.01	+	2.57	0.000341	0.0452
	cell population proliferation (GO:0008283)	554	19	7.41	+	2.56	0.000239	0.0348
	cellular response to organonitrogen compound (GO:0071417)	594	20	7.95	+	2.52	0.000207	0.0337
	cellular response to hormone stimulus (GO:0032870)	605	20	8.1	+	2.47	0.000261	0.0368
	regulation of proteolysis (GO:0030162)	729	24	9.76	+	2.46	0.000105	0.0235
	negative regulation of cellular protein metabolic process (GO:0032269)	1036	34	13.87	+	2.45	2.51e-06	0.0021
	cellular response to nitrogen compound (GO:1901699)	653	21	8.74	+	2.4	0.000374	0.0472
	negative regulation of protein metabolic process (GO:0051248)	1103	35	14.76	+	2.37	3.15e-06	0.00238
	negative regulation of cell death (GO:0060548)	994	31	13.3	+	2.33	1.67e-05	0.00782
	response to hormone (GO:0009725)	906	28	12.13	+	2.31	5.18e-05	0.0153
	tube development (GO:0035295)	845	26	11.31	+	2.3	0.000105	0.0233
	negative regulation of apoptotic process (GO:0043066)	892	27	11.94	+	2.26	0.000146	0.0286
	negative regulation of programmed cell death (GO:0043069)	907	27	12.14	+	2.22	0.000165	0.0298
	cellular response to endogenous stimulus (GO:0071495)	1214	36	16.25	+	2.22	9.86e-06	0.00523
	small molecule metabolic process (GO:0044281)	1727	51	23.11	+	2.21	1.66e-07	0.00033
	regulation of cell migration (GO:0030334)	847	25	11.34	+	2.21	0.000343	0.0447
	response to drug (GO:0042493)	1013	29	13.56	+	2.14	0.000214	0.0337
	response to endogenous stimulus (GO:0009719)	1491	42	19.95	+	2.1	6.6e-06	0.0042
	response to organonitrogen compound (GO:0010243)	998	28	13.36	+	2.1	0.000337	0.0451
	response to nitrogen compound (GO:1901698)	1083	30	14.49	+	2.07	0.000209	0.0336
	organonitrogen compound biosynthetic process (GO:1901566)	1412	39	18.9	+	2.06	2.2e-05	0.00922
	cellular response to oxygen-containing compound (GO:1901701)	1055	29	14.12	+	2.05	0.000304	0.0417

## Sheet: KEGG Pathways Down
Term	Count	%	PValue	Genes	List Total	Pop Hits	Pop Total	Fold Enrichment
hsa00260:Glycine, serine and threonine metabolism	7	0.016837	5.82126e-05	CBSL, SHMT2, CTH, PHGDH, PSAT1, PIPOX, CBS	124	39	6879	9.9572
hsa01130:Biosynthesis of antibiotics	14	0.0336741	9.64641e-05	CBSL, PYCR1, SHMT2, CTH, ASS1, HKDC1, OGDHL, PHGDH, HADH, IDI1, PSAT1, PCK2, ALDH9A1, CBS	124	212	6879	3.6635
hsa01230:Biosynthesis of amino acids	8	0.0192423	0.000276931	CBSL, PYCR1, SHMT2, CTH, ASS1, PHGDH, PSAT1, CBS	124	72	6879	6.16398
hsa04151:PI3K-Akt signaling pathway	14	0.0336741	0.00841055	PIK3CG, LPAR4, PCK2, COL4A6, DDIT4, EIF4EBP1, PTK2, COL27A1, COL6A3, PDGFRB, CREB3L1, ANGPT1, COL1A1, FGF1	124	345	6879	2.25119
hsa04611:Platelet activation	8	0.0192423	0.00847968	PIK3CG, TBXAS1, ADCY7, TLN2, COL27A1, RASGRP1, FCGR2A, COL1A1	124	130	6879	3.4139
hsa05146:Amoebiasis	7	0.016837	0.011534	PIK3CG, PTK2, IL1R1, RAB7B, COL27A1, COL1A1, COL4A6	124	106	6879	3.6635
hsa04974:Protein digestion and absorption	6	0.0144317	0.020302	SLC1A5, COL27A1, COL6A3, SLC3A2, COL1A1, COL4A6	124	88	6879	3.78244
hsa05230:Central carbon metabolism in cancer	5	0.0120265	0.0271426	PIK3CG, SLC1A5, HKDC1, PDGFRB, SLC7A5	124	64	6879	4.33405
hsa00670:One carbon pool by folate	3	0.00721587	0.0488534	MTHFD2, SHMT2, ALDH1L2	124	20	6879	8.32137
hsa01100:Metabolic pathways	30	0.0721587	0.058795	XDH, ASS1, POC1B-GALNT4, OGDHL, ASNS, EXTL1, EXTL2, PIPOX, ADA, CBSL, MTHFD2, HDC, MGLL, B4GALT6, HADH, SHMT2, TBXAS1, HKDC1, COX4I1, PCK2, PYCR1, CTH, PHGDH, LIPG, INPP4B, IDI1, PLA2G3, PSAT1, ALDH9A1, CBS	124	1219	6879	1.36528
hsa00310:Lysine degradation	4	0.00962117	0.0654953	OGDHL, HADH, PIPOX, ALDH9A1	124	52	6879	4.26737
hsa04510:Focal adhesion	8	0.0192423	0.0754628	PIK3CG, PTK2, TLN2, COL27A1, COL6A3, PDGFRB, COL1A1, COL4A6	124	206	6879	2.1544
hsa04923:Regulation of lipolysis in adipocytes	4	0.00962117	0.0781099	PIK3CG, ADCY7, MGLL, FABP4	124	56	6879	3.96256

## Sheet: GO UP
GO biological process complete	Homo sapiens - REFLIST (20996)	upload_1 (192)	upload_1 (expected)	upload_1 (over/under)	upload_1 (fold Enrichment)	upload_1 (raw P-value)	upload_1 (FDR)
neuronal action potential propagation (GO:0019227)	9	4	0.08	+	48.6	4.38e-06	0.00104
action potential propagation (GO:0098870)	9	4	0.08	+	48.6	4.38e-06	0.00103
negative regulation of oligodendrocyte differentiation (GO:0048715)	13	3	0.12	+	25.24	0.000376	0.0401
cerebellar granular layer development (GO:0021681)	14	3	0.13	+	23.43	0.000454	0.0469
synaptic membrane adhesion (GO:0099560)	24	4	0.22	+	18.23	0.000113	0.016
negative regulation of glial cell differentiation (GO:0045686)	25	4	0.23	+	17.5	0.00013	0.0181
ionotropic glutamate receptor signaling pathway (GO:0035235)	25	4	0.23	+	17.5	0.00013	0.018
synaptic transmission, cholinergic (GO:0007271)	26	4	0.24	+	16.82	0.000149	0.0201
gamma-aminobutyric acid signaling pathway (GO:0007214)	26	4	0.24	+	16.82	0.000149	0.0199
regulation of astrocyte differentiation (GO:0048710)	27	4	0.25	+	16.2	0.00017	0.0216
regulation of presynapse assembly (GO:1905606)	30	4	0.27	+	14.58	0.000245	0.0289
epithelial cell differentiation involved in kidney development (GO:0035850)	30	4	0.27	+	14.58	0.000245	0.0287
regulation of presynapse organization (GO:0099174)	31	4	0.28	+	14.11	0.000275	0.0319
olfactory bulb development (GO:0021772)	33	4	0.3	+	13.26	0.000342	0.0377
negative regulation of signaling receptor activity (GO:2000272)	59	7	0.54	+	12.97	2.23e-06	0.000563
positive regulation of insulin secretion involved in cellular response to glucose stimulus (GO:0035774)	34	4	0.31	+	12.87	0.000379	0.0402
olfactory lobe development (GO:0021988)	34	4	0.31	+	12.87	0.000379	0.0399
chondrocyte development (GO:0002063)	43	5	0.39	+	12.72	7.24e-05	0.0112
glutamate receptor signaling pathway (GO:0007215)	46	5	0.42	+	11.89	9.71e-05	0.0143
negative regulation of tumor necrosis factor superfamily cytokine production (GO:1903556)	61	6	0.56	+	10.76	3.23e-05	0.00552
glomerulus development (GO:0032835)	51	5	0.47	+	10.72	0.000152	0.0202
positive regulation of synapse assembly (GO:0051965)	66	6	0.6	+	9.94	4.87e-05	0.0079
transmission of nerve impulse (GO:0019226)	56	5	0.51	+	9.76	0.000229	0.0274
negative regulation of tumor necrosis factor production (GO:0032720)	59	5	0.54	+	9.27	0.000287	0.033
regulation of insulin secretion involved in cellular response to glucose stimulus (GO:0061178)	59	5	0.54	+	9.27	0.000287	0.0328
endochondral bone morphogenesis (GO:0060350)	73	6	0.67	+	8.99	8.22e-05	0.0126
regulation of neurotransmitter receptor activity (GO:0099601)	80	6	0.73	+	8.2	0.000132	0.0181
regulation of synapse assembly (GO:0051963)	107	8	0.98	+	8.18	1.02e-05	0.00218
synapse assembly (GO:0007416)	97	7	0.89	+	7.89	4.55e-05	0.00754
regulation of postsynaptic membrane potential (GO:0060078)	103	7	0.94	+	7.43	6.52e-05	0.0102
action potential (GO:0001508)	95	6	0.87	+	6.91	0.000318	0.0359
regulation of signaling receptor activity (GO:0010469)	177	11	1.62	+	6.8	1.22e-06	0.000345
central nervous system neuron differentiation (GO:0021953)	183	11	1.67	+	6.57	1.65e-06	0.000439
cell-cell adhesion via plasma-membrane adhesion molecules (GO:0098742)	256	14	2.34	+	5.98	1.84e-07	7.33e-05
connective tissue development (GO:0061448)	223	12	2.04	+	5.88	1.67e-06	0.000435
neuron projection guidance (GO:0097485)	262	14	2.4	+	5.84	2.41e-07	8.71e-05
regulation of axonogenesis (GO:0050770)	189	10	1.73	+	5.79	1.43e-05	0.00292
axon guidance (GO:0007411)	259	13	2.37	+	5.49	1.28e-06	0.000357
regulation of synapse organization (GO:0050807)	220	11	2.01	+	5.47	8.85e-06	0.00198
regulation of synapse structure or activity (GO:0050803)	229	11	2.09	+	5.25	1.27e-05	0.00265
regulation of membrane potential (GO:0042391)	427	20	3.9	+	5.12	4.87e-09	5.95e-06
cartilage development (GO:0051216)	171	8	1.56	+	5.12	0.000234	0.0278
trans-synaptic signaling (GO:0099537)	433	20	3.96	+	5.05	6.1e-09	6.93e-06
chemical synaptic transmission (GO:0007268)	415	19	3.8	+	5.01	1.71e-08	1.43e-05
anterograde trans-synaptic signaling (GO:0098916)	415	19	3.8	+	5.01	1.71e-08	1.36e-05
synapse organization (GO:0050808)	273	12	2.5	+	4.81	1.2e-05	0.00254
cell morphogenesis involved in neuron differentiation (GO:0048667)	433	19	3.96	+	4.8	3.26e-08	2.08e-05
synaptic signaling (GO:0099536)	459	20	4.2	+	4.76	1.55e-08	1.45e-05
adenylate cyclase-modulating G protein-coupled receptor signaling pathway (GO:0007188)	207	9	1.89	+	4.75	0.000163	0.0209
axonogenesis (GO:0007409)	371	16	3.39	+	4.72	5.2e-07	0.000166
modulation of chemical synaptic transmission (GO:0050804)	442	19	4.04	+	4.7	4.46e-08	2.62e-05
regulation of trans-synaptic signaling (GO:0099177)	443	19	4.05	+	4.69	4.61e-08	2.62e-05
axon development (GO:0061564)	405	17	3.7	+	4.59	3.26e-07	0.00011
cell-cell adhesion (GO:0098609)	500	20	4.57	+	4.37	6.01e-08	3.08e-05
cell morphogenesis involved in differentiation (GO:0000904)	557	22	5.09	+	4.32	1.56e-08	1.38e-05
negative regulation of neuron differentiation (GO:0045665)	228	9	2.08	+	4.32	0.000324	0.0363
neuron projection morphogenesis (GO:0048812)	485	19	4.44	+	4.28	1.79e-07	7.48e-05
plasma membrane bounded cell projection morphogenesis (GO:0120039)	489	19	4.47	+	4.25	2.02e-07	7.64e-05
cell projection morphogenesis (GO:0048858)	493	19	4.51	+	4.21	2.27e-07	8.41e-05
negative regulation of nervous system development (GO:0051961)	313	12	2.86	+	4.19	4.36e-05	0.0073
learning or memory (GO:0007611)	262	10	2.4	+	4.17	0.000197	0.0244
angiogenesis (GO:0001525)	315	12	2.88	+	4.17	4.62e-05	0.00758
regulation of neuron projection development (GO:0010975)	501	19	4.58	+	4.15	2.88e-07	9.97e-05
negative regulation of neurogenesis (GO:0050768)	294	11	2.69	+	4.09	0.000112	0.016
cell part morphogenesis (GO:0032990)	514	19	4.7	+	4.04	4.19e-07	0.000139
regulation of cell morphogenesis involved in differentiation (GO:0010769)	307	11	2.81	+	3.92	0.000161	0.0209
renal system development (GO:0072001)	282	10	2.58	+	3.88	0.000346	0.038
regulation of neuron differentiation (GO:0045664)	658	23	6.02	+	3.82	6.24e-08	3.01e-05
urogenital system development (GO:0001655)	317	11	2.9	+	3.79	0.000211	0.0254
cell morphogenesis (GO:0000902)	721	25	6.59	+	3.79	1.84e-08	1.39e-05
taxis (GO:0042330)	548	19	5.01	+	3.79	1.06e-06	0.000306
blood vessel morphogenesis (GO:0048514)	406	14	3.71	+	3.77	3.11e-05	0.00543
chemotaxis (GO:0006935)	546	18	4.99	+	3.61	4.07e-06	0.000997
negative regulation of cell development (GO:0010721)	338	11	3.09	+	3.56	0.000358	0.0385
positive regulation of neuron differentiation (GO:0045666)	371	12	3.39	+	3.54	0.000205	0.0251
regulation of nervous system development (GO:0051960)	932	30	8.52	+	3.52	3.14e-09	4.54e-06
regulation of neurogenesis (GO:0050767)	824	26	7.54	+	3.45	5.82e-08	3.08e-05
cellular component morphogenesis (GO:0032989)	826	26	7.55	+	3.44	6.09e-08	3.03e-05
neuron projection development (GO:0031175)	669	21	6.12	+	3.43	1.31e-06	0.00036
positive regulation of nervous system development (GO:0051962)	543	17	4.97	+	3.42	1.46e-05	0.00294
blood vessel development (GO:0001568)	487	15	4.45	+	3.37	5.64e-05	0.00907
forebrain development (GO:0030900)	392	12	3.58	+	3.35	0.000333	0.037
cell adhesion (GO:0007155)	927	28	8.48	+	3.3	4.16e-08	2.55e-05
biological adhesion (GO:0022610)	933	28	8.53	+	3.28	4.74e-08	2.6e-05
cell-cell signaling (GO:0007267)	1107	33	10.12	+	3.26	2.95e-09	4.7e-06
neuron differentiation (GO:0030182)	1011	30	9.25	+	3.24	1.89e-08	1.37e-05
vasculature development (GO:0001944)	508	15	4.65	+	3.23	8.92e-05	0.0133
behavior (GO:0007610)	576	17	5.27	+	3.23	3.02e-05	0.00533
positive regulation of neurogenesis (GO:0050769)	476	14	4.35	+	3.22	0.00016	0.0208
cardiovascular system development (GO:0072358)	518	15	4.74	+	3.17	0.00011	0.016
regulation of plasma membrane bounded cell projection organization (GO:0120035)	672	19	6.15	+	3.09	1.8e-05	0.00354
neuron development (GO:0048666)	817	23	7.47	+	3.08	2.4e-06	0.000597
regulation of cell projection organization (GO:0031344)	681	19	6.23	+	3.05	2.16e-05	0.00403
regulation of cell development (GO:0060284)	946	26	8.65	+	3.01	7.71e-07	0.000236
brain development (GO:0007420)	742	20	6.79	+	2.95	2.1e-05	0.00397
head development (GO:0060322)	786	21	7.19	+	2.92	1.46e-05	0.00291
central nervous system development (GO:0007417)	982	26	8.98	+	2.9	1.52e-06	0.000409
tube morphogenesis (GO:0035239)	652	17	5.96	+	2.85	0.000132	0.018
anatomical structure formation involved in morphogenesis (GO:0048646)	884	23	8.08	+	2.85	8.48e-06	0.00193
anatomical structure morphogenesis (GO:0009653)	2145	55	19.62	+	2.8	1.35e-12	2.15e-08
generation of neurons (GO:0048699)	1541	39	14.09	+	2.77	7.7e-09	8.17e-06
negative regulation of multicellular organismal process (GO:0051241)	1207	30	11.04	+	2.72	7.84e-07	0.000235
neurogenesis (GO:0022008)	1640	40	15	+	2.67	1.3e-08	1.3e-05
circulatory system development (GO:0072359)	867	21	7.93	+	2.65	5.9e-05	0.00939
regulation of multicellular organismal development (GO:2000026)	2037	48	18.63	+	2.58	9.25e-10	2.45e-06
nervous system development (GO:0007399)	2351	55	21.5	+	2.56	4.57e-11	3.64e-07
cell development (GO:0048468)	1641	37	15.01	+	2.47	4.74e-07	0.000154
regulation of cell migration (GO:0030334)	847	19	7.75	+	2.45	0.000347	0.0378
regulation of locomotion (GO:0040012)	981	22	8.97	+	2.45	0.000117	0.0165
locomotion (GO:0040011)	1301	29	11.9	+	2.44	1.35e-05	0.00278
ion transmembrane transport (GO:0034220)	943	21	8.62	+	2.44	0.000185	0.0232
regulation of cell motility (GO:2000145)	907	20	8.29	+	2.41	0.000479	0.0489
animal organ morphogenesis (GO:0009887)	965	21	8.82	+	2.38	0.000353	0.0382
negative regulation of cell communication (GO:0010648)	1356	29	12.4	+	2.34	2.3e-05	0.00425
negative regulation of signaling (GO:0023057)	1360	29	12.44	+	2.33	2.41e-05	0.0044
regulation of cellular component movement (GO:0051270)	991	21	9.06	+	2.32	0.000435	0.0455
negative regulation of signal transduction (GO:0009968)	1261	26	11.53	+	2.25	0.00011	0.016
ion transport (GO:0006811)	1361	28	12.45	+	2.25	8.79e-05	0.0133
positive regulation of developmental process (GO:0051094)	1361	28	12.45	+	2.25	8.79e-05	0.0132
regulation of cell differentiation (GO:0045595)	1814	37	16.59	+	2.23	4.09e-06	0.000986
negative regulation of response to stimulus (GO:0048585)	1630	33	14.91	+	2.21	1.82e-05	0.00353
regulation of developmental process (GO:0050793)	2571	52	23.51	+	2.21	2.99e-08	1.98e-05
regulation of multicellular organismal process (GO:0051239)	3130	63	28.62	+	2.2	6.78e-10	2.7e-06
tissue development (GO:0009888)	1753	35	16.03	+	2.18	1.84e-05	0.00353
regulation of localization (GO:0032879)	2755	55	25.19	+	2.18	1.97e-08	1.36e-05
positive regulation of multicellular organismal process (GO:0051240)	1742	34	15.93	+	2.13	3.22e-05	0.00556
G protein-coupled receptor signaling pathway (GO:0007186)	1302	25	11.91	+	2.1	0.000467	0.0479
regulation of signaling (GO:0023051)	3543	68	32.4	+	2.1	7.84e-10	2.5e-06
regulation of cell communication (GO:0010646)	3502	67	32.02	+	2.09	1.26e-09	2.5e-06
regulation of cell population proliferation (GO:0042127)	1611	30	14.73	+	2.04	0.000202	0.0249

## Sheet: Reactome UP
GO biological process complete	Homo sapiens - REFLIST (20996)	upload_1 (192)	upload_1 (expected)	upload_1 (over/under)	upload_1 (fold Enrichment)	upload_1 (raw P-value)	upload_1 (FDR)
neuronal action potential propagation (GO:0019227)	9	4	0.08	+	48.6	4.38e-06	0.00104
action potential propagation (GO:0098870)	9	4	0.08	+	48.6	4.38e-06	0.00103
negative regulation of oligodendrocyte differentiation (GO:0048715)	13	3	0.12	+	25.24	0.000376	0.0401
cerebellar granular layer development (GO:0021681)	14	3	0.13	+	23.43	0.000454	0.0469
synaptic membrane adhesion (GO:0099560)	24	4	0.22	+	18.23	0.000113	0.016
negative regulation of glial cell differentiation (GO:0045686)	25	4	0.23	+	17.5	0.00013	0.0181
ionotropic glutamate receptor signaling pathway (GO:0035235)	25	4	0.23	+	17.5	0.00013	0.018
synaptic transmission, cholinergic (GO:0007271)	26	4	0.24	+	16.82	0.000149	0.0201
gamma-aminobutyric acid signaling pathway (GO:0007214)	26	4	0.24	+	16.82	0.000149	0.0199
regulation of astrocyte differentiation (GO:0048710)	27	4	0.25	+	16.2	0.00017	0.0216
regulation of presynapse assembly (GO:1905606)	30	4	0.27	+	14.58	0.000245	0.0289
epithelial cell differentiation involved in kidney development (GO:0035850)	30	4	0.27	+	14.58	0.000245	0.0287
regulation of presynapse organization (GO:0099174)	31	4	0.28	+	14.11	0.000275	0.0319
olfactory bulb development (GO:0021772)	33	4	0.3	+	13.26	0.000342	0.0377
negative regulation of signaling receptor activity (GO:2000272)	59	7	0.54	+	12.97	2.23e-06	0.000563
positive regulation of insulin secretion involved in cellular response to glucose stimulus (GO:0035774)	34	4	0.31	+	12.87	0.000379	0.0402
olfactory lobe development (GO:0021988)	34	4	0.31	+	12.87	0.000379	0.0399
chondrocyte development (GO:0002063)	43	5	0.39	+	12.72	7.24e-05	0.0112
glutamate receptor signaling pathway (GO:0007215)	46	5	0.42	+	11.89	9.71e-05	0.0143
negative regulation of tumor necrosis factor superfamily cytokine production (GO:1903556)	61	6	0.56	+	10.76	3.23e-05	0.00552
glomerulus development (GO:0032835)	51	5	0.47	+	10.72	0.000152	0.0202
positive regulation of synapse assembly (GO:0051965)	66	6	0.6	+	9.94	4.87e-05	0.0079
transmission of nerve impulse (GO:0019226)	56	5	0.51	+	9.76	0.000229	0.0274
negative regulation of tumor necrosis factor production (GO:0032720)	59	5	0.54	+	9.27	0.000287	0.033
regulation of insulin secretion involved in cellular response to glucose stimulus (GO:0061178)	59	5	0.54	+	9.27	0.000287	0.0328
endochondral bone morphogenesis (GO:0060350)	73	6	0.67	+	8.99	8.22e-05	0.0126
regulation of neurotransmitter receptor activity (GO:0099601)	80	6	0.73	+	8.2	0.000132	0.0181
regulation of synapse assembly (GO:0051963)	107	8	0.98	+	8.18	1.02e-05	0.00218
synapse assembly (GO:0007416)	97	7	0.89	+	7.89	4.55e-05	0.00754
regulation of postsynaptic membrane potential (GO:0060078)	103	7	0.94	+	7.43	6.52e-05	0.0102
action potential (GO:0001508)	95	6	0.87	+	6.91	0.000318	0.0359
regulation of signaling receptor activity (GO:0010469)	177	11	1.62	+	6.8	1.22e-06	0.000345
central nervous system neuron differentiation (GO:0021953)	183	11	1.67	+	6.57	1.65e-06	0.000439
cell-cell adhesion via plasma-membrane adhesion molecules (GO:0098742)	256	14	2.34	+	5.98	1.84e-07	7.33e-05
connective tissue development (GO:0061448)	223	12	2.04	+	5.88	1.67e-06	0.000435
neuron projection guidance (GO:0097485)	262	14	2.4	+	5.84	2.41e-07	8.71e-05
regulation of axonogenesis (GO:0050770)	189	10	1.73	+	5.79	1.43e-05	0.00292
axon guidance (GO:0007411)	259	13	2.37	+	5.49	1.28e-06	0.000357
regulation of synapse organization (GO:0050807)	220	11	2.01	+	5.47	8.85e-06	0.00198
regulation of synapse structure or activity (GO:0050803)	229	11	2.09	+	5.25	1.27e-05	0.00265
regulation of membrane potential (GO:0042391)	427	20	3.9	+	5.12	4.87e-09	5.95e-06
cartilage development (GO:0051216)	171	8	1.56	+	5.12	0.000234	0.0278
trans-synaptic signaling (GO:0099537)	433	20	3.96	+	5.05	6.1e-09	6.93e-06
chemical synaptic transmission (GO:0007268)	415	19	3.8	+	5.01	1.71e-08	1.43e-05
anterograde trans-synaptic signaling (GO:0098916)	415	19	3.8	+	5.01	1.71e-08	1.36e-05
synapse organization (GO:0050808)	273	12	2.5	+	4.81	1.2e-05	0.00254
cell morphogenesis involved in neuron differentiation (GO:0048667)	433	19	3.96	+	4.8	3.26e-08	2.08e-05
synaptic signaling (GO:0099536)	459	20	4.2	+	4.76	1.55e-08	1.45e-05
adenylate cyclase-modulating G protein-coupled receptor signaling pathway (GO:0007188)	207	9	1.89	+	4.75	0.000163	0.0209
axonogenesis (GO:0007409)	371	16	3.39	+	4.72	5.2e-07	0.000166
modulation of chemical synaptic transmission (GO:0050804)	442	19	4.04	+	4.7	4.46e-08	2.62e-05
regulation of trans-synaptic signaling (GO:0099177)	443	19	4.05	+	4.69	4.61e-08	2.62e-05
axon development (GO:0061564)	405	17	3.7	+	4.59	3.26e-07	0.00011
cell-cell adhesion (GO:0098609)	500	20	4.57	+	4.37	6.01e-08	3.08e-05
cell morphogenesis involved in differentiation (GO:0000904)	557	22	5.09	+	4.32	1.56e-08	1.38e-05
negative regulation of neuron differentiation (GO:0045665)	228	9	2.08	+	4.32	0.000324	0.0363
neuron projection morphogenesis (GO:0048812)	485	19	4.44	+	4.28	1.79e-07	7.48e-05
plasma membrane bounded cell projection morphogenesis (GO:0120039)	489	19	4.47	+	4.25	2.02e-07	7.64e-05
cell projection morphogenesis (GO:0048858)	493	19	4.51	+	4.21	2.27e-07	8.41e-05
negative regulation of nervous system development (GO:0051961)	313	12	2.86	+	4.19	4.36e-05	0.0073
learning or memory (GO:0007611)	262	10	2.4	+	4.17	0.000197	0.0244
angiogenesis (GO:0001525)	315	12	2.88	+	4.17	4.62e-05	0.00758
regulation of neuron projection development (GO:0010975)	501	19	4.58	+	4.15	2.88e-07	9.97e-05
negative regulation of neurogenesis (GO:0050768)	294	11	2.69	+	4.09	0.000112	0.016
cell part morphogenesis (GO:0032990)	514	19	4.7	+	4.04	4.19e-07	0.000139
regulation of cell morphogenesis involved in differentiation (GO:0010769)	307	11	2.81	+	3.92	0.000161	0.0209
renal system development (GO:0072001)	282	10	2.58	+	3.88	0.000346	0.038
regulation of neuron differentiation (GO:0045664)	658	23	6.02	+	3.82	6.24e-08	3.01e-05
urogenital system development (GO:0001655)	317	11	2.9	+	3.79	0.000211	0.0254
cell morphogenesis (GO:0000902)	721	25	6.59	+	3.79	1.84e-08	1.39e-05
taxis (GO:0042330)	548	19	5.01	+	3.79	1.06e-06	0.000306
blood vessel morphogenesis (GO:0048514)	406	14	3.71	+	3.77	3.11e-05	0.00543
chemotaxis (GO:0006935)	546	18	4.99	+	3.61	4.07e-06	0.000997
negative regulation of cell development (GO:0010721)	338	11	3.09	+	3.56	0.000358	0.0385
positive regulation of neuron differentiation (GO:0045666)	371	12	3.39	+	3.54	0.000205	0.0251
regulation of nervous system development (GO:0051960)	932	30	8.52	+	3.52	3.14e-09	4.54e-06
regulation of neurogenesis (GO:0050767)	824	26	7.54	+	3.45	5.82e-08	3.08e-05
cellular component morphogenesis (GO:0032989)	826	26	7.55	+	3.44	6.09e-08	3.03e-05
neuron projection development (GO:0031175)	669	21	6.12	+	3.43	1.31e-06	0.00036
positive regulation of nervous system development (GO:0051962)	543	17	4.97	+	3.42	1.46e-05	0.00294
blood vessel development (GO:0001568)	487	15	4.45	+	3.37	5.64e-05	0.00907
forebrain development (GO:0030900)	392	12	3.58	+	3.35	0.000333	0.037
cell adhesion (GO:0007155)	927	28	8.48	+	3.3	4.16e-08	2.55e-05
biological adhesion (GO:0022610)	933	28	8.53	+	3.28	4.74e-08	2.6e-05
cell-cell signaling (GO:0007267)	1107	33	10.12	+	3.26	2.95e-09	4.7e-06
neuron differentiation (GO:0030182)	1011	30	9.25	+	3.24	1.89e-08	1.37e-05
vasculature development (GO:0001944)	508	15	4.65	+	3.23	8.92e-05	0.0133
behavior (GO:0007610)	576	17	5.27	+	3.23	3.02e-05	0.00533
positive regulation of neurogenesis (GO:0050769)	476	14	4.35	+	3.22	0.00016	0.0208
cardiovascular system development (GO:0072358)	518	15	4.74	+	3.17	0.00011	0.016
regulation of plasma membrane bounded cell projection organization (GO:0120035)	672	19	6.15	+	3.09	1.8e-05	0.00354
neuron development (GO:0048666)	817	23	7.47	+	3.08	2.4e-06	0.000597
regulation of cell projection organization (GO:0031344)	681	19	6.23	+	3.05	2.16e-05	0.00403
regulation of cell development (GO:0060284)	946	26	8.65	+	3.01	7.71e-07	0.000236
brain development (GO:0007420)	742	20	6.79	+	2.95	2.1e-05	0.00397
head development (GO:0060322)	786	21	7.19	+	2.92	1.46e-05	0.00291
central nervous system development (GO:0007417)	982	26	8.98	+	2.9	1.52e-06	0.000409
tube morphogenesis (GO:0035239)	652	17	5.96	+	2.85	0.000132	0.018
anatomical structure formation involved in morphogenesis (GO:0048646)	884	23	8.08	+	2.85	8.48e-06	0.00193
anatomical structure morphogenesis (GO:0009653)	2145	55	19.62	+	2.8	1.35e-12	2.15e-08
generation of neurons (GO:0048699)	1541	39	14.09	+	2.77	7.7e-09	8.17e-06
negative regulation of multicellular organismal process (GO:0051241)	1207	30	11.04	+	2.72	7.84e-07	0.000235
neurogenesis (GO:0022008)	1640	40	15	+	2.67	1.3e-08	1.3e-05
circulatory system development (GO:0072359)	867	21	7.93	+	2.65	5.9e-05	0.00939
regulation of multicellular organismal development (GO:2000026)	2037	48	18.63	+	2.58	9.25e-10	2.45e-06
nervous system development (GO:0007399)	2351	55	21.5	+	2.56	4.57e-11	3.64e-07
cell development (GO:0048468)	1641	37	15.01	+	2.47	4.74e-07	0.000154
regulation of cell migration (GO:0030334)	847	19	7.75	+	2.45	0.000347	0.0378
regulation of locomotion (GO:0040012)	981	22	8.97	+	2.45	0.000117	0.0165
locomotion (GO:0040011)	1301	29	11.9	+	2.44	1.35e-05	0.00278
ion transmembrane transport (GO:0034220)	943	21	8.62	+	2.44	0.000185	0.0232
regulation of cell motility (GO:2000145)	907	20	8.29	+	2.41	0.000479	0.0489
animal organ morphogenesis (GO:0009887)	965	21	8.82	+	2.38	0.000353	0.0382
negative regulation of cell communication (GO:0010648)	1356	29	12.4	+	2.34	2.3e-05	0.00425
negative regulation of signaling (GO:0023057)	1360	29	12.44	+	2.33	2.41e-05	0.0044
regulation of cellular component movement (GO:0051270)	991	21	9.06	+	2.32	0.000435	0.0455
negative regulation of signal transduction (GO:0009968)	1261	26	11.53	+	2.25	0.00011	0.016
ion transport (GO:0006811)	1361	28	12.45	+	2.25	8.79e-05	0.0133
positive regulation of developmental process (GO:0051094)	1361	28	12.45	+	2.25	8.79e-05	0.0132
regulation of cell differentiation (GO:0045595)	1814	37	16.59	+	2.23	4.09e-06	0.000986
negative regulation of response to stimulus (GO:0048585)	1630	33	14.91	+	2.21	1.82e-05	0.00353
regulation of developmental process (GO:0050793)	2571	52	23.51	+	2.21	2.99e-08	1.98e-05
regulation of multicellular organismal process (GO:0051239)	3130	63	28.62	+	2.2	6.78e-10	2.7e-06
tissue development (GO:0009888)	1753	35	16.03	+	2.18	1.84e-05	0.00353
regulation of localization (GO:0032879)	2755	55	25.19	+	2.18	1.97e-08	1.36e-05
positive regulation of multicellular organismal process (GO:0051240)	1742	34	15.93	+	2.13	3.22e-05	0.00556
G protein-coupled receptor signaling pathway (GO:0007186)	1302	25	11.91	+	2.1	0.000467	0.0479
regulation of signaling (GO:0023051)	3543	68	32.4	+	2.1	7.84e-10	2.5e-06
regulation of cell communication (GO:0010646)	3502	67	32.02	+	2.09	1.26e-09	2.5e-06
regulation of cell population proliferation (GO:0042127)	1611	30	14.73	+	2.04	0.000202	0.0249

## Sheet: KEGG Pathways UP
Term	Count	%	PValue	Genes	Pop Hits	Fold Enrichment
hsa04080:Neuroactive ligand-receptor interaction	14	0.0486753	4.75161e-05	GABRE, GABRG3, GRIN2A, GRIA3, GABBR2, NPY1R, MC1R, CHRM3, GRIA2, CHRNA9, GRM7, CNR1, GRID2, CALCRL	277	3.88047
hsa04360:Axon guidance	9	0.0312913	0.000211889	EPHA5, DCC, SEMA5B, PLXNA2, SRGAP3, NTNG1, NTNG2, UNC5D, LRRC4C	127	5.44094
hsa04514:Cell adhesion molecules (CAMs)	9	0.0312913	0.000453276	NRCAM, CD34, NRXN3, CD274, NTNG1, NTNG2, CNTNAP1, LRRC4C, SDC2	142	4.8662
hsa05033:Nicotine addiction	5	0.017384	0.0016496	GABRE, GABRG3, GRIA2, GRIN2A, GRIA3	40	9.59722
hsa04723:Retrograde endocannabinoid signaling	7	0.0243377	0.00183393	GABRE, GABRG3, PLCB4, GRIA2, ADCY8, CNR1, GRIA3	101	5.32123
hsa04724:Glutamatergic synapse	7	0.0243377	0.00337854	SLC1A2, PLCB4, GRIA2, ADCY8, GRM7, GRIN2A, GRIA3	114	4.71442
hsa04024:cAMP signaling pathway	9	0.0312913	0.00382361	HCN2, BDNF, GRIA2, ATP1B2, ADCY8, GRIN2A, GRIA3, GABBR2, NPY1R	198	3.4899
hsa04730:Long-term depression	5	0.017384	0.0072424	PLCB4, GRIA2, GRID2, GUCY1A2, GRIA3	60	6.39815
hsa04713:Circadian entrainment	6	0.0208609	0.00739073	PLCB4, GRIA2, ADCY8, GUCY1A2, GRIN2A, GRIA3	95	4.84912
