# Supplementary material for: The RNA-binding protein SERBP1 functions as a novel oncogenic factor in glioblastoma by bridging cancer metabolism and epigenetic regulation
Source: Genome Biol. 2020 Aug 6;21:195. doi: 10.1186/s13059-020-02115-y (PMC7412812; doi:10.1186/s13059-020-02115-y)
Supplement: Supplementary file 8 — Additional file 8: Table S7. Results of metabolic analysis U251 control vs. U251 SERBP1 knockdown. [file 13059_2020_2115_MOESM8_ESM.xlsx]

## Sheet: Metabolites
	control				serbp1				control + DOX				serbp1 + DOX
Replicate	1	2	3	4	1	2	3	4	1	2	3	4	1	2	3	4
4-Hydroxyproline	2.55707e+06	2.65365e+06	2.84952e+06	2.95605e+06	1.82936e+06	2.49464e+06	1.98151e+06	2.96611e+06	3.3022e+06	3.32698e+06	2.94132e+06	3.14695e+06	2.2802e+06	4.16819e+06	2.16187e+06	2.62175e+06
5-Methylthioadenosine	673610	1.52834e+06	1.65774e+06	1.55334e+06	445190	1.2004e+06	667374	1.35503e+06	1.49451e+06	1.22656e+06	1.3862e+06	554256	456113	1.11209e+06	281488	298844
2-Phosphoglyceric acid	13067481	15921555	13463409	12371331	13293962	15706365	11138875	7719446	10069846	9968790	17879597	10176750	9832254	7182567	8463904	19576155
AMP	3.40211e+06	3.45112e+06	3.57438e+06	3.30489e+06	3.15839e+06	3.77704e+06	3.02335e+06	2.54253e+06	3.17127e+06	3.45168e+06	4.65611e+06	2.81378e+06	2.675e+06	1.7704e+06	2.78832e+06	3.74292e+06
ADP	66874208	47561373	45950740	40075956	54930809	43386691	50801959	31239937	28355642	25818776	47741528	34460883	35009004	20367308	33216933	63525979
ATP	434688380	372038949	362867741	302601809	357929260	368869381	399798115	230618416	220076196	183308498	408792648	224584490	224029428	136052060	192029332	422654387
Allantoin	1065846	981573	1305908	1096079	1303505	2248219	1972012	1548538	1775766	1309522	1557091	1746697	1332756	1149379	1325042	1446028
Alphaketoglutarate	4258691	3188031	3836941	3764407	4893087	5156543	7453606	4772048	4280066	4058321	5760902	4402133	5213835	3822625	4286270	5614256
Aspartic acid	176269352	165666281	174386994	150934838	151287324	239502274	247912538	191125729	195946664	158050030	186679695	167989967	164956040	137515656	155335339	179278803
Beta-Alanine	8.74879e+07	9.23991e+07	1.03695e+08	8.70915e+07	1.01797e+08	1.65461e+08	1.48895e+08	1.55502e+08	1.50988e+08	1.23304e+08	1.14101e+08	1.2228e+08	1.38787e+08	1.52956e+08	1.44022e+08	1.2e+08
Betaine	30002134	22562680	23694973	19874939	23665148	38355810	37286036	25464461	40459193	31183694	35083167	28591807	30962689	19279576	32165488	35516276
Butyric acid	611218	572064	403995	518517	526768	765302	310280	619052	645847	318503	362656	375536	323472	775952	799890	526916
Carnitine	4.19823e+08	3.67198e+08	4.00678e+08	4.09021e+08	4.39871e+08	4.82589e+08	4.84231e+08	5.24516e+08	4.22211e+08	3.88762e+08	3.91667e+08	4.26018e+08	4.39841e+08	4.74584e+08	4.23073e+08	4.15608e+08
cis-Aconitic acid	7215959	3555218	3900977	4182408	6940870	3281900	5939729	3673811	4084615	3560342	4918325	6857843	8590586	3610118	8828679	8605196
Citrate/Isocitrate	3416982	2316822	1972965	2936697	2136793	2615883	1929536	3229722	3001306	3119435	2325872	3689081	3261116	2947855	2894194	1831104
Citrulline	712346	633382	638947	539895	520120	745572	688730	629388	601391	682179	648265	578076	528609	890224	737699	538203
CoQ10	3.82959e+08	4.1874e+08	5.23339e+08	4.14491e+08	5.64963e+08	3.45191e+08	5.17816e+08	3.28917e+08	4.87206e+08	3.43076e+08	3.59869e+08	3.51533e+08	5.60409e+08	7.11247e+08	4.69877e+08	4.64717e+08
CoQ10/CoQ10H2	1.18503	1.29872	1.75935	1.32069	2.09573	0.967545	1.87142	0.923581	1.61273	0.942897	0.977742	0.976329	2.09086	2.26719	1.61647	1.55621
CoQ10H2	3.23164e+08	3.22425e+08	2.97461e+08	3.13846e+08	2.69578e+08	3.5677e+08	2.76696e+08	3.56132e+08	3.02099e+08	3.63854e+08	3.68061e+08	3.60056e+08	2.68028e+08	3.13713e+08	2.90681e+08	2.98622e+08
Creatine	3.32069e+09	3.29664e+09	3.38574e+09	3.25365e+09	3.64636e+09	2.8856e+09	3.23798e+09	3.32239e+09	3.24624e+09	3.29942e+09	3.12619e+09	3.67802e+09	3.37177e+09	3.84519e+09	3.66684e+09	3.1127e+09
Creatinine	7.29433e+07	5.24277e+07	5.82668e+07	5.83741e+07	5.78071e+07	7.03706e+07	9.43844e+07	7.52237e+07	7.22827e+07	7.01252e+07	9.10448e+07	7.42639e+07	7.10886e+07	7.31804e+07	7.69161e+07	7.50661e+07
CMP	1.91738e+06	1.56309e+06	1.07003e+06	1.35544e+06	1.68746e+06	1.33954e+06	2.33515e+06	1.41931e+06	1.82289e+06	2.30837e+06	2.86054e+06	2.02274e+06	1.64767e+06	2.71208e+06	2.38241e+06	1.76263e+06
CDP	13567727	11126357	10646443	8922573	11583986	11164881	11617750	7787739	6538398	5973458	11995880	7409047	7443025	4877496	7262932	12640408
CTP	3.48949e+07	3.51918e+07	3.50916e+07	3.10278e+07	3.61391e+07	3.40545e+07	3.43143e+07	2.79513e+07	2.38625e+07	2.47937e+07	3.89063e+07	2.49548e+07	2.58884e+07	2.38731e+07	2.50463e+07	3.57932e+07
Deoxyadenosine triphosphate	585827	525716	659072	344670	624668	473318	443456	455890	348212	375691	792949	399622	386078	295385	382608	608321
D-Glucose	311724582	268686291	319801837	314729804	294297125	366957751	385551422	353370307	337347059	268124911	293584473	280696288	302532229	254096610	272534475	341515423
D-Glyceraldehyde 3-phosphate/Dihydroxyacetone phosphate	41480684	48307118	49745215	42240267	29787064	31177928	34570169	24206253	35561474	35880596	49394036	34172472	33556327	19590691	23843819	47514106
Dimethylglycine	4.47605e+07	4.37791e+07	4.9921e+07	4.678e+07	4.37e+07	6.61604e+07	6.46467e+07	6.53843e+07	7.02388e+07	6.40131e+07	5.3586e+07	5.50436e+07	5.75705e+07	7.4267e+07	6.15315e+07	4.79861e+07
FAD	663013	633080	638552	617500	842008	556916	492852	431705	542058	498515	937162	467628	489028	440725	492877	825921
Fructose 6-phosphate	54369292	20630974	18469693	15307728	49905444	16184095	38667241	13299941	11332035	11114397	18107303	26818016	34578067	8100121	31618797	45651077
Galactonic acid	14773458	10811848	12113030	11619437	13185192	16440122	15691810	13658998	14629896	14815312	14369769	13479903	13383949	10198328	11096818	14909331
Fumarate	22969521	22932483	27940841	23310336	21381097	34192687	36127975	29082932	22074355	20680492	32627155	22046053	18913198	20058514	16989647	29370258
Gamma-Aminobutyric acid	4.47605e+07	4.37791e+07	4.9921e+07	4.678e+07	4.37e+07	6.61604e+07	6.46467e+07	6.53843e+07	7.02388e+07	6.40131e+07	5.3586e+07	5.50436e+07	5.75705e+07	7.4267e+07	6.15315e+07	4.79861e+07
GMP	1204199	1246428	1176119	997377	791635	812449	821176	484134	1015638	973806	1161438	803935	842514	524834	521342	1006042
GDP	21554895	17241162	17447099	15650091	18008254	16856260	18407207	11308447	10277910	8393192	16946421	11663465	11493239	6865323	9928946	20610738
Glutamine	4.16986e+08	4.66359e+08	4.22069e+08	2.94552e+08	5.24664e+08	6.97355e+08	6.22144e+08	6.0407e+08	5.55894e+08	4.54451e+08	4.28547e+08	4.0494e+08	6.08923e+08	6.44069e+08	6.52933e+08	5.32887e+08
Glutathione	1.61618e+09	1.59094e+09	1.55746e+09	1.5665e+09	1.64107e+09	1.58045e+09	1.46749e+09	1.42486e+09	1.4463e+09	1.3481e+09	1.57955e+09	1.40167e+09	1.45624e+09	1.55531e+09	1.40099e+09	1.64861e+09
Glycerol 3-phosphate	1148543	1073342	1046418	901098	994135	894254	1074528	741649	753619	751620	1434745	872202	894134	414295	755768	1019216
Hypotaurine	1.60278e+07	1.78531e+07	1.93758e+07	1.93692e+07	1.74609e+07	2.7044e+07	2.76444e+07	3.02578e+07	2.70905e+07	2.12854e+07	21709773	2.45455e+07	2.32793e+07	2.81099e+07	2.24721e+07	1.99033e+07
Isoleucine	120671745	90203805	92464519	80610839	101794342	150782109	152556242	107976263	160541423	122654739	137723750	120361644	128206552	80517701	132763431	151586413
L-Cystathionine	3.17533e+07	3.26769e+07	3.59015e+07	3.58699e+07	3.43768e+07	3.81421e+07	3.70191e+07	4.22278e+07	3.33205e+07	2.91134e+07	3.02023e+07	3.05405e+07	3.24821e+07	3.56426e+07	3.09954e+07	3.38166e+07
L-Cysteine	6.78907e+06	5.4356e+06	5.73767e+06	5.71508e+06	7.32394e+06	5.33108e+06	4.52989e+06	3.33883e+06	5.70043e+06	5.47949e+06	6.31118e+06	5.88398e+06	5.0427e+06	3.51551e+06	4.46823e+06	6.03273e+06
L-Glutamic acid	1.59457e+09	1.59743e+09	1.69101e+09	1.67895e+09	1.61749e+09	2.03684e+09	1.99379e+09	2.19077e+09	2.05498e+09	1.99414e+09	2.02243e+09	2.06623e+09	1.93034e+09	2.34933e+09	1.95734e+09	1.97789e+09
L-Kynurenine	787600	688973	803688	789429	485366	595454	535956	686430	654869	606290	651697	637270	531301	522452	551595	669406
Malic acid	202354897	194576221	222059753	210884747	212386633	288796620	305725812	272165817	195835493	175701989	286430935	195267096	176158084	175524784	163656472	256217379
Methionine	2556251	2515607	2528903	1966732	2086495	3421473	3358966	2433099	3233966	2591273	3757256	2865548	2310528	1816148	2352926	3243968
N-Acetyl-L-aspartic acid	100559436	81777546	84164984	72233293	93174532	108646224	129723849	68379272	78746033	69885789	124046896	68813688	75883781	60463790	72424707	115566424
N-Acetylneuraminic acid	7176772	5957360	6536514	6030616	5461889	6012784	7811377	5076577	6028888	6032759	8248751	7008385	5283787	4805415	5774821	6030422
NAD	3.45355e+07	2.513e+07	2.59871e+07	2.50141e+07	3.38006e+07	2.59551e+07	2.69049e+07	2.36038e+07	2.23489e+07	2.14245e+07	2.79577e+07	2.56376e+07	2.80994e+07	2.07468e+07	2.62655e+07	3.16076e+07
NAD/NADH	13.6443	3.93136	4.69456	5.07428	18.9627	6.5538	9.57044	7.53803	5.78205	6.55987	3.99287	13.6125	19.4203	6.48138	23.6293	9.12045
NADH	2.53114e+06	6.39219e+06	5.53558e+06	4.92958e+06	1.78248e+06	3.96032e+06	2.81125e+06	3.1313e+06	3.86522e+06	3.266e+06	7.00189e+06	1.88339e+06	1.44691e+06	3.20099e+06	1.11157e+06	3.46557e+06
NADP	3.49005e+06	2.86361e+06	2.65386e+06	2.10958e+06	3.33162e+06	2.32302e+06	2.49027e+06	1.46642e+06	1.85935e+06	2.11763e+06	4.13951e+06	1.98356e+06	2.03295e+06	1.63568e+06	2.07518e+06	3.50586e+06
NADP/NADPH	4.59412	4.33423	4.21136	4.27539	4.36975	4.28662	3.55908	4.50589	4.53415	4.61116	4.54455	3.71274	4.16698	4.01803	4.20314	4.19365
NADPH	759678	660697	630167	493424	762429	541923	699695	325445	410077	459241	910874	534259	487870	407084	493722	835992
Pantothenic acid	77306186	66820809	72849377	58400635	68659056	101559571	106825677	69217669	76818304	60638336	93160577	68835231	58494654	42812896	55955330	81645981
Phenylalanine	1.22688e+08	1.11033e+08	1.17918e+08	9.7179e+07	1.32811e+08	1.5859e+08	1.46779e+08	1.29962e+08	1.79405e+08	1.53141e+08	1.4495e+08	1.29493e+08	1.55495e+08	1.2874e+08	1.62767e+08	1.48869e+08
Phosphocreatine	22136123	56772761	58326141	49247729	20850737	82454998	44302736	46173424	57349592	40789590	72753826	28456597	21951347	38085554	16522338	29025021
Phosphoenolpyruvic acid	12476061	12754880	13442474	12341093	12023675	9650450	10610751	8629364	10720770	9817691	16611755	8799723	8975161	6615592	7283279	15777788
Proline	4.17737e+08	4.06974e+08	4.68698e+08	4.13247e+08	4.46745e+08	6.85223e+08	6.27759e+08	6.35578e+08	6.44961e+08	5.26845e+08	5.14978e+08	5.04038e+08	5.50417e+08	6.25349e+08	4.95968e+08	4.64271e+08
Putrescine	5.5125e+07	5.86887e+07	5.44931e+07	5.08317e+07	5.99695e+07	6.85166e+07	6.69333e+07	5.81619e+07	4.53359e+07	4.76806e+07	5.23621e+07	4.49092e+07	6.31055e+07	6.18069e+07	7.42004e+07	8.56815e+07
N-Acetylputrescine	4.01075e+06	4.6913e+06	5.0337e+06	5.10042e+06	4.97046e+06	6.04967e+06	5.41067e+06	6.5495e+06	4.41767e+06	4.45944e+06	4.08121e+06	4.56565e+06	6.92285e+06	9.0241e+06	7.79108e+06	7.70841e+06
Ribose 1,5-bisphosphate	4347925	3797972	3632022	2884349	3508111	3583779	3840235	1844348	2355271	2220769	4680975	2313312	2120433	1438565	2242210	3901480
Homocysteine	1.73022e+06	1.47563e+06	1.73822e+06	1.92477e+06	1.74744e+06	1.90175e+06	1.85033e+06	2.03345e+06	1.86802e+06	1.48067e+06	1.63656e+06	1.87405e+06	1.65817e+06	2.29599e+06	1.52775e+06	1.71098e+06
S-adenosyl homocysteine	3.67778e+06	3.60459e+06	4.14804e+06	3.8497e+06	3.28417e+06	2.68301e+06	2.66183e+06	3.11731e+06	3.31852e+06	3.30573e+06	3.26208e+06	3.47569e+06	2.84962e+06	2.87764e+06	2.93163e+06	3.30221e+06
S-adenosyl methionine	7.6639e+06	7.48708e+06	7.24531e+06	7.06851e+06	6.76906e+06	9.17969e+06	9.38112e+06	8.24504e+06	8.0855e+06	6.42843e+06	9.50102e+06	7.21927e+06	7.07189e+06	8.24157e+06	7.67856e+06	1.03244e+07
Serine	2.89846e+07	2.9151e+07	2.9483e+07	2.32191e+07	2.80307e+07	4.12109e+07	3.60372e+07	3.23658e+07	4.22432e+07	3.38781e+07	3.29282e+07	3.19946e+07	3.94817e+07	3.66069e+07	3.75673e+07	3.38593e+07
Spermidine	6.40965e+07	6.07307e+07	5.47215e+07	4.79126e+07	6.78723e+07	6.87627e+07	7.03948e+07	3.71844e+07	4.44661e+07	4.38143e+07	8.33794e+07	4.43222e+07	4.75332e+07	4.13176e+07	4.83849e+07	9.68071e+07
Spermine	3.15012e+07	2.39764e+07	2.13036e+07	1.67716e+07	3.305e+07	2.94747e+07	3.42663e+07	8.19303e+06	1.44643e+07	1.05928e+07	3.83903e+07	1.37138e+07	1.39079e+07	1.20275e+07	1.28516e+07	4.3541e+07
Succinate	9.61119e+06	7.90919e+06	7.15664e+06	6.2453e+06	7.68533e+06	7.84908e+06	1.10017e+07	6.43716e+06	5.74541e+06	5.10873e+06	9.16246e+06	8.65916e+06	7.70152e+06	5.88082e+06	7.0726e+06	1.20351e+07
Taurine	154585013	144450013	161212017	157396812	149881363	295865567	309434225	268125902	261986872	182587367	205016567	232865895	206186155	193785504	198814282	214683291
Threonine	2.18193e+08	2.19538e+08	2.32961e+08	1.94443e+08	2.39856e+08	3.26671e+08	3.0199e+08	2.92021e+08	3.1383e+08	2.44228e+08	2.42838e+08	2.25278e+08	2.92928e+08	2.92855e+08	2.85953e+08	2.72464e+08
Tryptophan	8.99876e+07	8.23005e+07	9.04652e+07	8.40992e+07	8.10294e+07	9.05855e+07	8.06294e+07	9.0356e+07	1.03345e+08	9.09362e+07	8.90459e+07	9.12436e+07	9.108e+07	7.74313e+07	9.3497e+07	1.03623e+08
Tyrosine	5.96821e+07	5.85483e+07	5.79615e+07	5.15511e+07	6.18975e+07	7.28469e+07	6.55865e+07	6.24257e+07	8.04697e+07	7.66603e+07	6.99838e+07	5.82271e+07	7.22463e+07	6.19685e+07	7.12388e+07	6.48359e+07
UDP	61930182	49733184	47334121	40513423	52855041	50042014	55965414	34715637	28562152	24946531	46752921	32428682	33839660	21409669	30604267	58303896
UMP	1381733	1403717	997734	1048163	1072714	1267754	1242338	807525	877515	850078	1438629	849640	906030	740499	850765	1400790
Uridine	716613	1333757	1540718	1543753	650451	1393283	807534	1022264	1489149	1201409	1291555	777332	555442	1168399	623310	953640
