# Supplementary material for: The RNA-binding protein SERBP1 functions as a novel oncogenic factor in glioblastoma by bridging cancer metabolism and epigenetic regulation
Source: Genome Biol. 2020 Aug 6;21:195. doi: 10.1186/s13059-020-02115-y (PMC7412812; doi:10.1186/s13059-020-02115-y)
Supplement: Supplementary file 9 — Additional file 9: Table S8. Gene expression correlation analysis. Genes showing positive and negative (anti-correlation) with SERBP1 in TCGA GBM samples according to R2. Sheet 1, genes showing positive correlation with SERBP1 in TCGA GBM samples; sheet 2, GO analysis of genes showing positive correlation with SERBP1 in TCGA GBM samples; sheet 3, genes showing anti-correlation with SERBP1 in TCGA GBM samples; sheet 4, GO analysis of genes showing anti-correlation with SERBP1 in TCGA GBM samples; sheet 5, comparison between enriched GO terms in genes negatively correlated with SERBP1 vs. genes upregulated upon SERBP1 knockdown. [file 13059_2020_2115_MOESM9_ESM.xlsx]

## Sheet: Positive correlation R2- GBM
Genes	R	pval
SERBP1	1	0
GNAI3	0.618	7e-14
CMPK1	0.59	2.7e-12
GNL2	0.537	1.8e-09
NAA15	0.53	3e-09
COPB2	0.52	7.4e-09
FAM136A	0.52	6.8e-09
SLC16A1	0.518	7e-09
CDC73	0.517	6.8e-09
NRD1	0.515	8.1e-09
YY1	0.498	4.2e-08
SF3A3	0.497	4.2e-08
PRPF38A	0.491	7.2e-08
SLC30A7	0.489	8e-08
MRPL19	0.482	1.5e-07
ZNF644	0.482	1.4e-07
ZNHIT6	0.478	2e-07
ANP32E	0.478	1.9e-07
PRPF40A	0.474	2.7e-07
NOL10	0.471	3.3e-07
USP1	0.467	4.3e-07
LMAN1	0.46	8.4e-07
CSTF2	0.454	1.3e-06
DEK	0.452	1.6e-06
MAP7D3	0.451	1.6e-06
HSPD1	0.445	2.6e-06
WDR3	0.445	2.6e-06
DNTTIP2	0.443	2.8e-06
LRRC41	0.443	2.9e-06
SYNCRIP	0.437	4.3e-06
STT3A	0.432	6.5e-06
SEC22B	0.431	6.8e-06
DDX20	0.431	6.8e-06
HAT1	0.43	7e-06
SP3	0.425	1e-05
AQR	0.425	1e-05
ZNF217	0.422	1.3e-05
EIF2S1	0.421	1.3e-05
WDR75	0.42	1.3e-05
TMOD3	0.419	1.4e-05
BCL10	0.416	1.8e-05
THRAP3	0.415	1.8e-05
CDC5L	0.415	1.8e-05
PSMD12	0.415	1.9e-05
CSDE1	0.41	2.5e-05
STYX	0.41	2.5e-05
MESDC2	0.409	2.7e-05
SMARCA5	0.408	2.7e-05
DARS	0.407	3e-05
GNG5	0.406	3.1e-05
HEATR1	0.406	3.1e-05
ZW10	0.405	3.2e-05
UTP14A	0.405	3.2e-05
RANBP9	0.401	4.1e-05
GMPS	0.401	4.2e-05
SZRD1	0.401	4.2e-05
ADAM17	0.401	4.2e-05
MRPL37	0.4	4.3e-05
NCL	0.399	4.4e-05
DCLRE1B	0.399	4.5e-05
DOCK7	0.399	4.5e-05
CALU	0.399	4.4e-05
EPRS	0.397	4.8e-05
PTK7	0.397	4.7e-05
AEBP2	0.397	4.7e-05
PKN2	0.397	4.7e-05
CPSF2	0.396	4.9e-05
YAP1	0.396	5e-05
NUP153	0.394	5.5e-05
CEBPZ	0.393	5.8e-05
DKC1	0.393	5.7e-05
ACTR3	0.392	6.1e-05
MAGOH	0.391	6.6e-05
EPHB4	0.391	6.4e-05
CAPZA1	0.388	7.6e-05
SUCLG2	0.388	7.6e-05
TXNDC12	0.387	8.3e-05
PPIL4	0.387	8.4e-05
HDAC1	0.386	8.5e-05
PPIG	0.386	8.7e-05
AJUBA	0.385	8.7e-05
CD2AP	0.384	9.6e-05
ASCC3	0.384	9.7e-05
NRAS	0.384	9.5e-05
COL5A2	0.383	9.6e-05
EIF5B	0.382	0.00011
RRAGC	0.382	0.00011
HIAT1	0.382	0.00011
MEX3C	0.381	0.00011
NUCKS1	0.381	0.00011
CALD1	0.378	0.00013
HIF1A	0.377	0.00014
NIFK	0.377	0.00013
CD164	0.376	0.00014
ARL6IP6	0.376	0.00014
CTTNBP2NL	0.375	0.00015
DLAT	0.375	0.00015
SLAIN2	0.374	0.00016
RNF138	0.374	0.00016
MCM6	0.373	0.00017
RPAP3	0.373	0.00016
PGRMC2	0.373	0.00017
ARF6	0.372	0.00017
SUCO	0.372	0.00018
KARS	0.372	0.00018
LRRC42	0.371	0.00018
SLC39A1	0.369	0.00021
SMEK2	0.369	0.00021
NKAP	0.369	0.00021
ISG20L2	0.369	0.0002
TPR	0.368	0.00021
ANKRD13C	0.368	0.00021
AK2	0.367	0.00022
CAPRIN1	0.367	0.00022
ACBD3	0.367	0.00022
SMEK1	0.366	0.00023
TCEB3	0.366	0.00023
NOTCH2	0.366	0.00023
FBXO30	0.366	0.00022
METAP2	0.366	0.00023
PHF3	0.365	0.00024
NCSTN	0.365	0.00024
ERI1	0.365	0.00024
KTN1	0.364	0.00025
SLC35D1	0.364	0.00025
KHDRBS1	0.364	0.00025
PHOX2A	0.364	0.00025
RAB13	0.363	0.00025
RAB3GAP2	0.363	0.00026
WDR43	0.361	0.00029
SIKE1	0.361	0.00029
FZD1	0.36	0.0003
PARS2	0.36	0.0003
CPT2	0.358	0.00033
KCTD3	0.358	0.00034
PPP1CB	0.357	0.00035
CDK2	0.357	0.00035
ATF6	0.357	0.00036
PRKDC	0.356	0.00036
SEC24B	0.356	0.00036
MOV10	0.356	0.00036
YES1	0.356	0.00036
SYAP1	0.356	0.00036
STAG2	0.356	0.00036
GALNT4	0.355	0.00037
COA7	0.355	0.00037
ZMYM4	0.354	0.0004
PLOD2	0.354	0.00039
FKBP10	0.354	0.0004
PHF13	0.353	0.00041
MCUR1	0.353	0.0004
PBDC1	0.352	0.00043
TOP1P1	0.352	0.00043
UTP11L	0.352	0.00042
PGM3	0.352	0.00043
PI4K2B	0.352	0.00043
LRBA	0.351	0.00045
MTHFD1	0.351	0.00044
TOR1AIP2	0.351	0.00044
ZC3H14	0.351	0.00044
SUPT16H	0.351	0.00044
RLIM	0.35	0.00046
IQGAP1	0.35	0.00045
TMX1	0.35	0.00045
EDEM3	0.35	0.00045
PDIA6	0.349	0.00048
CLIC4	0.349	0.00048
SMCHD1	0.347	0.00055
EIF2AK2	0.347	0.00053
STRADB	0.346	0.00055
PDIA3P1	0.346	0.00055
WBP5	0.346	0.00056
STK3	0.346	0.00057
ROCK1	0.346	0.00055
TMCO1	0.345	0.00058
THOC2	0.345	0.00057
TNPO1	0.345	0.00057
SSB	0.345	0.00057
TOP1	0.345	0.00058
HS2ST1	0.344	0.00061
ICMT	0.344	0.00061
TTC4	0.344	0.00059
COPA	0.343	0.00065
DDX18	0.342	0.00065
PLA2G12B	0.342	0.00066
ATP11C	0.342	0.00066
SEC63	0.342	0.00065
TLK1	0.342	0.00065
URB2	0.341	0.0007
SIX5	0.341	0.0007
ABCD3	0.34	0.00073
IPO4	0.34	0.00074
SCAF8	0.34	0.00073
NUP133	0.34	0.00071
MPHOSPH10	0.339	0.00076
MSH6	0.338	0.00081
ANO6	0.338	0.00079
PIK3C3	0.338	0.00081
ARCN1	0.338	0.00079
NRBP1	0.337	0.00084
TROVE2	0.337	0.00081
COPS2	0.337	0.00084
C1orf109	0.337	0.00081
FNDC3B	0.336	0.00084
KIAA2013	0.336	0.00087
BACH1	0.336	0.00085
MORC4	0.336	0.00084
CCDC80	0.336	0.00085
CPSF3	0.335	0.00089
ZZZ3	0.335	0.00091
IQGAP2	0.334	0.00092
KTI12	0.334	0.00092
KPNA6	0.334	0.00091
PLCZ1	0.333	0.001
PUM1	0.333	0.00099
RANBP2	0.333	0.00096
ESCO1	0.333	0.00098
RAP2C	0.332	0.001
DR1	0.332	0.001
C18orf25	0.332	0.001
PDIA3	0.332	0.001
TRPS1	0.332	0.001
CALR	0.331	0.0011
NUS1	0.33	0.0011
CMTM3	0.33	0.0011
TMEM164	0.329	0.0012
ADAM9	0.329	0.0012
LUZP6	0.328	0.0012
SEC31A	0.328	0.0013
RBM15	0.328	0.0012
ZNF436	0.327	0.0013
SNIP1	0.327	0.0013
AMMECR1	0.327	0.0013
UBAP2L	0.327	0.0013
PAPOLA	0.327	0.0013
CUL4B	0.327	0.0013
FBXO28	0.327	0.0013
RCN1	0.326	0.0013
RBM8A	0.326	0.0013
EFNA4	0.326	0.0013
RARS	0.326	0.0013
PDIA5	0.326	0.0013
PARP1	0.325	0.0014
SNX7	0.324	0.0015
RPIA	0.324	0.0015
HDGF	0.324	0.0014
ABCE1	0.324	0.0014
NOTCH2NL	0.324	0.0015
TMTC3	0.323	0.0015
TPM3	0.323	0.0015
SOAT1	0.322	0.0016
BCL2L12	0.322	0.0016
MIER1	0.322	0.0016
SNW1	0.322	0.0016
EFTUD2	0.322	0.0016
GORAB	0.322	0.0016
UBR7	0.322	0.0016
MYCBP	0.321	0.0016
EMC1	0.321	0.0016
FGFR1OP	0.321	0.0016
ARMT1	0.321	0.0016
XRCC5	0.32	0.0017
CWC22	0.32	0.0017
ARL13B	0.32	0.0017
HNRNPU	0.32	0.0017
ETF1	0.32	0.0017
GOLGA5	0.32	0.0017
CRNKL1	0.32	0.0017
SMO	0.319	0.0018
FLNA	0.318	0.0018
CLCC1	0.318	0.0018
ERCC6L	0.318	0.0018
TOR1AIP1	0.317	0.002
REST	0.317	0.0019
EIF3A	0.317	0.0019
ATL3	0.316	0.002
WDHD1	0.316	0.002
KIAA0368	0.315	0.0021
MTDH	0.315	0.0021
CCDC102A	0.315	0.0021
SSX2IP	0.315	0.0021
TRIP11	0.315	0.0022
GANAB	0.315	0.0021
YTHDF2	0.314	0.0022
USP37	0.314	0.0022
NDC1	0.314	0.0022
SF3B4	0.314	0.0022
FUCA2	0.314	0.0022
GLMN	0.314	0.0022
KDELR3	0.314	0.0022
ARMCX3	0.314	0.0022
DDX1	0.313	0.0023
EPS15	0.313	0.0022
FAT1	0.313	0.0022
EIF2AK3	0.313	0.0023
KPNB1	0.313	0.0022
PIP5K1A	0.313	0.0022
RFC1	0.312	0.0023
EFTUD1	0.312	0.0023
UPF3B	0.312	0.0024
FZD7	0.312	0.0023
BTBD7	0.312	0.0023
NUP155	0.311	0.0024
ZNF148	0.311	0.0024
MCM3	0.311	0.0024
GBP1	0.311	0.0024
PRKD3	0.311	0.0024
PLS3	0.311	0.0025
GPX8	0.311	0.0024
PGM2	0.31	0.0025
SCAF11	0.31	0.0025
GALNT5	0.31	0.0025
SDE2	0.31	0.0025
MCL1	0.309	0.0027
CRABP2	0.309	0.0026
LIX1L	0.309	0.0026
GDAP2	0.308	0.0028
CAND1	0.308	0.0028
NSUN4	0.308	0.0027
HSP90AA1	0.308	0.0027
ABCB7	0.308	0.0027
YBX3	0.307	0.0028
GABPA	0.307	0.0028
MBD2	0.307	0.0028
APEX2	0.307	0.0028
GALM	0.307	0.0028
ACADM	0.307	0.0028
PCDH18	0.307	0.0028
LAMB2	0.307	0.0028
ASB7	0.307	0.0028
FERMT2	0.306	0.0029
MMP14	0.306	0.0029
DDX19A	0.306	0.0029
SRP54	0.306	0.0029
G3BP1	0.306	0.0029
GMDS	0.306	0.0029
KANK2	0.306	0.0029
UMPS	0.306	0.0029
TXLNA	0.305	0.003
AKIRIN1	0.305	0.003
USP9X	0.305	0.003
LAPTM4A	0.305	0.003
RAVER2	0.305	0.003
PPM1G	0.304	0.0032
TRIP12	0.304	0.0032
ESF1	0.303	0.0033
SHC1	0.303	0.0033
ZC3HAV1	0.303	0.0033
FUBP3	0.303	0.0032
UPRT	0.302	0.0034
RBM27	0.302	0.0035
SH3GLB1	0.302	0.0035
PLRG1	0.302	0.0034
GXYLT1	0.302	0.0034
MRC2	0.302	0.0034
XKRX	0.301	0.0036
SLC30A5	0.301	0.0035
RBBP8	0.301	0.0035
GPX7	0.301	0.0035
CUL4A	0.301	0.0036
HSPA5	0.3	0.0038
EMILIN1	0.3	0.0036
TEAD2	0.3	0.0037
KATNA1	0.3	0.0037

## Sheet: GO+
GO biological process complete	Homo sapiens - REFLIST (20996)	upload_1 (366)	upload_1 (expected)	upload_1 (over/under)	upload_1 (fold Enrichment)	upload_1 (raw P-value)	upload_1 (FDR)
mature ribosome assembly (GO:0042256)	7	3	0.12	+	24.59	0.000547	0.0356
ribosomal protein import into nucleus (GO:0006610)	8	3	0.14	+	21.51	0.000743	0.0463
regulation of oxidative stress-induced neuron intrinsic apoptotic signaling pathway (GO:1903376)	8	3	0.14	+	21.51	0.000743	0.0461
protein folding in endoplasmic reticulum (GO:0034975)	16	5	0.28	+	17.93	2.33e-05	0.00243
nuclear pore organization (GO:0006999)	14	4	0.24	+	16.39	0.000214	0.0159
regulation of RNA export from nucleus (GO:0046831)	15	4	0.26	+	15.3	0.000268	0.0192
regulation of nucleobase-containing compound transport (GO:0032239)	17	4	0.3	+	13.5	0.000403	0.0275
dosage compensation by inactivation of X chromosome (GO:0009048)	17	4	0.3	+	13.5	0.000403	0.0273
NLS-bearing protein import into nucleus (GO:0006607)	22	5	0.38	+	13.04	8.5e-05	0.00735
positive regulation of transcription by RNA polymerase I (GO:0045943)	22	5	0.38	+	13.04	8.5e-05	0.00731
nucleobase biosynthetic process (GO:0046112)	19	4	0.33	+	12.08	0.00058	0.0374
dosage compensation (GO:0007549)	19	4	0.33	+	12.08	0.00058	0.0373
tRNA-containing ribonucleoprotein complex export from nucleus (GO:0071431)	34	7	0.59	+	11.81	5.57e-06	0.000678
tRNA export from nucleus (GO:0006409)	34	7	0.59	+	11.81	5.57e-06	0.000673
response to manganese ion (GO:0010042)	20	4	0.35	+	11.47	0.000687	0.0434
mRNA polyadenylation (GO:0006378)	30	6	0.52	+	11.47	3.06e-05	0.00305
tRNA transport (GO:0051031)	36	7	0.63	+	11.15	7.75e-06	0.000908
RNA polyadenylation (GO:0043631)	32	6	0.56	+	10.76	4.22e-05	0.00402
regulation of transcription by RNA polymerase I (GO:0006356)	33	6	0.58	+	10.43	4.91e-05	0.00452
ncRNA export from nucleus (GO:0097064)	39	7	0.68	+	10.3	1.23e-05	0.00139
ER-nucleus signaling pathway (GO:0006984)	36	6	0.63	+	9.56	7.57e-05	0.00661
termination of RNA polymerase II transcription (GO:0006369)	34	5	0.59	+	8.44	0.000512	0.0338
transport of virus (GO:0046794)	55	8	0.96	+	8.34	1.17e-05	0.00133
intracellular transport of virus (GO:0075733)	52	7	0.91	+	7.72	6.49e-05	0.00583
multi-organism localization (GO:1902579)	68	9	1.19	+	7.59	6.67e-06	0.000799
multi-organism transport (GO:0044766)	68	9	1.19	+	7.59	6.67e-06	0.000793
IRE1-mediated unfolded protein response (GO:0036498)	55	7	0.96	+	7.3	8.95e-05	0.00766
mRNA 3'-end processing (GO:0031124)	82	10	1.43	+	7	4e-06	0.000506
endoplasmic reticulum unfolded protein response (GO:0030968)	100	12	1.74	+	6.88	5.07e-07	9.12e-05
protein export from nucleus (GO:0006611)	151	18	2.63	+	6.84	7.86e-10	4.6e-07
ribonucleoprotein complex export from nucleus (GO:0071426)	128	15	2.23	+	6.72	2.54e-08	7.87e-06
positive regulation of mRNA metabolic process (GO:1903313)	77	9	1.34	+	6.71	1.66e-05	0.00176
ribonucleoprotein complex localization (GO:0071166)	129	15	2.25	+	6.67	2.79e-08	8.32e-06
RNA export from nucleus (GO:0006405)	131	15	2.28	+	6.57	3.36e-08	9.01e-06
nuclear export (GO:0051168)	160	18	2.79	+	6.45	1.83e-09	9.02e-07
regulation of carbohydrate catabolic process (GO:0043470)	81	9	1.41	+	6.37	2.4e-05	0.00248
mRNA export from nucleus (GO:0006406)	109	12	1.9	+	6.32	1.17e-06	0.000182
mRNA-containing ribonucleoprotein complex export from nucleus (GO:0071427)	109	12	1.9	+	6.32	1.17e-06	0.00018
regulation of glycolytic process (GO:0006110)	73	8	1.27	+	6.29	7.45e-05	0.00654
regulation of alternative mRNA splicing, via spliceosome (GO:0000381)	65	7	1.13	+	6.18	0.000232	0.0169
DNA duplex unwinding (GO:0032508)	84	9	1.46	+	6.15	3.13e-05	0.00309
negative regulation of translation (GO:0017148)	132	14	2.3	+	6.08	2.29e-07	4.53e-05
regulation of translational initiation (GO:0006446)	77	8	1.34	+	5.96	0.000105	0.00883
protein import into nucleus (GO:0006606)	88	9	1.53	+	5.87	4.38e-05	0.00414
regulation of mRNA splicing, via spliceosome (GO:0048024)	99	10	1.73	+	5.79	1.83e-05	0.00191
cellular response to unfolded protein (GO:0034620)	122	12	2.13	+	5.64	3.46e-06	0.000441
RNA 3'-end processing (GO:0031123)	134	13	2.34	+	5.57	1.56e-06	0.000225
protein localization to nucleus (GO:0034504)	156	15	2.72	+	5.52	2.73e-07	5.21e-05
DNA geometric change (GO:0032392)	94	9	1.64	+	5.49	7.02e-05	0.00627
negative regulation of cellular amide metabolic process (GO:0034249)	147	14	2.56	+	5.46	7.6e-07	0.000125
regulation of mRNA processing (GO:0050684)	137	13	2.39	+	5.44	1.96e-06	0.000267
response to unfolded protein (GO:0006986)	159	15	2.77	+	5.41	3.43e-07	6.45e-05
import into nucleus (GO:0051170)	107	10	1.87	+	5.36	3.39e-05	0.00329
regulation of gene silencing by miRNA (GO:0060964)	86	8	1.5	+	5.34	0.000213	0.0159
regulation of posttranscriptional gene silencing (GO:0060147)	88	8	1.53	+	5.22	0.000246	0.0178
regulation of gene silencing by RNA (GO:0060966)	88	8	1.53	+	5.22	0.000246	0.0177
positive regulation of protein localization to nucleus (GO:1900182)	77	7	1.34	+	5.22	0.000598	0.0381
nucleocytoplasmic transport (GO:0006913)	255	23	4.45	+	5.17	5.61e-10	3.55e-07
nuclear transport (GO:0051169)	258	23	4.5	+	5.11	6.92e-10	4.21e-07
regulation of cellular response to heat (GO:1900034)	79	7	1.38	+	5.08	0.000689	0.0434
RNA localization (GO:0006403)	219	19	3.82	+	4.98	3.23e-08	8.8e-06
RNA transport (GO:0050658)	197	17	3.43	+	4.95	1.85e-07	3.84e-05
nucleic acid transport (GO:0050657)	197	17	3.43	+	4.95	1.85e-07	3.79e-05
establishment of RNA localization (GO:0051236)	199	17	3.47	+	4.9	2.11e-07	4.23e-05
regulation of purine nucleotide metabolic process (GO:1900542)	106	9	1.85	+	4.87	0.000164	0.0126
neural tube formation (GO:0001841)	107	9	1.87	+	4.83	0.000176	0.0134
cellular response to topologically incorrect protein (GO:0035967)	143	12	2.49	+	4.81	1.54e-05	0.00171
regulation of nucleotide metabolic process (GO:0006140)	108	9	1.88	+	4.78	0.000187	0.0142
mRNA transport (GO:0051028)	157	13	2.74	+	4.75	7.83e-06	0.000911
regulation of ATP metabolic process (GO:1903578)	109	9	1.9	+	4.74	0.0002	0.0151
response to topologically incorrect protein (GO:0035966)	182	15	3.17	+	4.73	1.67e-06	0.000237
RNA splicing, via transesterification reactions (GO:0000375)	294	24	5.12	+	4.68	1.5e-09	7.67e-07
protein import (GO:0017038)	135	11	2.35	+	4.67	4.47e-05	0.00421
primary neural tube formation (GO:0014020)	99	8	1.73	+	4.64	0.000514	0.0337
regulation of gene silencing (GO:0060968)	126	10	2.2	+	4.55	0.000121	0.00988
mRNA splicing, via spliceosome (GO:0000398)	291	23	5.07	+	4.53	5.88e-09	2.58e-06
RNA splicing, via transesterification reactions with bulged adenosine as nucleophile (GO:0000377)	291	23	5.07	+	4.53	5.88e-09	2.51e-06
protein-containing complex localization (GO:0031503)	257	20	4.48	+	4.46	7.44e-08	1.84e-05
protein folding (GO:0006457)	226	17	3.94	+	4.32	1.11e-06	0.000175
nucleobase-containing compound transport (GO:0015931)	241	18	4.2	+	4.28	5.89e-07	0.000103
response to endoplasmic reticulum stress (GO:0034976)	242	18	4.22	+	4.27	6.23e-07	0.000108
RNA splicing (GO:0008380)	391	29	6.82	+	4.25	2.33e-10	1.6e-07
neural tube development (GO:0021915)	162	12	2.82	+	4.25	4.86e-05	0.00449
regulation of RNA splicing (GO:0043484)	136	10	2.37	+	4.22	0.000217	0.016
gene silencing (GO:0016458)	152	11	2.65	+	4.15	0.000121	0.00991
embryonic epithelial tube formation (GO:0001838)	127	9	2.21	+	4.07	0.000572	0.0371
regulation of gene expression, epigenetic (GO:0040029)	233	16	4.06	+	3.94	6.82e-06	0.000805
regulation of mRNA metabolic process (GO:1903311)	325	22	5.67	+	3.88	1.64e-07	3.54e-05
regulation of translation (GO:0006417)	347	23	6.05	+	3.8	1.22e-07	2.79e-05
ribosome biogenesis (GO:0042254)	290	19	5.06	+	3.76	1.81e-06	0.000254
ribonucleoprotein complex biogenesis (GO:0022613)	443	29	7.72	+	3.76	3.42e-09	1.59e-06
regulation of RNA stability (GO:0043487)	184	12	3.21	+	3.74	0.000151	0.0117
rRNA metabolic process (GO:0016072)	217	14	3.78	+	3.7	4.85e-05	0.00452
double-strand break repair (GO:0006302)	173	11	3.02	+	3.65	0.000348	0.0242
rRNA processing (GO:0006364)	206	13	3.59	+	3.62	0.000111	0.00927
regulation of mRNA stability (GO:0043488)	178	11	3.1	+	3.55	0.000436	0.0295
mRNA processing (GO:0006397)	471	29	8.21	+	3.53	1.24e-08	4.35e-06
ribonucleoprotein complex assembly (GO:0022618)	228	14	3.97	+	3.52	8.01e-05	0.00696
regulation of mRNA catabolic process (GO:0061013)	200	12	3.49	+	3.44	0.000313	0.022
posttranscriptional regulation of gene expression (GO:0010608)	518	31	9.03	+	3.43	7.15e-09	2.97e-06
regulation of cellular amide metabolic process (GO:0034248)	392	23	6.83	+	3.37	9.13e-07	0.000146
epithelial cell development (GO:0002064)	188	11	3.28	+	3.36	0.000672	0.0427
ribonucleoprotein complex subunit organization (GO:0071826)	242	14	4.22	+	3.32	0.000145	0.0113
RNA processing (GO:0006396)	865	49	15.08	+	3.25	1.39e-12	1.29e-09
DNA replication (GO:0006260)	213	12	3.71	+	3.23	0.000534	0.0349
DNA conformation change (GO:0071103)	270	15	4.71	+	3.19	0.00013	0.0104
nucleic acid phosphodiester bond hydrolysis (GO:0090305)	294	16	5.12	+	3.12	9.77e-05	0.00831
post-translational protein modification (GO:0043687)	361	19	6.29	+	3.02	3.41e-05	0.00329
DNA repair (GO:0006281)	499	26	8.7	+	2.99	1.48e-06	0.000216
mRNA metabolic process (GO:0016071)	680	35	11.85	+	2.95	2.81e-08	8.22e-06
epithelial tube morphogenesis (GO:0060562)	301	15	5.25	+	2.86	0.000393	0.0269
cell division (GO:0051301)	488	24	8.51	+	2.82	9.5e-06	0.00109
gene expression (GO:0010467)	2001	98	34.88	+	2.81	8.75e-21	4.61e-17
ncRNA metabolic process (GO:0034660)	470	23	8.19	+	2.81	1.57e-05	0.00173
transcription by RNA polymerase II (GO:0006366)	484	23	8.44	+	2.73	2.44e-05	0.00249
RNA metabolic process (GO:0016070)	1662	78	28.97	+	2.69	2.11e-15	2.22e-12
transcription, DNA-templated (GO:0006351)	640	30	11.16	+	2.69	1.83e-06	0.000254
ncRNA processing (GO:0034470)	384	18	6.69	+	2.69	0.000218	0.016
nucleic acid-templated transcription (GO:0097659)	641	30	11.17	+	2.68	1.88e-06	0.000259
nucleic acid metabolic process (GO:0090304)	2263	105	39.45	+	2.66	1.08e-20	4.25e-17
protein localization to organelle (GO:0033365)	713	33	12.43	+	2.66	7.15e-07	0.00012
RNA biosynthetic process (GO:0032774)	652	30	11.37	+	2.64	2.61e-06	0.000345
DNA metabolic process (GO:0006259)	745	34	12.99	+	2.62	6.53e-07	0.000112
morphogenesis of an epithelium (GO:0002009)	421	19	7.34	+	2.59	0.000233	0.0169
heart development (GO:0007507)	510	23	8.89	+	2.59	5.28e-05	0.00483
nucleobase-containing compound metabolic process (GO:0006139)	2770	118	48.29	+	2.44	2.26e-20	7.14e-17
intracellular protein transport (GO:0006886)	989	42	17.24	+	2.44	2.02e-07	4.1e-05
regulation of cellular response to stress (GO:0080135)	708	30	12.34	+	2.43	1.46e-05	0.00162
cellular macromolecule biosynthetic process (GO:0034645)	1706	72	29.74	+	2.42	4.96e-12	3.73e-09
macromolecule biosynthetic process (GO:0009059)	1760	74	30.68	+	2.41	2.69e-12	2.24e-09
positive regulation of cellular component biogenesis (GO:0044089)	517	21	9.01	+	2.33	0.000511	0.0338
chromosome organization (GO:0051276)	1035	42	18.04	+	2.33	7.12e-07	0.000121
cellular response to DNA damage stimulus (GO:0006974)	766	31	13.35	+	2.32	3.3e-05	0.00322
nucleobase-containing compound biosynthetic process (GO:0034654)	1088	44	18.97	+	2.32	3.9e-07	7.26e-05
negative regulation of gene expression (GO:0010629)	1682	68	29.32	+	2.32	1.36e-10	9.77e-08
negative regulation of cellular macromolecule biosynthetic process (GO:2000113)	1362	55	23.74	+	2.32	1.4e-08	4.72e-06
heterocycle metabolic process (GO:0046483)	2947	119	51.37	+	2.32	6.7e-19	1.18e-15
cellular protein localization (GO:0034613)	1563	63	27.25	+	2.31	8.7e-10	4.91e-07
cellular macromolecule localization (GO:0070727)	1571	63	27.39	+	2.3	1.02e-09	5.57e-07
cellular aromatic compound metabolic process (GO:0006725)	2989	119	52.1	+	2.28	2.25e-18	2.97e-15
negative regulation of macromolecule biosynthetic process (GO:0010558)	1444	57	25.17	+	2.26	1.25e-08	4.28e-06
protein-containing complex subunit organization (GO:0043933)	1825	71	31.81	+	2.23	3.29e-10	2.17e-07
negative regulation of transcription by RNA polymerase II (GO:0000122)	836	32	14.57	+	2.2	4.65e-05	0.00435
protein-containing complex assembly (GO:0065003)	1545	59	26.93	+	2.19	3.13e-08	8.69e-06
negative regulation of biosynthetic process (GO:0009890)	1521	58	26.51	+	2.19	4.53e-08	1.19e-05
negative regulation of cellular biosynthetic process (GO:0031327)	1497	57	26.1	+	2.18	6.53e-08	1.64e-05
heterocycle biosynthetic process (GO:0018130)	1157	44	20.17	+	2.18	2.8e-06	0.000363
regulation of catabolic process (GO:0009894)	976	37	17.01	+	2.17	1.6e-05	0.00174
cellular nitrogen compound metabolic process (GO:0034641)	3404	129	59.34	+	2.17	1.86e-18	2.67e-15
cellular response to stress (GO:0033554)	1669	63	29.09	+	2.17	1.04e-08	3.93e-06
aromatic compound biosynthetic process (GO:0019438)	1166	44	20.33	+	2.16	3.02e-06	0.000388
symbiont process (GO:0044403)	771	29	13.44	+	2.16	0.000143	0.0112
organic cyclic compound metabolic process (GO:1901360)	3217	121	56.08	+	2.16	6.69e-17	7.56e-14
viral process (GO:0016032)	695	26	12.12	+	2.15	0.00036	0.0249
cellular protein-containing complex assembly (GO:0034622)	829	31	14.45	+	2.15	0.000121	0.00996
cell cycle (GO:0007049)	1315	49	22.92	+	2.14	8.08e-07	0.000132
negative regulation of RNA metabolic process (GO:0051253)	1309	48	22.82	+	2.1	2.07e-06	0.000279
cellular component biogenesis (GO:0044085)	2694	98	46.96	+	2.09	1.85e-12	1.62e-09
cellular nitrogen compound biosynthetic process (GO:0044271)	1632	59	28.45	+	2.07	1.42e-07	3.17e-05
interspecies interaction between organisms (GO:0044419)	814	29	14.19	+	2.04	0.000362	0.0249
negative regulation of nucleobase-containing compound metabolic process (GO:0045934)	1406	50	24.51	+	2.04	2.74e-06	0.000359
negative regulation of nucleic acid-templated transcription (GO:1903507)	1218	43	21.23	+	2.03	1.6e-05	0.00175
negative regulation of RNA biosynthetic process (GO:1902679)	1220	43	21.27	+	2.02	1.65e-05	0.00176
circulatory system development (GO:0072359)	852	30	14.85	+	2.02	0.000444	0.0299
negative regulation of transcription, DNA-templated (GO:0045892)	1165	41	20.31	+	2.02	2.92e-05	0.00292
intracellular transport (GO:0046907)	1551	54	27.04	+	2	1.78e-06	0.000251
regulation of cellular component biogenesis (GO:0044087)	920	32	16.04	+	2	0.000284	0.0202

## Sheet: Negative correlation
Genes	R	pval			Also present in upregulated set in SERBP1 KD
RUNDC3A	-0.603	1.9e-12			ACHE
RTN2	-0.583	1.5e-11			APLP1
AGAP2	-0.571	4.9e-11			CA11
ROGDI	-0.552	4e-10			CCDC64
SCAMP5	-0.549	4.4e-10			CDH8
TRIM3	-0.536	1.7e-09			CEND1
ACTL6B	-0.533	2.1e-09			DUSP8
GP6	-0.533	2e-09			ELAVL3
CELF5	-0.522	6e-09			FAIM2
TMEM196	-0.517	9e-09			GRIA2
LINC00599	-0.513	1.2e-08			GRM7
VAMP2	-0.512	1.3e-08			HCN2
SH3GLB2	-0.512	1.2e-08			KCNH3
SHANK1	-0.509	1.4e-08			LMTK3
SYN1	-0.509	1.5e-08			LRRC7
TTC9B	-0.508	1.5e-08			NALCN
HCN2	-0.506	1.7e-08			NMNAT2
PTPRN2	-0.503	2.1e-08			NTNG2
ATP1A3	-0.503	2.1e-08			PTPRO
SYNGR1	-0.499	2.9e-08			RPRM
GDAP1L1	-0.498	3.1e-08			SEPT3
JPH3	-0.498	3e-08			SERPINI1
TAGLN3	-0.497	3.2e-08			SPOCK3
ELMO1	-0.495	3.8e-08			VSNL1
HHATL	-0.494	3.9e-08
HID1	-0.493	4.2e-08
CELF3	-0.492	4.2e-08
AP3B2	-0.491	4.4e-08
CPLX2	-0.491	4.6e-08
SYT5	-0.49	4.8e-08
RELL2	-0.488	5.8e-08
SCRT1	-0.487	5.7e-08
CACNG2	-0.487	5.9e-08
KCNIP2	-0.486	6.2e-08
MAPK8IP2	-0.486	6.2e-08
LOC728743	-0.485	6.9e-08
NICN1	-0.483	7.7e-08
HMP19	-0.482	8.7e-08
PRKCG	-0.481	8.8e-08
VWA5B2	-0.479	1.1e-07
CPLX1	-0.477	1.2e-07
SVOP	-0.476	1.3e-07
RAPGEF3	-0.476	1.4e-07
SMPD3	-0.476	1.4e-07
KCNT1	-0.475	1.4e-07
STX1B	-0.473	1.6e-07
KRT222	-0.472	1.7e-07
BEST1	-0.472	1.7e-07
PSD	-0.472	1.7e-07
RPS6KL1	-0.471	1.8e-07
GPR12	-0.471	1.7e-07
TMEM151B	-0.471	1.8e-07
RAB3A	-0.47	1.8e-07
KCNC1	-0.47	1.9e-07
TMEM151A	-0.469	1.9e-07
OR2L13	-0.469	1.9e-07
KIF3A	-0.468	2e-07
CALCOCO1	-0.468	2e-07
LRRC4	-0.468	2e-07
MIR7-3HG	-0.467	2.1e-07
LINC01102	-0.466	2.4e-07
SLC17A6	-0.465	2.5e-07
EPHB6	-0.465	2.5e-07
IGSF21	-0.464	2.6e-07
LINC01105	-0.464	2.6e-07
CAPN3	-0.463	2.9e-07
EPHA10	-0.463	2.9e-07
LMBR1L	-0.462	3e-07
LGI3	-0.461	3.2e-07
SHISA7	-0.461	3.2e-07
PRRT1	-0.46	3.4e-07
NALCN	-0.46	3.4e-07
HPCA	-0.459	3.6e-07
PRKCZ	-0.459	3.6e-07
KCTD4	-0.458	3.9e-07
YPEL4	-0.458	3.9e-07
STMN2	-0.457	4.1e-07
SYP	-0.456	4.5e-07
CCDC64	-0.456	4.5e-07
RLTPR	-0.456	4.5e-07
UNC13A	-0.454	5e-07
FAM13C	-0.454	5.1e-07
FAIM2	-0.454	5e-07
SRCIN1	-0.453	5.5e-07
SERP2	-0.453	5.5e-07
GDPD1	-0.453	5.5e-07
CYTH1	-0.453	5.5e-07
RAB3C	-0.453	5.4e-07
TMCC2	-0.452	5.6e-07
MAST3	-0.451	5.9e-07
SHANK3	-0.451	5.9e-07
MTURN	-0.451	6.1e-07
PNMAL2	-0.45	6.5e-07
CKMT1B	-0.45	6.3e-07
RAB11FIP4	-0.45	6.4e-07
PLEKHH1	-0.45	6.5e-07
HRH3	-0.45	6.2e-07
PCP4L1	-0.45	6.4e-07
PPP2R2C	-0.449	6.4e-07
WSCD2	-0.447	8e-07
CACNB1	-0.447	7.9e-07
AATK	-0.447	7.8e-07
APBB1	-0.447	7.8e-07
VAMP1	-0.446	8.4e-07
NAPB	-0.446	7.9e-07
TUBA8	-0.446	8.4e-07
2019-09-04	-0.445	9e-07
CDH9	-0.444	9.4e-07
ANKRD36BP2	-0.444	9e-07
PRCD	-0.444	9.2e-07
ADAP1	-0.444	9.6e-07
CAMKK1	-0.443	9.8e-07
MAPK11	-0.443	9.7e-07
AJAP1	-0.443	9.7e-07
SLC12A5	-0.443	9.5e-07
PDE2A	-0.442	1e-06
UNC5A	-0.442	1e-06
SCN3B	-0.442	1e-06
CDK5R2	-0.442	1e-06
RTP5	-0.442	1e-06
MAPRE3	-0.441	1e-06
FBXL16	-0.441	1e-06
NEURL1	-0.441	1e-06
DLG4	-0.441	1.1e-06
RAB40B	-0.441	1e-06
BZRAP1	-0.441	1e-06
CRHR1	-0.441	1e-06
JAKMIP3	-0.441	1e-06
PLCH2	-0.441	1e-06
CELF6	-0.441	1e-06
DYNC1I1	-0.44	1.1e-06
ATCAY	-0.44	1.1e-06
SLC7A14	-0.44	1.1e-06
CYP27B1	-0.44	1.1e-06
GIPR	-0.44	1.1e-06
CLEC4GP1	-0.439	1.1e-06
TMEM74B	-0.439	1.1e-06
FAAH	-0.438	1.2e-06
DCTN1-AS1	-0.438	1.2e-06
2019-03-09	-0.438	1.2e-06
SOWAHA	-0.438	1.2e-06
STMN4	-0.437	1.3e-06
GLS2	-0.436	1.4e-06
PLEKHA1	-0.436	1.4e-06
DNAH17	-0.436	1.4e-06
GJB1	-0.436	1.4e-06
CABP1	-0.435	1.5e-06
OMG	-0.435	1.5e-06
HAPLN2	-0.435	1.5e-06
RAPGEF4	-0.435	1.4e-06
CNTNAP4	-0.435	1.5e-06
TRPV6	-0.434	1.6e-06
PPP1R16B	-0.434	1.5e-06
NRGN	-0.434	1.5e-06
STX1A	-0.434	1.5e-06
SST	-0.434	1.5e-06
RAPGEFL1	-0.433	1.7e-06
CHRNB2	-0.433	1.7e-06
MIAT	-0.433	1.6e-06
MAP3K10	-0.433	1.6e-06
BSN	-0.432	1.7e-06
SNCB	-0.432	1.7e-06
CHD5	-0.432	1.7e-06
NEUROD6	-0.432	1.7e-06
HTR5A	-0.432	1.7e-06
PLLP	-0.432	1.7e-06
ATP6V0A1	-0.431	1.8e-06
ADAM11	-0.431	1.8e-06
RASAL1	-0.431	1.8e-06
CHGA	-0.431	1.8e-06
UBE2QL1	-0.43	1.9e-06
CES4A	-0.43	1.9e-06
CDKN2D	-0.43	1.9e-06
GPR62	-0.429	2e-06
CCDC92	-0.429	2e-06
CELF4	-0.429	2e-06
HPCAL4	-0.429	2e-06
DLGAP3	-0.429	2e-06
CPNE9	-0.428	2.1e-06
CHRM1	-0.428	2.1e-06
NYAP2	-0.428	2.1e-06
FBXO2	-0.428	2.1e-06
PRMT8	-0.428	2.1e-06
SYT3	-0.428	2.1e-06
LIPE	-0.427	2.3e-06
CALM3	-0.427	2.3e-06
CDK5R1	-0.427	2.2e-06
DUSP8	-0.427	2.2e-06
TMEM145	-0.426	2.4e-06
MYT1L	-0.426	2.4e-06
VSTM2B	-0.425	2.6e-06
SYT4	-0.425	2.5e-06
MATK	-0.425	2.5e-06
RBFOX1	-0.425	2.6e-06
SLC6A7	-0.425	2.5e-06
CKMT1A	-0.424	2.7e-06
SGSM1	-0.423	2.9e-06
GPR85	-0.423	2.9e-06
KIAA1755	-0.423	2.9e-06
ATP2C2	-0.423	2.9e-06
MXD4	-0.423	2.9e-06
GABRA3	-0.423	2.9e-06
SEC14L5	-0.422	3.1e-06
SRRM4	-0.422	3.1e-06
SNCA	-0.422	3.1e-06
ALOXE3	-0.422	3.1e-06
FAM228A	-0.422	3e-06
OLFM1	-0.422	3.1e-06
ADARB2	-0.421	3.3e-06
THSD1P1	-0.421	3.3e-06
SLC8A2	-0.421	3.3e-06
BCL11B	-0.421	3.1e-06
CHRNA4	-0.42	3.4e-06
GAD1	-0.42	3.4e-06
ELFN2	-0.42	3.4e-06
TUBB4A	-0.42	3.5e-06
FBXO41	-0.42	3.4e-06
KIF5A	-0.42	3.4e-06
RAPGEF5	-0.42	3.5e-06
BRSK1	-0.419	3.7e-06
NRIP3	-0.419	3.5e-06
RIMBP2	-0.419	3.6e-06
LINC00294	-0.419	3.5e-06
CAMKV	-0.418	3.8e-06
FCHO1	-0.418	3.8e-06
PTPN5	-0.418	3.8e-06
TMEM235	-0.418	3.9e-06
ADAD2	-0.417	4.2e-06
CAMTA2	-0.417	4e-06
PTPRN	-0.416	4.3e-06
VSTM2L	-0.416	4.3e-06
KRT31	-0.416	4.4e-06
FADS6	-0.416	4.4e-06
YPEL2	-0.416	4.3e-06
DGCR10	-0.415	4.6e-06
UNC79	-0.415	4.6e-06
CHGB	-0.415	4.6e-06
NECAB2	-0.415	4.6e-06
NPM2	-0.415	4.6e-06
MYT1	-0.414	4.8e-06
LINC00486	-0.414	4.9e-06
C10orf128	-0.413	5.1e-06
SNAP25	-0.413	5.1e-06
TRIM67	-0.413	5.1e-06
NTM	-0.413	5.1e-06
AMER3	-0.413	5.1e-06
CYP4X1	-0.413	5.2e-06
KIAA1644	-0.413	5.1e-06
CORO6	-0.412	5.6e-06
SLC48A1	-0.412	5.6e-06
TSPAN31	-0.412	5.5e-06
ANO4	-0.412	5.4e-06
LANCL1	-0.412	5.6e-06
SLITRK1	-0.411	5.8e-06
DMRTC1B	-0.411	6e-06
GGA3	-0.411	5.7e-06
AK5	-0.41	6.3e-06
C1QTNF4	-0.41	6.3e-06
GRM3	-0.41	6.3e-06
ASIC1	-0.41	6.4e-06
PGBD5	-0.41	6.3e-06
SEMA6B	-0.407	7.8e-06
GUCY1B3	-0.407	7.8e-06
CAMK2A	-0.407	7.5e-06
CRIP3	-0.407	7.5e-06
KCNH8	-0.407	7.7e-06
KIRREL3	-0.406	8.3e-06
GABBR1	-0.406	8.2e-06
DBNDD2	-0.405	8.9e-06
MAL	-0.405	8.6e-06
KCNK3	-0.405	8.6e-06
UNC80	-0.405	8.8e-06
TCERG1L	-0.405	8.7e-06
ZFYVE27	-0.404	9.3e-06
RAP1GAP	-0.404	9e-06
TF	-0.404	9.3e-06
ZCCHC12	-0.404	9.1e-06
ABLIM2	-0.404	9e-06
CARNS1	-0.403	1e-05
GRIN1	-0.403	9.9e-06
MICU3	-0.403	9.8e-06
MMP24	-0.403	1e-05
NGB	-0.402	1e-05
NKAIN2	-0.402	1e-05
CNTN2	-0.402	1e-05
SYNGR3	-0.402	1e-05
RALGPS1	-0.402	1e-05
SRRM3	-0.4	1.2e-05
GABRD	-0.4	1.2e-05
NEUROD2	-0.4	1.2e-05
CAMK1D	-0.4	1.2e-05
ABCC5	-0.4	1.2e-05
PEX5L	-0.399	1.2e-05
GFOD1	-0.399	1.2e-05
LDB3	-0.399	1.3e-05
MAP2K4	-0.399	1.3e-05
USP43	-0.399	1.3e-05
ATL1	-0.399	1.2e-05
ATP6V1G2	-0.398	1.3e-05
RGS7	-0.398	1.3e-05
SLC26A8	-0.398	1.3e-05
APBA1	-0.398	1.3e-05
CCNI2	-0.397	1.4e-05
TPPP	-0.397	1.4e-05
QDPR	-0.397	1.4e-05
GRK4	-0.397	1.4e-05
CBX7	-0.397	1.4e-05
TBRG1	-0.397	1.4e-05
GATS	-0.396	1.5e-05
GRIN3A	-0.396	1.5e-05
ACSL6	-0.396	1.5e-05
CACNG7	-0.396	1.5e-05
QRICH2	-0.396	1.5e-05
CECR6	-0.396	1.4e-05
RIMS1	-0.396	1.5e-05
MOG	-0.396	1.5e-05
PLCXD2	-0.396	1.5e-05
HAR1A	-0.395	1.6e-05
KCNH4	-0.395	1.6e-05
IDI2-AS1	-0.395	1.6e-05
CACNG3	-0.395	1.6e-05
TMEM143	-0.395	1.5e-05
ARHGDIG	-0.395	1.5e-05
MCF2L2	-0.395	1.6e-05
HS3ST4	-0.394	1.7e-05
CDHR1	-0.394	1.6e-05
CLCA4	-0.394	1.6e-05
JPH4	-0.394	1.6e-05
CASKIN1	-0.394	1.6e-05
GOT1	-0.393	1.7e-05
RIT2	-0.393	1.7e-05
PDYN	-0.393	1.7e-05
INSM2	-0.393	1.7e-05
CDH13	-0.393	1.7e-05
LINC00643	-0.393	1.7e-05
PIK3C2B	-0.392	1.8e-05
GOLGA7B	-0.392	1.8e-05
CLASP2	-0.392	1.8e-05
PDE1B	-0.392	1.8e-05
HPN-AS1	-0.392	1.8e-05
FBLL1	-0.392	1.8e-05
MIMT1	-0.392	1.8e-05
HECW1	-0.392	1.8e-05
PPFIA3	-0.392	1.8e-05
PACSIN1	-0.392	1.8e-05
CLEC2L	-0.391	1.9e-05
FAM57B	-0.391	1.9e-05
PTPRO	-0.391	1.8e-05
SLC5A11	-0.391	1.9e-05
DSCAML1	-0.391	1.9e-05
MAG	-0.391	1.9e-05
CNTNAP2	-0.391	1.8e-05
SATB1	-0.391	1.9e-05
SH3GL3	-0.39	1.9e-05
DLG2	-0.39	1.9e-05
RIMS3	-0.39	2e-05
HOXD1	-0.39	2e-05
STXBP1	-0.39	1.9e-05
LRFN2	-0.39	2e-05
RAB33A	-0.39	2e-05
MMD2	-0.39	2e-05
LY86-AS1	-0.39	2e-05
ST18	-0.389	2.1e-05
MOBP	-0.389	2e-05
RIC3	-0.389	2e-05
CD22	-0.389	2.1e-05
RAB26	-0.389	2.1e-05
SYNPR	-0.389	2e-05
HSPA12A	-0.389	2.1e-05
RBFOX3	-0.389	2e-05
TMUB2	-0.389	2e-05
CYFIP2	-0.389	2.1e-05
ARRB1	-0.389	2.1e-05
SCN2A	-0.388	2.1e-05
IQSEC3	-0.388	2.2e-05
MAP6D1	-0.388	2.2e-05
DPH1	-0.388	2.2e-05
NDRG4	-0.388	2.1e-05
RTN4RL2	-0.388	2.2e-05
BRSK2	-0.387	2.3e-05
GPR162	-0.387	2.2e-05
MDGA2	-0.386	2.5e-05
FAM66C	-0.386	2.5e-05
CSMD3	-0.386	2.5e-05
SCN1B	-0.386	2.5e-05
DEF8	-0.386	2.4e-05
CDH8	-0.386	2.4e-05
FAM153B	-0.385	2.5e-05
VSTM2A	-0.385	2.6e-05
C2CD2L	-0.385	2.6e-05
MAPK10	-0.385	2.6e-05
LINC00282	-0.385	2.6e-05
SLC32A1	-0.385	2.6e-05
SFTPC	-0.385	2.5e-05
NRXN1	-0.385	2.6e-05
SV2B	-0.384	2.7e-05
ERMN	-0.384	2.7e-05
MBP	-0.384	2.7e-05
ASPDH	-0.384	2.7e-05
FA2H	-0.384	2.7e-05
ATP8A1	-0.384	2.7e-05
ABCA2	-0.384	2.7e-05
ARHGEF33	-0.384	2.7e-05
NRSN1	-0.384	2.7e-05
KCNK1	-0.384	2.7e-05
SORCS3	-0.383	2.9e-05
YPEL3	-0.383	2.9e-05
KCNS2	-0.383	2.9e-05
PNMA5	-0.382	3e-05
SYT13	-0.382	3.1e-05
KCNJ9	-0.382	3e-05
PDIA2	-0.382	3e-05
ATP2B2	-0.382	3e-05
FAM19A2	-0.382	3.1e-05
C2CD4C	-0.382	3.1e-05
RFPL2	-0.382	3.1e-05
TNNT2	-0.382	3.1e-05
GRM5	-0.382	3e-05
CNDP1	-0.381	3.2e-05
RFPL1S	-0.381	3.1e-05
PGS1	-0.381	3.2e-05
SYN2	-0.381	3.2e-05
OPCML	-0.381	3.2e-05
LMO1	-0.381	3.2e-05
SLC35F3	-0.38	3.4e-05
TSFM	-0.38	3.4e-05
ASGR1	-0.38	3.4e-05
RASD2	-0.38	3.4e-05
AGAP2-AS1	-0.38	3.4e-05
IGLON5	-0.38	3.4e-05
PCBP3	-0.38	3.3e-05
SLC17A7	-0.379	3.4e-05
AMPH	-0.379	3.5e-05
ZNF25	-0.379	3.4e-05
CATSPERG	-0.379	3.6e-05
TUB	-0.379	3.6e-05
XKR7	-0.379	3.5e-05
RASGEF1C	-0.379	3.6e-05
PHACTR3	-0.379	3.5e-05
L1CAM	-0.379	3.6e-05
KIAA1045	-0.379	3.5e-05
SLC6A1	-0.378	3.6e-05
RIPPLY2	-0.378	3.8e-05
SOHLH1	-0.378	3.8e-05
EPHA8	-0.377	3.9e-05
FRS3	-0.377	4e-05
CACNA1D	-0.377	3.9e-05
GPR22	-0.377	3.9e-05
CALY	-0.377	3.9e-05
SLC25A41	-0.377	3.9e-05
SYCE1	-0.377	3.9e-05
PRKAR1B	-0.376	4.1e-05
WNT10B	-0.376	4.1e-05
FNDC9	-0.376	4.1e-05
NDRG3	-0.376	4.1e-05
TMEM130	-0.375	4.5e-05
RASGRF1	-0.375	4.4e-05
CBFA2T3	-0.375	4.4e-05
SH2D3C	-0.375	4.3e-05
KCNMA1	-0.375	4.3e-05
ZNF169	-0.375	4.4e-05
SHANK2	-0.375	4.5e-05
TMEM180	-0.375	4.4e-05
PPAPDC1A	-0.375	4.4e-05
LRRC24	-0.375	4.3e-05
PHYHIP	-0.375	4.3e-05
GLB1L3	-0.374	4.6e-05
AMZ2P1	-0.374	4.6e-05
KIAA0895L	-0.374	4.7e-05
GRIA2	-0.373	5e-05
2019-09-03	-0.373	4.8e-05
SPOCK3	-0.373	4.8e-05
DOC2A	-0.373	4.8e-05
CRYGA	-0.372	5.2e-05
NOVA2	-0.372	5.4e-05
STK32C	-0.372	5.1e-05
GABRB3	-0.371	5.7e-05
ABCG4	-0.371	5.5e-05
GPIHBP1	-0.37	5.8e-05
NKX6-2	-0.37	5.9e-05
LPCAT4	-0.37	5.9e-05
CRYM	-0.369	6.5e-05
ADRA1B	-0.369	6.2e-05
AGAP3	-0.369	6.1e-05
GRID2IP	-0.369	6.2e-05
FAM163B	-0.368	6.7e-05
SPNS2	-0.368	6.6e-05
C16orf92	-0.368	6.7e-05
TNK2	-0.368	6.7e-05
EIF4E1B	-0.368	6.5e-05
SNX22	-0.368	6.5e-05
RNF44	-0.368	6.5e-05
ANKS1B	-0.368	6.5e-05
CAMSAP3	-0.368	6.5e-05
PPP1R14A	-0.367	6.8e-05
PDZD7	-0.367	7e-05
ANK3	-0.367	7e-05
CA11	-0.367	6.9e-05
CRHR1-IT1	-0.367	7e-05
FRMPD2B	-0.367	7e-05
IFT27	-0.367	6.8e-05
UNC119	-0.367	7.1e-05
ABHD17B	-0.366	7.4e-05
CHRD	-0.366	7.4e-05
NEK3	-0.366	7.5e-05
KIF19	-0.366	7.4e-05
CPLX3	-0.366	7.3e-05
SND1-IT1	-0.366	7.4e-05
NRIP2	-0.366	7.4e-05
SLC31A2	-0.366	7.3e-05
CD200	-0.365	7.7e-05
MTMR7	-0.365	7.6e-05
LINC00634	-0.365	7.5e-05
TMEM88	-0.365	7.6e-05
PIP5K1B	-0.365	7.7e-05
FAM193B	-0.365	7.9e-05
YWHAH	-0.364	8.3e-05
LINC00323	-0.364	8.2e-05
SERPINI1	-0.364	7.9e-05
INA	-0.364	8e-05
MUM1	-0.364	8e-05
GRM2	-0.364	8e-05
GREM1	-0.364	8.1e-05
STRADA	-0.364	7.9e-05
LOC400940	-0.364	8.1e-05
PALM	-0.364	8.1e-05
PIK3IP1	-0.364	7.9e-05
GNG13	-0.364	8e-05
SNCG	-0.364	8e-05
ZFP57	-0.364	8e-05
LOC440896	-0.363	8.6e-05
PRSS3	-0.363	8.3e-05
2019-03-04	-0.363	8.3e-05
GNG3	-0.363	8.5e-05
FAM107B	-0.362	9e-05
FAM149A	-0.361	9.8e-05
LRTM2	-0.361	9.6e-05
ENTHD2	-0.361	9.4e-05
CNTNAP5	-0.361	9.5e-05
UCHL1	-0.361	9.4e-05
MYADML2	-0.361	9.6e-05
GABRG2	-0.36	0.0001
LINC00925	-0.36	0.0001
MGAT5B	-0.36	0.0001
LINGO1	-0.36	0.0001
CCDC136	-0.36	0.0001
APBB3	-0.36	9.9e-05
SORBS2	-0.36	0.0001
CHADL	-0.359	0.0001
HPN	-0.359	0.0001
LMTK3	-0.359	0.00011
SPSB3	-0.359	0.00011
CAMK2N2	-0.359	0.00011
FXYD7	-0.358	0.00011
ACHE	-0.358	0.00011
KIAA1598	-0.358	0.00011
LHFPL5	-0.358	0.00011
ADRBK2	-0.358	0.00011
SCN1A	-0.358	0.00011
LYRM9	-0.358	0.00011
BASP1	-0.358	0.00011
CTDSP2	-0.358	0.00011
LY6H	-0.357	0.00012
KLK6	-0.357	0.00012
PCSK2	-0.357	0.00012
TMEM144	-0.357	0.00012
PDXP	-0.357	0.00012
OPALIN	-0.357	0.00012
SPATA9	-0.357	0.00012
DIRAS2	-0.357	0.00012
UNC13C	-0.357	0.00012
SNAP91	-0.357	0.00012
KLK7	-0.357	0.00012
ADAMTS10	-0.357	0.00012
EID2B	-0.356	0.00012
TMEM246	-0.356	0.00012
FABP6	-0.356	0.00012
TMCO6	-0.356	0.00012
MAST1	-0.356	0.00012
GGT7	-0.356	0.00012
NAT16	-0.356	0.00012
CHRNA2	-0.355	0.00013
CALN1	-0.355	0.00013
ZNF815P	-0.355	0.00013
KLRC3	-0.355	0.00013
NAPSA	-0.354	0.00014
LOC113230	-0.354	0.00014
POLL	-0.354	0.00014
FAM219A	-0.354	0.00014
ELAVL3	-0.354	0.00014
LMF1	-0.354	0.00014
NARF	-0.354	0.00014
SOX10	-0.354	0.00014
B4GALNT1	-0.353	0.00014
TMEM125	-0.353	0.00014
PAK7	-0.353	0.00015
ABTB1	-0.353	0.00015
CBR4	-0.353	0.00015
FOLH1	-0.353	0.00014
MEIS3	-0.353	0.00014
LPPR1	-0.353	0.00015
KCNQ1DN	-0.353	0.00014
NME9	-0.353	0.00015
ME3	-0.352	0.00015
ST8SIA3	-0.352	0.00015
LINC00320	-0.352	0.00015
RASGRF2	-0.352	0.00015
FGF9	-0.352	0.00015
ELAVL4	-0.352	0.00015
KCNN1	-0.352	0.00015
ANKRD30B	-0.352	0.00015
CUX2	-0.351	0.00016
PPM1E	-0.351	0.00016
KLHL35	-0.351	0.00016
EGFL7	-0.351	0.00016
SLCO1A2	-0.351	0.00016
CA10	-0.351	0.00016
LOC389033	-0.35	0.00016
PRKCB	-0.35	0.00017
C3orf14	-0.35	0.00017
C21orf62-AS1	-0.35	0.00017
PRLHR	-0.35	0.00017
AMER2	-0.35	0.00017
KLHL32	-0.35	0.00017
CEND1	-0.35	0.00017
PCDHA5	-0.35	0.00017
P2RX5	-0.349	0.00018
SEZ6L2	-0.349	0.00017
LOR	-0.349	0.00018
LINC00950	-0.349	0.00018
SLC6A12	-0.349	0.00017
CACNA1I	-0.349	0.00018
KCNH3	-0.349	0.00017
GLT1D1	-0.349	0.00018
TRPM6	-0.349	0.00018
GPR155	-0.349	0.00018
ZFR2	-0.349	0.00017
PLP1	-0.349	0.00018
TBC1D12	-0.349	0.00017
CDH22	-0.348	0.00019
EPB41L1	-0.348	0.00019
LYRM7	-0.348	0.00018
MFSD4	-0.348	0.00019
MPPED1	-0.348	0.00018
CNRIP1	-0.348	0.00018
SEC31B	-0.348	0.00019
EVL	-0.348	0.00018
LHPP	-0.348	0.00019
PTPRT	-0.348	0.00019
2019-09-05	-0.348	0.00018
SYT1	-0.348	0.00019
DND1	-0.347	0.0002
CACNB4	-0.347	0.00019
SLC26A10	-0.347	0.00019
CREG2	-0.347	0.00019
SGSM2	-0.347	0.00019
DACT3	-0.347	0.00019
MYRF	-0.346	0.0002
FAM222A	-0.346	0.0002
TMEFF2	-0.346	0.0002
CCDC159	-0.346	0.0002
KIF12	-0.346	0.00021
SLC45A3	-0.346	0.0002
OLIG1	-0.345	0.00021
CRHBP	-0.345	0.00022
PLA2G4C	-0.345	0.00021
MCMDC2	-0.345	0.00021
RALYL	-0.345	0.00021
NMNAT2	-0.345	0.00021
FAM153A	-0.345	0.00021
PP14571	-0.345	0.00021
DTX1	-0.345	0.00021
DNM1	-0.345	0.00021
RPRM	-0.345	0.00021
ZNF488	-0.345	0.00021
AMN1	-0.345	0.00022
RASL11A	-0.345	0.00021
ARPP21	-0.345	0.00021
NKX2-2	-0.345	0.00021
SSTR2	-0.345	0.00022
NSF	-0.344	0.00022
C20orf203	-0.344	0.00022
S100A1	-0.344	0.00022
OS9	-0.344	0.00022
WNT4	-0.344	0.00022
HCN3	-0.344	0.00022
WDR17	-0.344	0.00022
KLRK1	-0.344	0.00022
HTR1E	-0.344	0.00022
DGCR9	-0.344	0.00022
STAR	-0.344	0.00022
KCNAB2	-0.344	0.00022
PEG3	-0.343	0.00023
YJEFN3	-0.343	0.00023
SCRT2	-0.343	0.00023
PPP3CB	-0.343	0.00024
SYT16	-0.343	0.00023
LINC01106	-0.342	0.00024
CPNE6	-0.342	0.00025
RIMS2	-0.342	0.00024
JAKMIP1	-0.342	0.00025
MAPK9	-0.342	0.00024
DMRT2	-0.342	0.00024
FAM19A1	-0.342	0.00025
2019-09-08	-0.342	0.00024
LYSMD4	-0.341	0.00026
PRPSAP1	-0.341	0.00026
SLC7A4	-0.341	0.00026
AVIL	-0.341	0.00025
ZDHHC22	-0.341	0.00025
EMX1	-0.341	0.00026
LEAP2	-0.341	0.00025
ADCY5	-0.34	0.00027
HS3ST2	-0.34	0.00027
TOM1L2	-0.34	0.00027
B3GNT4	-0.34	0.00027
PIANP	-0.34	0.00027
ARHGAP44	-0.34	0.00026
CEACAM19	-0.34	0.00028
AP3M2	-0.34	0.00027
USH1C	-0.34	0.00027
ASIC3	-0.339	0.00028
SPTBN2	-0.339	0.00028
BEX5	-0.339	0.00029
DENND6B	-0.339	0.00028
C1QL2	-0.339	0.00029
PLA2G6	-0.339	0.00029
C14orf28	-0.339	0.00028
FLYWCH1	-0.339	0.00028
LINC01089	-0.339	0.00029
MYOM2	-0.339	0.00029
PYDC1	-0.339	0.00029
KCNK4	-0.339	0.00028
CCDC85A	-0.339	0.00028
ELMOD3	-0.338	0.00029
DUSP28	-0.338	0.00029
RTN4RL1	-0.338	0.0003
CAPN13	-0.338	0.00029
PGP	-0.338	0.00029
DPF1	-0.338	0.00029
GABRA1	-0.338	0.00029
LRRC16B	-0.337	0.00031
KCNV1	-0.337	0.0003
APLP1	-0.337	0.00032
TMEM249	-0.337	0.00031
RBP7	-0.337	0.00032
PLEKHB1	-0.336	0.00033
P2RX7	-0.336	0.00033
VSX2	-0.336	0.00033
RASL10A	-0.336	0.00033
NKAPL	-0.336	0.00033
AFAP1L2	-0.336	0.00033
RAB24	-0.336	0.00032
PPP1R3F	-0.336	0.00033
ZNF785	-0.336	0.00033
B3GAT1	-0.335	0.00035
GALNT9	-0.335	0.00035
ZGLP1	-0.335	0.00034
CAMK2G	-0.335	0.00034
SLC6A17	-0.335	0.00034
OSBPL7	-0.335	0.00034
SYT7	-0.335	0.00035
DKFZP434H168	-0.335	0.00035
ABHD12B	-0.335	0.00034
CLEC4G	-0.335	0.00035
GRM7	-0.334	0.00037
TP53INP2	-0.334	0.00037
TEF	-0.334	0.00037
FAM63A	-0.334	0.00037
EEF1A2	-0.334	0.00036
NTNG2	-0.334	0.00037
GPR83	-0.333	0.00038
KCNB2	-0.333	0.00038
NARFL	-0.333	0.00037
ZFPM2	-0.333	0.00037
SLC4A10	-0.333	0.00038
VWC2L	-0.333	0.00039
GPD1	-0.333	0.00038
BCAS1	-0.332	0.0004
LCN15	-0.332	0.00039
RUFY2	-0.332	0.00039
SLC25A23	-0.332	0.00039
GALNTL5	-0.332	0.0004
SEC61A2	-0.332	0.00039
TMEM63C	-0.332	0.00039
CACNA1B	-0.332	0.0004
C10orf82	-0.332	0.0004
GBA2	-0.332	0.0004
S1PR5	-0.332	0.00039
SLC2A11	-0.332	0.00039
CDKL2	-0.331	0.00041
PPP4R4	-0.331	0.00042
TMEM257	-0.331	0.00042
MMD	-0.331	0.00041
FAM19A4	-0.331	0.00041
GAD2	-0.331	0.00041
GAL3ST1	-0.331	0.00041
ARL15	-0.33	0.00045
KIAA0513	-0.33	0.00043
TTLL9	-0.33	0.00043
GUSBP1	-0.33	0.00044
FAM153C	-0.33	0.00044
LINC00957	-0.33	0.00043
SPIRE2	-0.33	0.00045
PRDM8	-0.33	0.00044
MUSTN1	-0.33	0.00044
INPP5A	-0.329	0.00046
PLK5	-0.329	0.00045
LAMP5	-0.329	0.00045
NCDN	-0.329	0.00047
TSEN54	-0.329	0.00046
DOCK3	-0.328	0.00048
CBLN1	-0.328	0.00048
HPX	-0.328	0.00049
NPPA	-0.328	0.00048
VIP	-0.328	0.00047
CACNA1E	-0.328	0.00048
UGT8	-0.328	0.00049
SH2D5	-0.328	0.00048
C7orf43	-0.328	0.00048
KLHL3	-0.328	0.00049
ABHD6	-0.328	0.00049
STRC	-0.327	0.00052
PRRT2	-0.327	0.0005
WDR83	-0.327	0.00051
ICAM5	-0.327	0.00052
SLITRK4	-0.327	0.0005
SGK2	-0.327	0.00051
NANOS3	-0.327	0.00051
TTYH2	-0.327	0.00051
XKR4	-0.327	0.0005
LNX1	-0.327	0.0005
C19orf73	-0.326	0.00052
LENG9	-0.326	0.00054
CISD1	-0.326	0.00053
MORN4	-0.326	0.00052
C8orf46	-0.326	0.00053
ZFP2	-0.326	0.00053
TSPAN13	-0.326	0.00052
LRRC73	-0.326	0.00053
PPIP5K1	-0.326	0.00053
LGALS4	-0.326	0.00052
KCNC3	-0.326	0.00053
TEX29	-0.325	0.00054
PPM1H	-0.325	0.00056
C4orf50	-0.325	0.00056
PTCHD2	-0.325	0.00056
HEXDC	-0.325	0.00056
ERC2	-0.325	0.00055
NOXA1	-0.325	0.00056
SULT1A3	-0.325	0.00055
ICA1	-0.324	0.00059
KCNA2	-0.324	0.00059
RGR	-0.324	0.00059
PLIN5	-0.324	0.00058
ARHGEF25	-0.324	0.00058
NOL4	-0.324	0.00057
REPS2	-0.324	0.00059
B3GALT2	-0.324	0.00059
EXD3	-0.324	0.00058
DNER	-0.324	0.00057
LOC285696	-0.324	0.00059
PDZD4	-0.324	0.00058
SLC25A27	-0.324	0.00058
OPRL1	-0.323	0.00061
PNCK	-0.323	0.0006
C1QL3	-0.323	0.0006
DMTN	-0.323	0.0006
PRKCE	-0.323	0.00061
HR	-0.323	0.0006
SORCS1	-0.323	0.00061
SLC6A13	-0.323	0.00061
SEZ6	-0.323	0.0006
DNASE1L2	-0.323	0.0006
FBXL15	-0.323	0.0006
CLVS1	-0.323	0.00061
LRRTM1	-0.323	0.0006
TUBA3FP	-0.322	0.00062
SELO	-0.322	0.00062
DSCAM	-0.322	0.00064
MCF2L	-0.322	0.00063
C2orf27A	-0.322	0.00062
CYS1	-0.322	0.00063
RAI2	-0.322	0.00062
SHISA9	-0.322	0.00063
SUGT1P3	-0.321	0.00066
HAGH	-0.321	0.00066
BOK	-0.321	0.00067
CTIF	-0.321	0.00068
FOXRED1	-0.321	0.00067
POU6F1	-0.321	0.00065
TP53TG5	-0.321	0.00066
PPP2R2B	-0.321	0.00066
SYNDIG1L	-0.32	0.00071
CBLN2	-0.32	0.00068
SPRYD7	-0.32	0.0007
MAN2A2	-0.32	0.00068
RPH3A	-0.32	0.00069
METTL22	-0.32	0.00071
C1orf64	-0.32	0.00068
NKD1	-0.319	0.00073
LOC100128288	-0.319	0.00073
ECSIT	-0.319	0.00072
HILS1	-0.319	0.00074
CADM3	-0.319	0.00074
ATG13	-0.319	0.00071
REEP1	-0.319	0.00071
KLHL1	-0.319	0.00071
FARP2	-0.319	0.00073
GNAO1	-0.319	0.00072
LINC00632	-0.319	0.00072
CMTM5	-0.318	0.00078
CTTNBP2	-0.318	0.00077
SLC9A5	-0.318	0.00077
KCNJ3	-0.318	0.00075
SAMD12	-0.318	0.00077
SLC25A28	-0.318	0.00078
ZNF540	-0.318	0.00077
HSPB3	-0.318	0.00077
SGSM3	-0.317	0.0008
GDF9	-0.317	0.0008
CORO7	-0.317	0.00081
PCSK6	-0.317	0.00079
INHBA-AS1	-0.317	0.00079
MPP2	-0.317	0.00081
GABRG1	-0.317	0.0008
DGKE	-0.317	0.00081
MAPK8IP3	-0.317	0.00081
CRHR2	-0.317	0.00078
VGF	-0.317	0.00081
TSPAN7	-0.317	0.0008
ASPHD1	-0.317	0.00078
LPPR3	-0.317	0.00079
PAK3	-0.316	0.00084
LOC100128239	-0.316	0.00082
IGSF22	-0.316	0.00082
CHST1	-0.316	0.00083
PNLDC1	-0.316	0.00084
RPP25	-0.316	0.00082
PPFIA4	-0.316	0.00082
ATP7B	-0.316	0.00084
CES5A	-0.316	0.00084
CNP	-0.316	0.00085
MGAT3	-0.316	0.00084
NKAIN1	-0.315	0.00089
TMEM59L	-0.315	0.00088
TPTE2P1	-0.315	0.00087
LRRTM4	-0.315	0.00089
PCDHGC4	-0.315	0.00089
CCK	-0.315	0.00088
TMEM139	-0.315	0.00088
NRXN2	-0.315	0.00088
CARTPT	-0.315	0.00089
SLAIN1	-0.315	0.00088
GABRA5	-0.315	0.00087
FHIT	-0.315	0.00085
DUSP26	-0.314	0.00091
CSMD1	-0.314	0.00091
LINC00889	-0.314	0.00091
FAM19A5	-0.314	0.00092
OR7A5	-0.314	0.0009
KCNA5	-0.314	0.00089
YPEL1	-0.314	0.00091
SMAP2	-0.314	0.0009
ATP8A2	-0.314	0.0009
GPR6	-0.314	0.0009
MYCBP2	-0.314	0.00089
ECE2	-0.313	0.00094
KCNJ1	-0.313	0.00093
PALM2	-0.313	0.00093
OCM	-0.313	0.00093
RPAIN	-0.313	0.00095
NINJ2	-0.313	0.00094
MYO5A	-0.313	0.00095
SPATA31C1	-0.313	0.00097
ENTPD6	-0.313	0.00097
TBR1	-0.313	0.00095
NELL1	-0.313	0.00094
MBLAC2	-0.313	0.00095
KIAA1107	-0.312	0.001
KCNIP3	-0.312	0.00097
SULT4A1	-0.312	0.00097
KIAA0141	-0.312	0.001
TMEM191A	-0.312	0.00098
COL26A1	-0.312	0.00098
CDC42EP2	-0.312	0.00098
LOC644172	-0.312	0.001
PAPL	-0.312	0.00098
NUTM2D	-0.311	0.001
GPR52	-0.311	0.001
SCG3	-0.311	0.001
SH3GL2	-0.311	0.001
FN3K	-0.311	0.001
ADGRB1	-0.311	0.001
DPP6	-0.311	0.001
KCNQ3	-0.311	0.001
IZUMO4	-0.311	0.0011
DLGAP2	-0.311	0.001
LILRA4	-0.311	0.001
GPR26	-0.311	0.001
INPP5F	-0.311	0.001
ANXA9	-0.311	0.001
RBM11	-0.311	0.001
TMEM175	-0.311	0.001
SLC8A3	-0.311	0.001
DTX3	-0.311	0.001
CFP	-0.311	0.001
LIN7B	-0.31	0.0011
CNGB1	-0.31	0.0011
C1orf216	-0.31	0.0011
GPR45	-0.31	0.0011
CCNA1	-0.31	0.0011
GPRIN1	-0.31	0.0011
PRR22	-0.31	0.0011
UBALD1	-0.31	0.0011
ZNF276	-0.31	0.0011
CACNA2D2	-0.309	0.0011
EFCAB5	-0.309	0.0011
SYN3	-0.309	0.0011
GABARAPL1	-0.309	0.0011
RGCC	-0.309	0.0011
ZBTB49	-0.309	0.0011
TBC1D2	-0.309	0.0011
RNF175	-0.309	0.0011
CASD1	-0.309	0.0011
CPT1B	-0.309	0.0011
MLLT4-AS1	-0.309	0.0011
MAPT-IT1	-0.309	0.0011
CSAD	-0.309	0.0011
EVI5L	-0.309	0.0011
LIMS2	-0.309	0.0011
LRRC7	-0.308	0.0012
DPP10	-0.308	0.0012
PVALB	-0.308	0.0012
RGMB	-0.308	0.0012
WBP1	-0.308	0.0012
CCM2L	-0.308	0.0012
NCALD	-0.308	0.0012
PVRL1	-0.308	0.0012
PKP4	-0.308	0.0012
RASGRP2	-0.308	0.0012
LUC7L	-0.307	0.0012
RPL32P3	-0.307	0.0012
SEPT7P2	-0.307	0.0013
SGPP2	-0.307	0.0012
LYPD8	-0.307	0.0012
FBXW7	-0.307	0.0012
PRSS27	-0.307	0.0012
OR2L2	-0.307	0.0012
DNAJA4	-0.307	0.0012
ATP6V0D1	-0.306	0.0013
C16orf70	-0.306	0.0013
NTN4	-0.306	0.0013
CHRM5	-0.306	0.0013
PPM1K	-0.306	0.0013
MCHR2	-0.306	0.0013
KANK3	-0.306	0.0013
UBE2E2	-0.306	0.0013
CYP2D7	-0.306	0.0013
C10orf88	-0.306	0.0013
TPTE2	-0.306	0.0013
SUGT1P1	-0.305	0.0014
RNF170	-0.305	0.0013
RBM4B	-0.305	0.0013
SPDYE7P	-0.305	0.0014
GPR17	-0.305	0.0013
TIAF1	-0.305	0.0013
ADGRA1	-0.305	0.0014
MIF4GD	-0.305	0.0013
ERBB3	-0.305	0.0014
VSNL1	-0.305	0.0013
FEZF2	-0.305	0.0014
KDF1	-0.304	0.0014
PITPNM3	-0.304	0.0014
CACNG1	-0.304	0.0014
IP6K2	-0.304	0.0014
ACTN2	-0.304	0.0014
CLDN11	-0.304	0.0014
SLC30A3	-0.304	0.0014
SMIM10L2A	-0.304	0.0014
RBP4	-0.304	0.0014
TAS2R14	-0.304	0.0014
ZNF365	-0.304	0.0014
WDR86	-0.304	0.0014
NPTXR	-0.304	0.0014
TNR	-0.303	0.0015
KLRC2	-0.303	0.0015
CRMP1	-0.303	0.0015
KCNC2	-0.303	0.0014
SIRT2	-0.303	0.0014
CD27-AS1	-0.303	0.0015
DGCR5	-0.303	0.0015
ASB4	-0.303	0.0014
RTKN	-0.303	0.0015
NACAD	-0.303	0.0015
LINC00472	-0.303	0.0014
ESRRG	-0.303	0.0015
RRN3P1	-0.303	0.0015
ACTR1A	-0.302	0.0015
RAB6B	-0.302	0.0015
MST1R	-0.302	0.0015
ARRDC1	-0.302	0.0015
WBSCR17	-0.302	0.0015
HAGHL	-0.302	0.0016
SLC22A7	-0.302	0.0015
PEX16	-0.302	0.0015
LRP2	-0.301	0.0016
FAM126B	-0.301	0.0016
RYR2	-0.301	0.0016
PPP2R5B	-0.301	0.0016
KIF17	-0.301	0.0016
BTRC	-0.301	0.0016
RXFP1	-0.301	0.0016
TMEM132B	-0.301	0.0016
TMEM155	-0.301	0.0016
CTC1	-0.301	0.0016
TBKBP1	-0.301	0.0016
PDDC1	-0.301	0.0016
GRIN2B	-0.301	0.0016
METTL1	-0.301	0.0016
LINC00265	-0.301	0.0016
ENHO	-0.301	0.0016
SPTB	-0.301	0.0016
MMP17	-0.301	0.0016
NSG1	-0.301	0.0016
KEL	-0.3	0.0016
AUH	-0.3	0.0017
ABCC8	-0.3	0.0017
KCNK12	-0.3	0.0016
INPP5K	-0.3	0.0016
CRYL1	-0.3	0.0016
ANKRA2	-0.3	0.0016
CACNB3	-0.3	0.0017
OTUD7A	-0.3	0.0017

## Sheet: GO-
GO biological process complete	Homo sapiens - REFLIST (20996)	upload_1 (1083)	upload_1 (expected)	upload_1 (over/under)	upload_1 (fold Enrichment)	upload_1 (raw P-value)	upload_1 (FDR)
regulation of synaptic vesicle fusion to presynaptic active zone membrane (GO:0031630)	10	8	0.52	+	15.51	9.2e-07	8.22e-05
postsynaptic density assembly (GO:0097107)	7	5	0.36	+	13.85	0.000167	0.00827
postsynaptic specialization assembly (GO:0098698)	9	6	0.46	+	12.92	4.69e-05	0.00278
galactolipid biosynthetic process (GO:0019375)	6	4	0.31	+	12.92	0.000953	0.0364
galactosylceramide biosynthetic process (GO:0006682)	6	4	0.31	+	12.92	0.000953	0.0363
regulation of synaptic vesicle priming (GO:0010807)	6	4	0.31	+	12.92	0.000953	0.0362
regulation of short-term neuronal synaptic plasticity (GO:0048172)	14	9	0.72	+	12.46	6.96e-07	6.37e-05
synaptic vesicle maturation (GO:0016188)	12	7	0.62	+	11.31	2.01e-05	0.00133
hindbrain maturation (GO:0021578)	7	4	0.36	+	11.08	0.00144	0.05
maintenance of postsynaptic density structure (GO:0099562)	7	4	0.36	+	11.08	0.00144	0.0499
imitative learning (GO:0098596)	7	4	0.36	+	11.08	0.00144	0.0498
vocal learning (GO:0042297)	7	4	0.36	+	11.08	0.00144	0.0497
glycosylceramide biosynthetic process (GO:0046476)	7	4	0.36	+	11.08	0.00144	0.0496
protein localization to axon (GO:0099612)	9	5	0.46	+	10.77	0.000388	0.0168
gamma-aminobutyric acid transport (GO:0015812)	9	5	0.46	+	10.77	0.000388	0.0168
synaptic vesicle docking (GO:0016081)	11	6	0.57	+	10.57	0.000107	0.00558
calcium ion-regulated exocytosis of neurotransmitter (GO:0048791)	15	8	0.77	+	10.34	8.27e-06	0.000626
glutamate secretion (GO:0014047)	29	15	1.5	+	10.03	1.25e-09	1.89e-07
positive regulation of excitatory postsynaptic potential (GO:2000463)	27	13	1.39	+	9.33	3.09e-08	3.73e-06
postsynaptic specialization organization (GO:0099084)	19	9	0.98	+	9.18	4.71e-06	0.00038
locomotory exploration behavior (GO:0035641)	13	6	0.67	+	8.95	0.000215	0.0103
positive regulation of dendrite extension (GO:1903861)	22	10	1.13	+	8.81	1.86e-06	0.000157
postsynaptic density organization (GO:0097106)	18	8	0.93	+	8.62	2.31e-05	0.00149
synapse maturation (GO:0060074)	14	6	0.72	+	8.31	0.000294	0.0134
neurotransmitter receptor internalization (GO:0099590)	14	6	0.72	+	8.31	0.000294	0.0134
presynaptic modulation of chemical synaptic transmission (GO:0099171)	14	6	0.72	+	8.31	0.000294	0.0133
synaptic vesicle priming (GO:0016082)	14	6	0.72	+	8.31	0.000294	0.0133
neurotransmitter receptor localization to postsynaptic specialization membrane (GO:0099645)	12	5	0.62	+	8.08	0.00106	0.0391
protein localization to postsynaptic specialization membrane (GO:0099633)	12	5	0.62	+	8.08	0.00106	0.039
regulation of dendrite extension (GO:1903859)	24	10	1.24	+	8.08	3.45e-06	0.000283
regulation of neuronal synaptic plasticity (GO:0048168)	53	22	2.73	+	8.05	5.44e-12	1.23e-09
regulation of glutamate secretion (GO:0014048)	17	7	0.88	+	7.98	0.000111	0.00578
neurotransmitter receptor transport to postsynaptic membrane (GO:0098969)	17	7	0.88	+	7.98	0.000111	0.00576
neurotransmitter receptor transport to plasma membrane (GO:0098877)	17	7	0.88	+	7.98	0.000111	0.00574
neurotransmitter secretion (GO:0007269)	100	41	5.16	+	7.95	5.37e-21	5.66e-18
signal release from synapse (GO:0099643)	101	41	5.21	+	7.87	7.2e-21	7.12e-18
neurotransmitter receptor transport (GO:0099637)	35	14	1.81	+	7.75	5.79e-08	6.63e-06
protein transport within plasma membrane (GO:0099632)	35	14	1.81	+	7.75	5.79e-08	6.59e-06
synaptic vesicle exocytosis (GO:0016079)	63	25	3.25	+	7.69	4.37e-13	1.15e-10
protein localization to postsynaptic membrane (GO:1903539)	33	13	1.7	+	7.64	1.99e-07	1.98e-05
receptor localization to synapse (GO:0097120)	41	16	2.11	+	7.57	8.71e-09	1.18e-06
maintenance of synapse structure (GO:0099558)	18	7	0.93	+	7.54	0.000148	0.00747
establishment of protein localization to postsynaptic membrane (GO:1903540)	18	7	0.93	+	7.54	0.000148	0.00744
cellular response to epinephrine stimulus (GO:0071872)	13	5	0.67	+	7.46	0.00141	0.0494
regulation of AMPA receptor activity (GO:2000311)	26	10	1.34	+	7.46	6.11e-06	0.000486
excitatory synapse assembly (GO:1904861)	13	5	0.67	+	7.46	0.00141	0.0493
positive regulation of glutamate receptor signaling pathway (GO:1900451)	13	5	0.67	+	7.46	0.00141	0.0491
calcium ion regulated exocytosis (GO:0017156)	78	29	4.02	+	7.21	2.29e-14	8.61e-12
exploration behavior (GO:0035640)	27	10	1.39	+	7.18	8.01e-06	0.000618
acidic amino acid transport (GO:0015800)	46	17	2.37	+	7.16	5.81e-09	8.2e-07
modulation of excitatory postsynaptic potential (GO:0098815)	41	15	2.11	+	7.09	5.08e-08	5.96e-06
positive regulation of neurotransmitter secretion (GO:0001956)	22	8	1.13	+	7.05	7.27e-05	0.00403
protein localization to synapse (GO:0035418)	61	22	3.15	+	6.99	5.01e-11	8.61e-09
positive regulation of calcium ion-dependent exocytosis (GO:0045956)	25	9	1.29	+	6.98	2.74e-05	0.00171
synaptic vesicle localization (GO:0097479)	97	34	5	+	6.8	5.58e-16	2.6e-13
central nervous system myelination (GO:0022010)	20	7	1.03	+	6.79	0.000251	0.0117
axon ensheathment in central nervous system (GO:0032291)	20	7	1.03	+	6.79	0.000251	0.0116
positive regulation of neurological system process (GO:0031646)	58	20	2.99	+	6.69	7.18e-10	1.11e-07
synaptic vesicle cycle (GO:0099504)	120	41	6.19	+	6.62	1.16e-18	8.36e-16
regulation of glutamate receptor signaling pathway (GO:1900449)	62	21	3.2	+	6.57	3.54e-10	5.54e-08
vocalization behavior (GO:0071625)	18	6	0.93	+	6.46	0.000863	0.0334
dendritic spine morphogenesis (GO:0060997)	18	6	0.93	+	6.46	0.000863	0.0334
membrane depolarization (GO:0051899)	52	17	2.68	+	6.34	2.59e-08	3.15e-06
synaptic vesicle transport (GO:0048489)	92	30	4.75	+	6.32	1.38e-13	4.44e-11
establishment of synaptic vesicle localization (GO:0097480)	92	30	4.75	+	6.32	1.38e-13	4.35e-11
protein transport within lipid bilayer (GO:0032594)	43	14	2.22	+	6.31	4.57e-07	4.2e-05
regulation of NMDA receptor activity (GO:2000310)	34	11	1.75	+	6.27	8.19e-06	0.000626
regulation of vesicle fusion (GO:0031338)	31	10	1.6	+	6.25	2.16e-05	0.00141
regulation of synaptic vesicle exocytosis (GO:2000300)	82	26	4.23	+	6.15	9.79e-12	2.01e-09
regulation of synaptic vesicle cycle (GO:0098693)	117	37	6.04	+	6.13	4.41e-16	2.18e-13
postsynapse assembly (GO:0099068)	19	6	0.98	+	6.12	0.00109	0.0398
long-term synaptic potentiation (GO:0060291)	49	15	2.53	+	5.93	3.45e-07	3.27e-05
regulation of synaptic vesicle transport (GO:1902803)	87	26	4.49	+	5.79	2.94e-11	5.28e-09
signal release (GO:0023061)	171	51	8.82	+	5.78	9.84e-21	9.16e-18
regulation of postsynaptic membrane neurotransmitter receptor levels (GO:0099072)	47	14	2.42	+	5.77	1.11e-06	9.78e-05
regulation of long-term neuronal synaptic plasticity (GO:0048169)	27	8	1.39	+	5.74	0.000235	0.0112
vesicle-mediated transport in synapse (GO:0099003)	132	39	6.81	+	5.73	4.7e-16	2.25e-13
regulation of synaptic plasticity (GO:0048167)	183	54	9.44	+	5.72	1.06e-21	1.29e-18
regulation of calcium ion-dependent exocytosis (GO:0017158)	116	34	5.98	+	5.68	4.34e-14	1.49e-11
neurotransmitter transport (GO:0006836)	174	50	8.98	+	5.57	8.93e-20	7.43e-17
dendritic spine development (GO:0060996)	28	8	1.44	+	5.54	0.000289	0.0133
positive regulation of neurotransmitter transport (GO:0051590)	39	11	2.01	+	5.47	2.41e-05	0.00154
regulation of neurotransmitter receptor activity (GO:0099601)	72	20	3.71	+	5.39	1.57e-08	2.01e-06
regulation of neurotransmitter secretion (GO:0046928)	109	30	5.62	+	5.34	5.17e-12	1.2e-09
regulation of dopamine secretion (GO:0014059)	40	11	2.06	+	5.33	2.93e-05	0.00182
regulation of catecholamine secretion (GO:0050433)	62	17	3.2	+	5.32	2.18e-07	2.13e-05
positive regulation of synaptic transmission, glutamatergic (GO:0051968)	33	9	1.7	+	5.29	0.000164	0.00815
neural nucleus development (GO:0048857)	66	18	3.4	+	5.29	1.03e-07	1.11e-05
gamma-aminobutyric acid signaling pathway (GO:0007214)	26	7	1.34	+	5.22	0.000932	0.0358
neuromuscular junction development (GO:0007528)	41	11	2.11	+	5.2	3.56e-05	0.00216
chemical synaptic transmission (GO:0007268)	411	110	21.2	+	5.19	6.04e-40	9.55e-36
anterograde trans-synaptic signaling (GO:0098916)	411	110	21.2	+	5.19	6.04e-40	4.77e-36
membrane depolarization during action potential (GO:0086010)	30	8	1.55	+	5.17	0.000429	0.0181
synaptic transmission, glutamatergic (GO:0035249)	30	8	1.55	+	5.17	0.000429	0.0181
substantia nigra development (GO:0021762)	46	12	2.37	+	5.06	2.01e-05	0.00133
regulation of synaptic vesicle recycling (GO:1903421)	27	7	1.39	+	5.03	0.00112	0.0409
trans-synaptic signaling (GO:0099537)	429	111	22.13	+	5.02	3.82e-39	2.01e-35
insulin secretion (GO:0030073)	39	10	2.01	+	4.97	0.000111	0.00578
synaptic signaling (GO:0099536)	439	111	22.64	+	4.9	2.35e-38	9.3e-35
positive regulation of amine transport (GO:0051954)	36	9	1.86	+	4.85	0.000285	0.0131
learning (GO:0007612)	145	36	7.48	+	4.81	5.3e-13	1.37e-10
dicarboxylic acid transport (GO:0006835)	77	19	3.97	+	4.78	1.75e-07	1.77e-05
regulation of synaptic transmission, glutamatergic (GO:0051966)	69	17	3.56	+	4.78	7.85e-07	7.1e-05
synaptic vesicle recycling (GO:0036465)	53	13	2.73	+	4.76	1.6e-05	0.00111
presynaptic endocytosis (GO:0140238)	45	11	2.32	+	4.74	7.33e-05	0.00405
synaptic vesicle endocytosis (GO:0048488)	45	11	2.32	+	4.74	7.33e-05	0.00404
positive regulation of synaptic transmission (GO:0050806)	152	37	7.84	+	4.72	4.2e-13	1.13e-10
regulation of voltage-gated calcium channel activity (GO:1901385)	37	9	1.91	+	4.72	0.000339	0.015
oligodendrocyte development (GO:0014003)	42	10	2.17	+	4.62	0.000186	0.00913
peptide hormone secretion (GO:0030072)	59	14	3.04	+	4.6	1.06e-05	0.000787
regulation of neurotransmitter transport (GO:0051588)	144	34	7.43	+	4.58	7.7e-12	1.67e-09
regulation of postsynaptic membrane potential (GO:0060078)	106	25	5.47	+	4.57	4.56e-09	6.56e-07
regulation of amino acid transport (GO:0051955)	34	8	1.75	+	4.56	0.000869	0.0335
regulation of cation channel activity (GO:2001257)	173	40	8.92	+	4.48	1.97e-13	5.99e-11
negative regulation of synaptic transmission (GO:0050805)	61	14	3.15	+	4.45	1.46e-05	0.00104
cellular response to catecholamine stimulus (GO:0071870)	35	8	1.81	+	4.43	0.00102	0.0384
cellular response to monoamine stimulus (GO:0071868)	35	8	1.81	+	4.43	0.00102	0.0383
modulation of chemical synaptic transmission (GO:0050804)	438	100	22.59	+	4.43	1.82e-31	4.81e-28
regulation of trans-synaptic signaling (GO:0099177)	439	100	22.64	+	4.42	2.14e-31	4.83e-28
vesicle docking involved in exocytosis (GO:0006904)	44	10	2.27	+	4.41	0.000258	0.0119
potassium ion transmembrane transport (GO:0071805)	154	35	7.94	+	4.41	9.57e-12	1.99e-09
regulation of amine transport (GO:0051952)	97	22	5	+	4.4	6.91e-08	7.75e-06
positive regulation of regulated secretory pathway (GO:1903307)	53	12	2.73	+	4.39	6.61e-05	0.00371
regulation of regulated secretory pathway (GO:1903305)	163	36	8.41	+	4.28	9.85e-12	2e-09
glutamate receptor signaling pathway (GO:0007215)	46	10	2.37	+	4.21	0.000351	0.0155
regulation of exocytosis (GO:0017157)	219	47	11.3	+	4.16	1.69e-14	6.52e-12
potassium ion transport (GO:0006813)	168	36	8.67	+	4.15	2.07e-11	3.86e-09
transmission of nerve impulse (GO:0019226)	56	12	2.89	+	4.15	0.000104	0.0055
oligodendrocyte differentiation (GO:0048709)	70	15	3.61	+	4.15	1.48e-05	0.00104
sensory perception of pain (GO:0019233)	75	16	3.87	+	4.14	8.15e-06	0.000626
cardiac conduction (GO:0061337)	91	19	4.69	+	4.05	1.57e-06	0.000135
associative learning (GO:0008306)	77	16	3.97	+	4.03	1.09e-05	0.000807
amino acid transport (GO:0006865)	116	24	5.98	+	4.01	8.02e-08	8.81e-06
regulation of cAMP-mediated signaling (GO:0043949)	49	10	2.53	+	3.96	0.000543	0.022
intraspecies interaction between organisms (GO:0051703)	54	11	2.79	+	3.95	0.000294	0.0133
social behavior (GO:0035176)	54	11	2.79	+	3.95	0.000294	0.0132
cellular response to calcium ion (GO:0071277)	84	17	4.33	+	3.92	7.89e-06	0.000615
regulation of neurological system process (GO:0031644)	134	27	6.91	+	3.91	2.04e-08	2.54e-06
multicellular organismal signaling (GO:0035637)	134	27	6.91	+	3.91	2.04e-08	2.52e-06
cellular response to ammonium ion (GO:0071242)	70	14	3.61	+	3.88	5.48e-05	0.0032
exocytic process (GO:0140029)	70	14	3.61	+	3.88	5.48e-05	0.00319
localization within membrane (GO:0051668)	116	23	5.98	+	3.84	2.88e-07	2.78e-05
acid secretion (GO:0046717)	81	16	4.18	+	3.83	1.88e-05	0.00128
vesicle docking (GO:0048278)	66	13	3.4	+	3.82	0.000115	0.00591
protein localization to cell periphery (GO:1990778)	224	44	11.55	+	3.81	1.63e-12	3.91e-10
ceramide biosynthetic process (GO:0046513)	46	9	2.37	+	3.79	0.00132	0.0469
positive regulation of exocytosis (GO:0045921)	87	17	4.49	+	3.79	1.18e-05	0.000864
memory (GO:0007613)	118	23	6.09	+	3.78	3.75e-07	3.53e-05
chemical synaptic transmission, postsynaptic (GO:0099565)	72	14	3.71	+	3.77	7.16e-05	0.004
synapse organization (GO:0050808)	268	52	13.82	+	3.76	2.32e-14	8.55e-12
receptor internalization (GO:0031623)	62	12	3.2	+	3.75	0.00024	0.0113
cerebellar cortex development (GO:0021695)	52	10	2.68	+	3.73	0.000813	0.0318
regulation of ion transmembrane transporter activity (GO:0032412)	251	48	12.95	+	3.71	3.72e-13	1.01e-10
positive regulation of cation channel activity (GO:2001259)	68	13	3.51	+	3.71	0.000149	0.00748
excitatory postsynaptic potential (GO:0060079)	68	13	3.51	+	3.71	0.000149	0.00746
learning or memory (GO:0007611)	257	49	13.26	+	3.7	2.33e-13	6.95e-11
regulation of membrane potential (GO:0042391)	425	81	21.92	+	3.69	2.75e-21	3.11e-18
regulation of transmembrane transporter activity (GO:0022898)	258	49	13.31	+	3.68	2.64e-13	7.6e-11
regulation of transporter activity (GO:0032409)	270	51	13.93	+	3.66	1.03e-13	3.4e-11
multi-organism behavior (GO:0051705)	69	13	3.56	+	3.65	0.000169	0.00837
hormone secretion (GO:0046879)	75	14	3.87	+	3.62	0.000105	0.00552
adult behavior (GO:0030534)	151	28	7.79	+	3.59	5.31e-08	6.13e-06
cellular response to cAMP (GO:0071320)	54	10	2.79	+	3.59	0.00105	0.039
neuromuscular process controlling balance (GO:0050885)	54	10	2.79	+	3.59	0.00105	0.0389
cognition (GO:0050890)	298	55	15.37	+	3.58	2.55e-14	9.17e-12
regulation of potassium ion transmembrane transport (GO:1901379)	82	15	4.23	+	3.55	7.36e-05	0.00404
myelination (GO:0042552)	104	19	5.36	+	3.54	8.63e-06	0.00065
response to calcium ion (GO:0051592)	154	28	7.94	+	3.52	7.63e-08	8.44e-06
positive regulation of protein tyrosine kinase activity (GO:0061098)	55	10	2.84	+	3.52	0.00119	0.0429
vesicle localization (GO:0051648)	234	42	12.07	+	3.48	6.44e-11	1.09e-08
ensheathment of neurons (GO:0007272)	106	19	5.47	+	3.48	1.09e-05	0.000809
axon ensheathment (GO:0008366)	106	19	5.47	+	3.48	1.09e-05	0.000805
locomotory behavior (GO:0007626)	201	36	10.37	+	3.47	1.56e-09	2.33e-07
synapse assembly (GO:0007416)	95	17	4.9	+	3.47	3.19e-05	0.00197
hormone transport (GO:0009914)	84	15	4.33	+	3.46	9.35e-05	0.00503
regulation of ion transmembrane transport (GO:0034765)	471	84	24.29	+	3.46	1.97e-20	1.73e-17
regulation of potassium ion transport (GO:0043266)	97	17	5	+	3.4	4.03e-05	0.00243
regulation of cation transmembrane transport (GO:1904062)	332	58	17.12	+	3.39	4e-14	1.41e-11
neuromuscular process (GO:0050905)	111	19	5.73	+	3.32	1.94e-05	0.00131
sodium ion transmembrane transport (GO:0035725)	88	15	4.54	+	3.3	0.000148	0.00749
action potential (GO:0001508)	95	16	4.9	+	3.27	0.000102	0.00541
protein localization to plasma membrane (GO:0072659)	179	30	9.23	+	3.25	1.29e-07	1.34e-05
regulation of neurotransmitter levels (GO:0001505)	350	58	18.05	+	3.21	2.88e-13	8.13e-11
regulation of synapse structure or activity (GO:0050803)	230	38	11.86	+	3.2	3.98e-09	5.78e-07
establishment of vesicle localization (GO:0051650)	224	37	11.55	+	3.2	6.4e-09	8.89e-07
adenylate cyclase-inhibiting G protein-coupled receptor signaling pathway (GO:0007193)	85	14	4.38	+	3.19	0.000332	0.0147
regulation of ion transport (GO:0043269)	684	112	35.28	+	3.17	2.73e-24	4.8e-21
calcium ion transmembrane transport (GO:0070588)	202	33	10.42	+	3.17	5.27e-08	6.12e-06
postsynapse organization (GO:0099173)	86	14	4.44	+	3.16	0.000369	0.0161
calcium ion transport into cytosol (GO:0060402)	74	12	3.82	+	3.14	0.000976	0.0369
chloride transmembrane transport (GO:1902476)	87	14	4.49	+	3.12	0.000409	0.0175
chloride transport (GO:0006821)	100	16	5.16	+	3.1	0.000173	0.00848
regulation of transmembrane transport (GO:0034762)	552	88	28.47	+	3.09	1.37e-18	9.39e-16
regulation of calcium ion transmembrane transporter activity (GO:1901019)	88	14	4.54	+	3.08	0.000453	0.019
vesicle-mediated transport to the plasma membrane (GO:0098876)	89	14	4.59	+	3.05	0.000501	0.0205
response to ammonium ion (GO:0060359)	135	21	6.96	+	3.02	2.6e-05	0.00162
regulation of synapse organization (GO:0050807)	221	34	11.4	+	2.98	1.2e-07	1.26e-05
calcium ion transport (GO:0006816)	254	39	13.1	+	2.98	1.5e-08	1.93e-06
cytosolic calcium ion transport (GO:0060401)	86	13	4.44	+	2.93	0.00109	0.0398
metal ion transport (GO:0030001)	636	96	32.81	+	2.93	9.07e-19	6.83e-16
positive regulation of transporter activity (GO:0032411)	108	16	5.57	+	2.87	0.000374	0.0163
behavior (GO:0007610)	577	85	29.76	+	2.86	3.59e-16	1.83e-13
inorganic cation transmembrane transport (GO:0098662)	564	83	29.09	+	2.85	8.59e-16	3.88e-13
inorganic ion transmembrane transport (GO:0098660)	649	95	33.48	+	2.84	8.45e-18	5.35e-15
regulation of metal ion transport (GO:0010959)	383	55	19.76	+	2.78	1.6e-10	2.62e-08
regulation of vesicle-mediated transport (GO:0060627)	525	75	27.08	+	2.77	1.38e-13	4.27e-11
dendrite development (GO:0016358)	99	14	5.11	+	2.74	0.00127	0.0454
cation transmembrane transport (GO:0098655)	618	87	31.88	+	2.73	1.96e-15	8.4e-13
positive regulation of ion transmembrane transporter activity (GO:0032414)	100	14	5.16	+	2.71	0.00138	0.0487
neuron projection morphogenesis (GO:0048812)	475	66	24.5	+	2.69	9.49e-12	2e-09
neuron projection development (GO:0031175)	659	91	33.99	+	2.68	1.1e-15	4.83e-13
plasma membrane bounded cell projection morphogenesis (GO:0120039)	479	66	24.71	+	2.67	1.26e-11	2.42e-09
regulation of synapse assembly (GO:0051963)	109	15	5.62	+	2.67	0.00111	0.0405
cell projection morphogenesis (GO:0048858)	481	66	24.81	+	2.66	1.46e-11	2.77e-09
cell morphogenesis involved in neuron differentiation (GO:0048667)	424	58	21.87	+	2.65	2.94e-10	4.65e-08
regulation of neuron projection development (GO:0010975)	490	67	25.27	+	2.65	1.15e-11	2.27e-09
regulation of insulin secretion (GO:0050796)	178	24	9.18	+	2.61	9.41e-05	0.00504
cellular response to metal ion (GO:0071248)	193	26	9.96	+	2.61	4.45e-05	0.00266
monovalent inorganic cation transport (GO:0015672)	402	54	20.74	+	2.6	2.1e-09	3.1e-07
divalent metal ion transport (GO:0070838)	299	40	15.42	+	2.59	3.07e-07	2.95e-05
regulation of endocytosis (GO:0030100)	202	27	10.42	+	2.59	3.26e-05	0.00201
divalent inorganic cation transport (GO:0072511)	303	40	15.63	+	2.56	4e-07	3.74e-05
neuron development (GO:0048666)	804	106	41.47	+	2.56	7.75e-17	4.54e-14
regulation of heart contraction (GO:0008016)	243	32	12.53	+	2.55	6.49e-06	0.000513
cell part morphogenesis (GO:0032990)	502	66	25.89	+	2.55	8.01e-11	1.32e-08
axonogenesis (GO:0007409)	366	48	18.88	+	2.54	4.79e-08	5.69e-06
cell-cell signaling (GO:0007267)	1093	143	56.38	+	2.54	4.04e-22	5.33e-19
axon development (GO:0061564)	401	52	20.68	+	2.51	1.41e-08	1.82e-06
cellular response to inorganic substance (GO:0071241)	217	28	11.19	+	2.5	3.34e-05	0.00204
ion transmembrane transport (GO:0034220)	905	116	46.68	+	2.48	2.03e-17	1.23e-14
cation transport (GO:0006812)	835	107	43.07	+	2.48	3.17e-16	1.67e-13
positive regulation of neuron projection development (GO:0010976)	274	35	14.13	+	2.48	3.97e-06	0.000324
glial cell differentiation (GO:0010001)	165	21	8.51	+	2.47	0.000412	0.0175
regulation of calcium ion transmembrane transport (GO:1903169)	150	19	7.74	+	2.46	0.00085	0.033
sodium ion transport (GO:0006814)	151	19	7.79	+	2.44	0.00089	0.0342
sensory perception of mechanical stimulus (GO:0050954)	167	21	8.61	+	2.44	0.000456	0.019
response to metal ion (GO:0010038)	372	46	19.19	+	2.4	4.38e-07	4.05e-05
peptide secretion (GO:0002790)	171	21	8.82	+	2.38	0.000566	0.0228
developmental maturation (GO:0021700)	237	29	12.22	+	2.37	7.21e-05	0.00401
neuron differentiation (GO:0030182)	992	121	51.17	+	2.36	9.05e-17	5.11e-14
regulation of plasma membrane bounded cell projection organization (GO:0120035)	657	80	33.89	+	2.36	2.55e-11	4.64e-09
regulation of neuron differentiation (GO:0045664)	649	79	33.48	+	2.36	3.55e-11	6.31e-09
regulation of cell projection organization (GO:0031344)	666	81	34.35	+	2.36	1.93e-11	3.64e-09
regulation of calcium ion transport (GO:0051924)	247	30	12.74	+	2.35	5.57e-05	0.00321
positive regulation of ion transport (GO:0043270)	272	33	14.03	+	2.35	2.19e-05	0.00143
adenylate cyclase-modulating G protein-coupled receptor signaling pathway (GO:0007188)	207	25	10.68	+	2.34	0.000301	0.0135
regulation of peptide hormone secretion (GO:0090276)	210	25	10.83	+	2.31	0.000331	0.0147
regulation of secretion by cell (GO:1903530)	731	87	37.71	+	2.31	8.85e-12	1.89e-09
positive regulation of neuron differentiation (GO:0045666)	363	43	18.72	+	2.3	2.16e-06	0.000179
regulation of axonogenesis (GO:0050770)	187	22	9.65	+	2.28	0.000943	0.0361
negative regulation of cell projection organization (GO:0031345)	179	21	9.23	+	2.27	0.00133	0.0471
ion transport (GO:0006811)	1337	156	68.96	+	2.26	1.05e-19	8.32e-17
protein localization to membrane (GO:0072657)	480	56	24.76	+	2.26	1.28e-07	1.34e-05
regulation of system process (GO:0044057)	584	68	30.12	+	2.26	5.38e-09	7.66e-07
generation of neurons (GO:0048699)	1513	176	78.04	+	2.26	2.72e-22	3.91e-19
neurogenesis (GO:0022008)	1612	186	83.15	+	2.24	3.69e-23	5.83e-20
regulation of transport (GO:0051049)	1829	209	94.34	+	2.22	1.22e-25	2.41e-22
regulation of cytosolic calcium ion concentration (GO:0051480)	324	37	16.71	+	2.21	2.23e-05	0.00144
regulation of intracellular transport (GO:0032386)	438	50	22.59	+	2.21	1.1e-06	9.75e-05
regulation of secretion (GO:0051046)	790	90	40.75	+	2.21	4.54e-11	7.89e-09
regulation of nervous system development (GO:0051960)	914	104	47.15	+	2.21	1.02e-12	2.48e-10
axon guidance (GO:0007411)	255	29	13.15	+	2.2	0.000234	0.0111
protein dephosphorylation (GO:0006470)	212	24	10.94	+	2.19	0.000696	0.0276
nervous system development (GO:0007399)	2324	263	119.87	+	2.19	2.08e-32	6.59e-29
neuron projection guidance (GO:0097485)	257	29	13.26	+	2.19	0.000249	0.0116
regulation of neurogenesis (GO:0050767)	807	91	41.63	+	2.19	4.38e-11	7.7e-09
positive regulation of nervous system development (GO:0051962)	532	59	27.44	+	2.15	3.15e-07	3e-05
transmembrane transport (GO:0055085)	1291	143	66.59	+	2.15	2.67e-16	1.46e-13
regulation of blood circulation (GO:1903522)	289	32	14.91	+	2.15	0.000201	0.00972
cell morphogenesis involved in differentiation (GO:0000904)	541	59	27.91	+	2.11	4e-07	3.73e-05
cell morphogenesis (GO:0000902)	697	76	35.95	+	2.11	7.67e-09	1.05e-06
regulation of hormone secretion (GO:0046883)	268	29	13.82	+	2.1	0.000567	0.0228
positive regulation of neurogenesis (GO:0050769)	466	50	24.04	+	2.08	4.35e-06	0.000353
brain development (GO:0007420)	733	78	37.81	+	2.06	1.7e-08	2.15e-06
central nervous system development (GO:0007417)	963	102	49.67	+	2.05	7.96e-11	1.33e-08
dephosphorylation (GO:0016311)	307	32	15.84	+	2.02	0.0005	0.0205
cellular component morphogenesis (GO:0032989)	797	83	41.11	+	2.02	1e-08	1.34e-06
positive regulation of cell projection organization (GO:0031346)	375	39	19.34	+	2.02	0.000117	0.00599
small GTPase mediated signal transduction (GO:0007264)	309	32	15.94	+	2.01	0.000522	0.0212
cellular calcium ion homeostasis (GO:0006874)	427	44	22.03	+	2	5.07e-05	0.00299
regulation of cellular localization (GO:0060341)	900	88	46.42	+	1.9	6.11e-08	6.9e-06
regulation of cell morphogenesis (GO:0022604)	483	47	24.91	+	1.89	9.19e-05	0.00496
positive regulation of cell development (GO:0010720)	536	52	27.65	+	1.88	4.03e-05	0.00242
cell projection organization (GO:0030030)	1122	108	57.87	+	1.87	3.44e-09	5.04e-07
positive regulation of secretion (GO:0051047)	416	40	21.46	+	1.86	0.000394	0.0169
cell development (GO:0048468)	1603	154	82.68	+	1.86	8.15e-13	2.05e-10
cellular divalent inorganic cation homeostasis (GO:0072503)	459	44	23.68	+	1.86	0.000219	0.0105
divalent inorganic cation homeostasis (GO:0072507)	482	46	24.86	+	1.85	0.000203	0.00979
organic anion transport (GO:0015711)	443	42	22.85	+	1.84	0.000389	0.0168
nervous system process (GO:0050877)	1366	129	70.46	+	1.83	2.46e-10	3.92e-08
regulation of localization (GO:0032879)	2702	246	139.37	+	1.77	7.1e-18	4.68e-15
cellular metal ion homeostasis (GO:0006875)	550	50	28.37	+	1.76	0.000248	0.0116
secretion by cell (GO:0032940)	989	89	51.01	+	1.74	1.48e-06	0.000129
cellular cation homeostasis (GO:0030003)	625	56	32.24	+	1.74	0.000192	0.00939
cellular ion homeostasis (GO:0006873)	638	57	32.91	+	1.73	0.000157	0.00783
organelle localization (GO:0051640)	597	53	30.79	+	1.72	0.000294	0.0134
metal ion homeostasis (GO:0055065)	622	54	32.08	+	1.68	0.000531	0.0215
positive regulation of transport (GO:0051050)	965	83	49.78	+	1.67	1.85e-05	0.00126
ion homeostasis (GO:0050801)	779	67	40.18	+	1.67	0.000121	0.00622
cation homeostasis (GO:0055080)	700	60	36.11	+	1.66	0.0003	0.0135
cellular response to nitrogen compound (GO:1901699)	588	50	30.33	+	1.65	0.00107	0.0392
cellular chemical homeostasis (GO:0055082)	734	62	37.86	+	1.64	0.000307	0.0137
secretion (GO:0046903)	1103	93	56.89	+	1.63	9.49e-06	0.000711
inorganic ion homeostasis (GO:0098771)	712	60	36.73	+	1.63	0.000463	0.0192
system process (GO:0003008)	1937	157	99.91	+	1.57	5.08e-08	5.99e-06
membrane organization (GO:0061024)	852	69	43.95	+	1.57	0.000435	0.0182
chemical homeostasis (GO:0048878)	1097	88	56.58	+	1.56	0.0001	0.00533
regulation of biological quality (GO:0065008)	4007	318	206.69	+	1.54	2.7e-15	1.12e-12
transport (GO:0006810)	4472	343	230.67	+	1.49	1.31e-14	5.19e-12
regulation of cellular component organization (GO:0051128)	2442	187	125.96	+	1.48	1.08e-07	1.15e-05
establishment of localization (GO:0051234)	4593	350	236.91	+	1.48	1.3e-14	5.25e-12
establishment of localization in cell (GO:0051649)	1803	137	93	+	1.47	1.27e-05	0.000907
system development (GO:0048731)	4367	328	225.26	+	1.46	8.53e-13	2.11e-10
cellular localization (GO:0051641)	2408	179	124.21	+	1.44	1.48e-06	0.000128
cell differentiation (GO:0030154)	3642	264	187.86	+	1.41	1.25e-08	1.65e-06
protein localization (GO:0008104)	2111	153	108.89	+	1.41	3.77e-05	0.00228
cellular developmental process (GO:0048869)	3734	270	192.6	+	1.4	1.06e-08	1.4e-06
regulation of multicellular organismal development (GO:2000026)	2014	145	103.88	+	1.4	8.06e-05	0.00439
localization (GO:0051179)	5662	406	292.05	+	1.39	2.34e-13	6.87e-11
signaling (GO:0023052)	5293	379	273.02	+	1.39	3.71e-12	8.76e-10
macromolecule localization (GO:0033036)	2444	175	126.06	+	1.39	1.7e-05	0.00117
organic substance transport (GO:0071702)	2180	156	112.45	+	1.39	5.98e-05	0.00339
intracellular signal transduction (GO:0035556)	1678	120	86.55	+	1.39	0.000496	0.0204
multicellular organism development (GO:0007275)	4963	353	256	+	1.38	7.52e-11	1.26e-08
regulation of signaling (GO:0023051)	3674	260	189.51	+	1.37	1.39e-07	1.43e-05
regulation of cell communication (GO:0010646)	3634	257	187.45	+	1.37	1.9e-07	1.9e-05
nitrogen compound transport (GO:0071705)	1811	128	93.41	+	1.37	0.000508	0.0207
cell communication (GO:0007154)	5401	381	278.59	+	1.37	2.26e-11	4.15e-09
vesicle-mediated transport (GO:0016192)	1917	133	98.88	+	1.35	0.000848	0.033
regulation of multicellular organismal process (GO:0051239)	3091	214	159.44	+	1.34	1.2e-05	0.000878
anatomical structure development (GO:0048856)	5342	369	275.55	+	1.34	8.26e-10	1.27e-07
developmental process (GO:0032502)	5686	383	293.29	+	1.31	6.3e-09	8.82e-07
multicellular organismal process (GO:0032501)	6886	458	355.19	+	1.29	2.37e-10	3.82e-08
signal transduction (GO:0007165)	4960	304	255.84	+	1.19	0.000991	0.0373
regulation of biological process (GO:0050789)	11621	670	599.43	+	1.12	2.58e-05	0.00163
biological regulation (GO:0065007)	12307	707	634.81	+	1.11	1.22e-05	0.000881
regulation of cellular process (GO:0050794)	10904	617	562.44	+	1.1	0.00131	0.0465
biological_process (GO:0008150)	17782	957	917.22	+	1.04	0.000802	0.0316
metabolic process (GO:0008152)	8389	371	432.72	-	0.86	0.00017	0.00837
cellular metabolic process (GO:0044237)	7634	326	393.77	-	0.83	2.42e-05	0.00153
nitrogen compound metabolic process (GO:0006807)	6985	297	360.3	-	0.82	5.96e-05	0.00339
macromolecule metabolic process (GO:0043170)	6170	262	318.26	-	0.82	0.00021	0.0101
cellular macromolecule metabolic process (GO:0044260)	5065	215	261.26	-	0.82	0.00114	0.0415
regulation of metabolic process (GO:0019222)	6662	281	343.63	-	0.82	5.54e-05	0.00321
regulation of primary metabolic process (GO:0080090)	6009	249	309.95	-	0.8	5.12e-05	0.00301
regulation of cellular metabolic process (GO:0031323)	6205	257	320.06	-	0.8	3.34e-05	0.00205
regulation of macromolecule metabolic process (GO:0060255)	6141	253	316.76	-	0.8	2.34e-05	0.00151
regulation of nitrogen compound metabolic process (GO:0051171)	5830	238	300.72	-	0.79	2.36e-05	0.00151
Unclassified (UNCLASSIFIED)	3214	126	165.78	-	0.76	0.000802	0.0315
negative regulation of macromolecule metabolic process (GO:0010605)	2599	99	134.06	-	0.74	0.0012	0.0432
cellular biosynthetic process (GO:0044249)	2726	98	140.61	-	0.7	0.000104	0.0055
organic substance biosynthetic process (GO:1901576)	2845	102	146.75	-	0.7	5.4e-05	0.00316
biosynthetic process (GO:0009058)	2903	104	149.74	-	0.69	4.23e-05	0.00254
regulation of biosynthetic process (GO:0009889)	4286	153	221.08	-	0.69	2.16e-07	2.14e-05
regulation of RNA metabolic process (GO:0051252)	3834	136	197.76	-	0.69	8.56e-07	7.69e-05
regulation of gene expression (GO:0010468)	4475	158	230.83	-	0.68	4.11e-08	4.92e-06
regulation of nucleobase-containing compound metabolic process (GO:0019219)	4080	144	210.45	-	0.68	2.41e-07	2.34e-05
regulation of cellular biosynthetic process (GO:0031326)	4211	148	217.21	-	0.68	9.43e-08	1.02e-05
regulation of macromolecule biosynthetic process (GO:0010556)	4081	142	210.5	-	0.67	8.26e-08	9.01e-06
positive regulation of RNA metabolic process (GO:0051254)	1699	59	87.64	-	0.67	0.00124	0.0445
multi-organism process (GO:0051704)	2508	87	129.37	-	0.67	5.68e-05	0.00326
regulation of cellular macromolecule biosynthetic process (GO:2000112)	3955	137	204	-	0.67	1.11e-07	1.18e-05
positive regulation of nucleobase-containing compound metabolic process (GO:0045935)	1860	64	95.94	-	0.67	0.000492	0.0203
positive regulation of macromolecule biosynthetic process (GO:0010557)	1872	64	96.56	-	0.66	0.000411	0.0175
regulation of RNA biosynthetic process (GO:2001141)	3588	122	185.07	-	0.66	2.17e-07	2.14e-05
regulation of nucleic acid-templated transcription (GO:1903506)	3580	121	184.66	-	0.66	1.37e-07	1.42e-05
regulation of transcription, DNA-templated (GO:0006355)	3523	119	181.72	-	0.65	1.79e-07	1.8e-05
regulation of transcription by RNA polymerase II (GO:0006357)	2694	90	138.96	-	0.65	5.02e-06	0.000403
positive regulation of transcription, DNA-templated (GO:0045893)	1527	51	78.76	-	0.65	0.00105	0.039
immune system process (GO:0002376)	2740	88	141.33	-	0.62	7.12e-07	6.47e-05
negative regulation of gene expression (GO:0010629)	1682	52	86.76	-	0.6	6.06e-05	0.00342
regulation of immune system process (GO:0002682)	1629	48	84.03	-	0.57	2.13e-05	0.0014
cellular response to cytokine stimulus (GO:0071345)	990	29	51.07	-	0.57	0.00105	0.0389
cellular nitrogen compound metabolic process (GO:0034641)	3404	96	175.58	-	0.55	6.66e-12	1.46e-09
organic cyclic compound metabolic process (GO:1901360)	3217	88	165.94	-	0.53	5.22e-12	1.2e-09
positive regulation of immune response (GO:0050778)	843	23	43.48	-	0.53	0.000958	0.0364
oxidation-reduction process (GO:0055114)	960	26	49.52	-	0.53	0.000368	0.0161
cellular nitrogen compound biosynthetic process (GO:0044271)	1632	44	84.18	-	0.52	1.66e-06	0.000142
cellular aromatic compound metabolic process (GO:0006725)	2989	79	154.18	-	0.51	5.49e-12	1.22e-09
heterocycle metabolic process (GO:0046483)	2947	75	152.01	-	0.49	7.85e-13	2e-10
organic cyclic compound biosynthetic process (GO:1901362)	1303	33	67.21	-	0.49	5.68e-06	0.000454
leukocyte mediated immunity (GO:0002443)	760	19	39.2	-	0.48	0.000672	0.0267
aromatic compound biosynthetic process (GO:0019438)	1166	29	60.14	-	0.48	1.27e-05	0.00091
chromatin organization (GO:0006325)	689	17	35.54	-	0.48	0.000977	0.0369
immune response (GO:0006955)	1827	45	94.24	-	0.48	1.34e-08	1.75e-06
macromolecule biosynthetic process (GO:0009059)	1760	43	90.78	-	0.47	2.03e-08	2.55e-06
immune effector process (GO:0002252)	1072	26	55.3	-	0.47	1.56e-05	0.00109
regulation of defense response (GO:0031347)	744	18	38.38	-	0.47	0.00043	0.0181
nucleobase-containing compound metabolic process (GO:0006139)	2770	67	142.88	-	0.47	3.5e-13	9.72e-11
cellular macromolecule biosynthetic process (GO:0034645)	1706	41	88	-	0.47	2.4e-08	2.94e-06
nucleobase-containing compound biosynthetic process (GO:0034654)	1088	26	56.12	-	0.46	1.23e-05	0.000885
positive regulation of immune system process (GO:0002684)	1130	27	58.29	-	0.46	6.77e-06	0.000533
response to biotic stimulus (GO:0009607)	985	23	50.81	-	0.45	1.88e-05	0.00127
heterocycle biosynthetic process (GO:0018130)	1157	27	59.68	-	0.45	3.11e-06	0.000257
RNA processing (GO:0006396)	865	20	44.62	-	0.45	6.36e-05	0.00358
response to other organism (GO:0051707)	957	22	49.36	-	0.45	2e-05	0.00134
response to external biotic stimulus (GO:0043207)	959	22	49.47	-	0.44	2.01e-05	0.00134
regulation of lymphocyte activation (GO:0051249)	510	11	26.31	-	0.42	0.00137	0.0482
gene expression (GO:0010467)	2001	43	103.21	-	0.42	1.24e-11	2.42e-09
DNA metabolic process (GO:0006259)	745	16	38.43	-	0.42	7.63e-05	0.00417
chromosome organization (GO:0051276)	1035	22	53.39	-	0.41	1.78e-06	0.000151
nucleic acid metabolic process (GO:0090304)	2263	47	116.73	-	0.4	9.25e-14	3.11e-11
interspecies interaction between organisms (GO:0044419)	814	16	41.99	-	0.38	8.26e-06	0.000628
vasculature development (GO:0001944)	509	10	26.25	-	0.38	0.000617	0.0247
cellular response to DNA damage stimulus (GO:0006974)	766	15	39.51	-	0.38	1.47e-05	0.00104
symbiont process (GO:0044403)	771	15	39.77	-	0.38	1.49e-05	0.00105
detection of chemical stimulus (GO:0009593)	518	10	26.72	-	0.37	0.000466	0.0193
cardiovascular system development (GO:0072358)	519	10	26.77	-	0.37	0.000469	0.0194
sensory perception of chemical stimulus (GO:0007606)	534	10	27.54	-	0.36	0.000261	0.012
RNA metabolic process (GO:0016070)	1662	31	85.73	-	0.36	1.02e-11	2.04e-09
blood vessel development (GO:0001568)	486	9	25.07	-	0.36	0.000461	0.0192
cytokine-mediated signaling pathway (GO:0019221)	661	12	34.1	-	0.35	2.59e-05	0.00163
DNA repair (GO:0006281)	499	9	25.74	-	0.35	0.000354	0.0155
viral process (GO:0016032)	695	12	35.85	-	0.33	7.92e-06	0.000614
regulation of multi-organism process (GO:0043900)	407	7	20.99	-	0.33	0.000798	0.0316
peptide biosynthetic process (GO:0043043)	417	7	21.51	-	0.33	0.000592	0.0237
positive regulation of lymphocyte activation (GO:0051251)	362	6	18.67	-	0.32	0.00141	0.0494
leukocyte migration (GO:0050900)	369	6	19.03	-	0.32	0.00104	0.0388
ribonucleoprotein complex biogenesis (GO:0022613)	443	7	22.85	-	0.31	0.000237	0.0112
regulation of hemopoiesis (GO:1903706)	445	7	22.95	-	0.3	0.000239	0.0113
transcription, DNA-templated (GO:0006351)	640	9	33.01	-	0.27	1.87e-06	0.000158
nucleic acid-templated transcription (GO:0097659)	641	9	33.06	-	0.27	1.89e-06	0.000158
RNA biosynthetic process (GO:0032774)	652	9	33.63	-	0.27	1.41e-06	0.000123
ncRNA processing (GO:0034470)	384	5	19.81	-	0.25	0.000198	0.0096
translation (GO:0006412)	394	5	20.32	-	0.25	0.000145	0.00737
detection of chemical stimulus involved in sensory perception (GO:0050907)	482	6	24.86	-	0.24	1.69e-05	0.00117
transcription by RNA polymerase II (GO:0006366)	484	6	24.97	-	0.24	1.72e-05	0.00118
regulation of chromosome organization (GO:0033044)	345	4	17.8	-	0.22	0.000236	0.0112
adaptive immune response based on somatic recombination of immune receptors built from immunoglobulin superfamily domains (GO:0002460)	270	3	13.93	-	0.22	0.00104	0.0387
ncRNA metabolic process (GO:0034660)	470	5	24.24	-	0.21	7.38e-06	0.000578
adaptive immune response (GO:0002250)	555	5	28.63	-	0.17	1.58e-07	1.61e-05
sensory perception of smell (GO:0007608)	462	4	23.83	-	0.17	1.98e-06	0.000165
RNA catabolic process (GO:0006401)	242	2	12.48	-	0.16	0.000836	0.0326
DNA conformation change (GO:0071103)	270	2	13.93	-	0.14	0.000198	0.00961
response to virus (GO:0009615)	283	2	14.6	-	0.14	0.000141	0.00721
detection of chemical stimulus involved in sensory perception of smell (GO:0050911)	432	3	22.28	-	0.13	9.27e-07	8.24e-05
ribosome biogenesis (GO:0042254)	290	2	14.96	-	0.13	9.75e-05	0.00521
RNA transport (GO:0050658)	197	1	10.16	-	0.1	0.00127	0.0455
nucleic acid transport (GO:0050657)	197	1	10.16	-	0.1	0.00127	0.0454
establishment of RNA localization (GO:0051236)	199	1	10.26	-	0.1	0.000813	0.0319
RNA localization (GO:0006403)	219	1	11.3	-	0.09	0.000401	0.0172

## Sheet: GO comparison 
GO biological process - Correlation negative			GO biological process Upregulated SERBP1 knockdown
regulation of synaptic vesicle fusion to presynaptic active zone membrane (GO:0031630)			gamma-aminobutyric acid signaling pathway (GO:0007214)
postsynaptic density assembly (GO:0097107)			glutamate receptor signaling pathway (GO:0007215)
postsynaptic specialization assembly (GO:0098698)			transmission of nerve impulse (GO:0019226)
galactolipid biosynthetic process (GO:0019375)			regulation of neurotransmitter receptor activity (GO:0099601)
galactosylceramide biosynthetic process (GO:0006682)			regulation of synapse assembly (GO:0051963)
regulation of synaptic vesicle priming (GO:0010807)			synapse assembly (GO:0007416)
regulation of short-term neuronal synaptic plasticity (GO:0048172)			regulation of postsynaptic membrane potential (GO:0060078)
synaptic vesicle maturation (GO:0016188)			action potential (GO:0001508)
hindbrain maturation (GO:0021578)			neuron projection guidance (GO:0097485)
maintenance of postsynaptic density structure (GO:0099562)			regulation of axonogenesis (GO:0050770)
imitative learning (GO:0098596)			axon guidance (GO:0007411)
vocal learning (GO:0042297)			regulation of synapse organization (GO:0050807)
glycosylceramide biosynthetic process (GO:0046476)			regulation of synapse structure or activity (GO:0050803)
protein localization to axon (GO:0099612)			regulation of membrane potential (GO:0042391)
gamma-aminobutyric acid transport (GO:0015812)			trans-synaptic signaling (GO:0099537)
synaptic vesicle docking (GO:0016081)			chemical synaptic transmission (GO:0007268)
calcium ion-regulated exocytosis of neurotransmitter (GO:0048791)			anterograde trans-synaptic signaling (GO:0098916)
glutamate secretion (GO:0014047)			synapse organization (GO:0050808)
positive regulation of excitatory postsynaptic potential (GO:2000463)			cell morphogenesis involved in neuron differentiation (GO:0048667)
postsynaptic specialization organization (GO:0099084)			synaptic signaling (GO:0099536)
locomotory exploration behavior (GO:0035641)			adenylate cyclase-modulating G protein-coupled receptor signaling pathway (GO:0007188)
positive regulation of dendrite extension (GO:1903861)			axonogenesis (GO:0007409)
postsynaptic density organization (GO:0097106)			modulation of chemical synaptic transmission (GO:0050804)
synapse maturation (GO:0060074)			regulation of trans-synaptic signaling (GO:0099177)
neurotransmitter receptor internalization (GO:0099590)			axon development (GO:0061564)
presynaptic modulation of chemical synaptic transmission (GO:0099171)			cell morphogenesis involved in differentiation (GO:0000904)
synaptic vesicle priming (GO:0016082)			neuron projection morphogenesis (GO:0048812)
neurotransmitter receptor localization to postsynaptic specialization membrane (GO:0099645)			plasma membrane bounded cell projection morphogenesis (GO:0120039)
protein localization to postsynaptic specialization membrane (GO:0099633)			cell projection morphogenesis (GO:0048858)
regulation of dendrite extension (GO:1903859)			learning or memory (GO:0007611)
regulation of neuronal synaptic plasticity (GO:0048168)			regulation of neuron projection development (GO:0010975)
regulation of glutamate secretion (GO:0014048)			cell part morphogenesis (GO:0032990)
neurotransmitter receptor transport to postsynaptic membrane (GO:0098969)			regulation of neuron differentiation (GO:0045664)
neurotransmitter receptor transport to plasma membrane (GO:0098877)			cell morphogenesis (GO:0000902)
neurotransmitter secretion (GO:0007269)			positive regulation of neuron differentiation (GO:0045666)
signal release from synapse (GO:0099643)			regulation of nervous system development (GO:0051960)
neurotransmitter receptor transport (GO:0099637)			regulation of neurogenesis (GO:0050767)
protein transport within plasma membrane (GO:0099632)			cellular component morphogenesis (GO:0032989)
synaptic vesicle exocytosis (GO:0016079)			neuron projection development (GO:0031175)
protein localization to postsynaptic membrane (GO:1903539)			positive regulation of nervous system development (GO:0051962)
receptor localization to synapse (GO:0097120)			blood vessel development (GO:0001568)
maintenance of synapse structure (GO:0099558)			cell-cell signaling (GO:0007267)
establishment of protein localization to postsynaptic membrane (GO:1903540)			neuron differentiation (GO:0030182)
cellular response to epinephrine stimulus (GO:0071872)			vasculature development (GO:0001944)
regulation of AMPA receptor activity (GO:2000311)			behavior (GO:0007610)
excitatory synapse assembly (GO:1904861)			positive regulation of neurogenesis (GO:0050769)
positive regulation of glutamate receptor signaling pathway (GO:1900451)			cardiovascular system development (GO:0072358)
calcium ion regulated exocytosis (GO:0017156)			regulation of plasma membrane bounded cell projection organization (GO:0120035)
exploration behavior (GO:0035640)			neuron development (GO:0048666)
acidic amino acid transport (GO:0015800)			regulation of cell projection organization (GO:0031344)
modulation of excitatory postsynaptic potential (GO:0098815)			brain development (GO:0007420)
positive regulation of neurotransmitter secretion (GO:0001956)			central nervous system development (GO:0007417)
protein localization to synapse (GO:0035418)			generation of neurons (GO:0048699)
positive regulation of calcium ion-dependent exocytosis (GO:0045956)			neurogenesis (GO:0022008)
synaptic vesicle localization (GO:0097479)			regulation of multicellular organismal development (GO:2000026)
central nervous system myelination (GO:0022010)			nervous system development (GO:0007399)
axon ensheathment in central nervous system (GO:0032291)			cell development (GO:0048468)
positive regulation of neurological system process (GO:0031646)			ion transmembrane transport (GO:0034220)
synaptic vesicle cycle (GO:0099504)			ion transport (GO:0006811)
regulation of glutamate receptor signaling pathway (GO:1900449)			regulation of multicellular organismal process (GO:0051239)
vocalization behavior (GO:0071625)			regulation of localization (GO:0032879)
dendritic spine morphogenesis (GO:0060997)			regulation of signaling (GO:0023051)
membrane depolarization (GO:0051899)			regulation of cell communication (GO:0010646)
synaptic vesicle transport (GO:0048489)			neuronal action potential propagation (GO:0019227)
establishment of synaptic vesicle localization (GO:0097480)			action potential propagation (GO:0098870)
protein transport within lipid bilayer (GO:0032594)			negative regulation of oligodendrocyte differentiation (GO:0048715)
regulation of NMDA receptor activity (GO:2000310)			cerebellar granular layer development (GO:0021681)
regulation of vesicle fusion (GO:0031338)			synaptic membrane adhesion (GO:0099560)
regulation of synaptic vesicle exocytosis (GO:2000300)			negative regulation of glial cell differentiation (GO:0045686)
regulation of synaptic vesicle cycle (GO:0098693)			ionotropic glutamate receptor signaling pathway (GO:0035235)
postsynapse assembly (GO:0099068)			synaptic transmission, cholinergic (GO:0007271)
long-term synaptic potentiation (GO:0060291)			regulation of astrocyte differentiation (GO:0048710)
regulation of synaptic vesicle transport (GO:1902803)			regulation of presynapse assembly (GO:1905606)
signal release (GO:0023061)			epithelial cell differentiation involved in kidney development (GO:0035850)
regulation of postsynaptic membrane neurotransmitter receptor levels (GO:0099072)			regulation of presynapse organization (GO:0099174)
regulation of long-term neuronal synaptic plasticity (GO:0048169)			olfactory bulb development (GO:0021772)
vesicle-mediated transport in synapse (GO:0099003)			negative regulation of signaling receptor activity (GO:2000272)
regulation of synaptic plasticity (GO:0048167)			positive regulation of insulin secretion involved in cellular response to glucose stimulus (GO:0035774)
regulation of calcium ion-dependent exocytosis (GO:0017158)			olfactory lobe development (GO:0021988)
neurotransmitter transport (GO:0006836)			chondrocyte development (GO:0002063)
dendritic spine development (GO:0060996)			negative regulation of tumor necrosis factor superfamily cytokine production (GO:1903556)
positive regulation of neurotransmitter transport (GO:0051590)			glomerulus development (GO:0032835)
regulation of neurotransmitter receptor activity (GO:0099601)			positive regulation of synapse assembly (GO:0051965)
regulation of neurotransmitter secretion (GO:0046928)			negative regulation of tumor necrosis factor production (GO:0032720)
regulation of dopamine secretion (GO:0014059)			regulation of insulin secretion involved in cellular response to glucose stimulus (GO:0061178)
regulation of catecholamine secretion (GO:0050433)			endochondral bone morphogenesis (GO:0060350)
positive regulation of synaptic transmission, glutamatergic (GO:0051968)			regulation of signaling receptor activity (GO:0010469)
neural nucleus development (GO:0048857)			central nervous system neuron differentiation (GO:0021953)
gamma-aminobutyric acid signaling pathway (GO:0007214)			cell-cell adhesion via plasma-membrane adhesion molecules (GO:0098742)
neuromuscular junction development (GO:0007528)			connective tissue development (GO:0061448)
chemical synaptic transmission (GO:0007268)			cartilage development (GO:0051216)
anterograde trans-synaptic signaling (GO:0098916)			cell-cell adhesion (GO:0098609)
membrane depolarization during action potential (GO:0086010)			negative regulation of neuron differentiation (GO:0045665)
synaptic transmission, glutamatergic (GO:0035249)			negative regulation of nervous system development (GO:0051961)
substantia nigra development (GO:0021762)			angiogenesis (GO:0001525)
regulation of synaptic vesicle recycling (GO:1903421)			negative regulation of neurogenesis (GO:0050768)
trans-synaptic signaling (GO:0099537)			regulation of cell morphogenesis involved in differentiation (GO:0010769)
insulin secretion (GO:0030073)			renal system development (GO:0072001)
synaptic signaling (GO:0099536)			urogenital system development (GO:0001655)
positive regulation of amine transport (GO:0051954)			taxis (GO:0042330)
learning (GO:0007612)			blood vessel morphogenesis (GO:0048514)
dicarboxylic acid transport (GO:0006835)			chemotaxis (GO:0006935)
regulation of synaptic transmission, glutamatergic (GO:0051966)			negative regulation of cell development (GO:0010721)
synaptic vesicle recycling (GO:0036465)			forebrain development (GO:0030900)
presynaptic endocytosis (GO:0140238)			cell adhesion (GO:0007155)
synaptic vesicle endocytosis (GO:0048488)			biological adhesion (GO:0022610)
positive regulation of synaptic transmission (GO:0050806)			regulation of cell development (GO:0060284)
regulation of voltage-gated calcium channel activity (GO:1901385)			head development (GO:0060322)
oligodendrocyte development (GO:0014003)			tube morphogenesis (GO:0035239)
peptide hormone secretion (GO:0030072)			anatomical structure formation involved in morphogenesis (GO:0048646)
regulation of neurotransmitter transport (GO:0051588)			anatomical structure morphogenesis (GO:0009653)
regulation of postsynaptic membrane potential (GO:0060078)			negative regulation of multicellular organismal process (GO:0051241)
regulation of amino acid transport (GO:0051955)			circulatory system development (GO:0072359)
regulation of cation channel activity (GO:2001257)			regulation of cell migration (GO:0030334)
negative regulation of synaptic transmission (GO:0050805)			regulation of locomotion (GO:0040012)
cellular response to catecholamine stimulus (GO:0071870)			locomotion (GO:0040011)
cellular response to monoamine stimulus (GO:0071868)			regulation of cell motility (GO:2000145)
modulation of chemical synaptic transmission (GO:0050804)			animal organ morphogenesis (GO:0009887)
regulation of trans-synaptic signaling (GO:0099177)			negative regulation of cell communication (GO:0010648)
vesicle docking involved in exocytosis (GO:0006904)			negative regulation of signaling (GO:0023057)
potassium ion transmembrane transport (GO:0071805)			regulation of cellular component movement (GO:0051270)
regulation of amine transport (GO:0051952)			negative regulation of signal transduction (GO:0009968)
positive regulation of regulated secretory pathway (GO:1903307)			positive regulation of developmental process (GO:0051094)
regulation of regulated secretory pathway (GO:1903305)			regulation of cell differentiation (GO:0045595)
glutamate receptor signaling pathway (GO:0007215)			negative regulation of response to stimulus (GO:0048585)
regulation of exocytosis (GO:0017157)			regulation of developmental process (GO:0050793)
potassium ion transport (GO:0006813)			tissue development (GO:0009888)
transmission of nerve impulse (GO:0019226)			positive regulation of multicellular organismal process (GO:0051240)
oligodendrocyte differentiation (GO:0048709)			G protein-coupled receptor signaling pathway (GO:0007186)
sensory perception of pain (GO:0019233)			regulation of cell population proliferation (GO:0042127)
cardiac conduction (GO:0061337)
associative learning (GO:0008306)
amino acid transport (GO:0006865)
regulation of cAMP-mediated signaling (GO:0043949)
intraspecies interaction between organisms (GO:0051703)
social behavior (GO:0035176)
cellular response to calcium ion (GO:0071277)
regulation of neurological system process (GO:0031644)
multicellular organismal signaling (GO:0035637)
cellular response to ammonium ion (GO:0071242)
exocytic process (GO:0140029)
localization within membrane (GO:0051668)
acid secretion (GO:0046717)
vesicle docking (GO:0048278)
protein localization to cell periphery (GO:1990778)
ceramide biosynthetic process (GO:0046513)
positive regulation of exocytosis (GO:0045921)
memory (GO:0007613)
chemical synaptic transmission, postsynaptic (GO:0099565)
synapse organization (GO:0050808)
receptor internalization (GO:0031623)
cerebellar cortex development (GO:0021695)
regulation of ion transmembrane transporter activity (GO:0032412)
positive regulation of cation channel activity (GO:2001259)
excitatory postsynaptic potential (GO:0060079)
learning or memory (GO:0007611)
regulation of membrane potential (GO:0042391)
regulation of transmembrane transporter activity (GO:0022898)
regulation of transporter activity (GO:0032409)
multi-organism behavior (GO:0051705)
hormone secretion (GO:0046879)
adult behavior (GO:0030534)
cellular response to cAMP (GO:0071320)
neuromuscular process controlling balance (GO:0050885)
cognition (GO:0050890)
regulation of potassium ion transmembrane transport (GO:1901379)
myelination (GO:0042552)
response to calcium ion (GO:0051592)
positive regulation of protein tyrosine kinase activity (GO:0061098)
vesicle localization (GO:0051648)
ensheathment of neurons (GO:0007272)
axon ensheathment (GO:0008366)
locomotory behavior (GO:0007626)
synapse assembly (GO:0007416)
hormone transport (GO:0009914)
regulation of ion transmembrane transport (GO:0034765)
regulation of potassium ion transport (GO:0043266)
regulation of cation transmembrane transport (GO:1904062)
neuromuscular process (GO:0050905)
sodium ion transmembrane transport (GO:0035725)
action potential (GO:0001508)
protein localization to plasma membrane (GO:0072659)
regulation of neurotransmitter levels (GO:0001505)
regulation of synapse structure or activity (GO:0050803)
establishment of vesicle localization (GO:0051650)
adenylate cyclase-inhibiting G protein-coupled receptor signaling pathway (GO:0007193)
regulation of ion transport (GO:0043269)
calcium ion transmembrane transport (GO:0070588)
postsynapse organization (GO:0099173)
calcium ion transport into cytosol (GO:0060402)
chloride transmembrane transport (GO:1902476)
chloride transport (GO:0006821)
regulation of transmembrane transport (GO:0034762)
regulation of calcium ion transmembrane transporter activity (GO:1901019)
vesicle-mediated transport to the plasma membrane (GO:0098876)
response to ammonium ion (GO:0060359)
regulation of synapse organization (GO:0050807)
calcium ion transport (GO:0006816)
cytosolic calcium ion transport (GO:0060401)
metal ion transport (GO:0030001)
positive regulation of transporter activity (GO:0032411)
behavior (GO:0007610)
inorganic cation transmembrane transport (GO:0098662)
inorganic ion transmembrane transport (GO:0098660)
regulation of metal ion transport (GO:0010959)
regulation of vesicle-mediated transport (GO:0060627)
dendrite development (GO:0016358)
cation transmembrane transport (GO:0098655)
positive regulation of ion transmembrane transporter activity (GO:0032414)
neuron projection morphogenesis (GO:0048812)
neuron projection development (GO:0031175)
plasma membrane bounded cell projection morphogenesis (GO:0120039)
regulation of synapse assembly (GO:0051963)
cell projection morphogenesis (GO:0048858)
cell morphogenesis involved in neuron differentiation (GO:0048667)
regulation of neuron projection development (GO:0010975)
regulation of insulin secretion (GO:0050796)
cellular response to metal ion (GO:0071248)
monovalent inorganic cation transport (GO:0015672)
divalent metal ion transport (GO:0070838)
regulation of endocytosis (GO:0030100)
divalent inorganic cation transport (GO:0072511)
neuron development (GO:0048666)
regulation of heart contraction (GO:0008016)
cell part morphogenesis (GO:0032990)
axonogenesis (GO:0007409)
cell-cell signaling (GO:0007267)
axon development (GO:0061564)
cellular response to inorganic substance (GO:0071241)
ion transmembrane transport (GO:0034220)
cation transport (GO:0006812)
positive regulation of neuron projection development (GO:0010976)
glial cell differentiation (GO:0010001)
regulation of calcium ion transmembrane transport (GO:1903169)
sodium ion transport (GO:0006814)
sensory perception of mechanical stimulus (GO:0050954)
response to metal ion (GO:0010038)
peptide secretion (GO:0002790)
developmental maturation (GO:0021700)
neuron differentiation (GO:0030182)
regulation of plasma membrane bounded cell projection organization (GO:0120035)
regulation of neuron differentiation (GO:0045664)
regulation of cell projection organization (GO:0031344)
regulation of calcium ion transport (GO:0051924)
positive regulation of ion transport (GO:0043270)
adenylate cyclase-modulating G protein-coupled receptor signaling pathway (GO:0007188)
regulation of peptide hormone secretion (GO:0090276)
regulation of secretion by cell (GO:1903530)
positive regulation of neuron differentiation (GO:0045666)
regulation of axonogenesis (GO:0050770)
negative regulation of cell projection organization (GO:0031345)
ion transport (GO:0006811)
protein localization to membrane (GO:0072657)
regulation of system process (GO:0044057)
generation of neurons (GO:0048699)
neurogenesis (GO:0022008)
regulation of transport (GO:0051049)
regulation of cytosolic calcium ion concentration (GO:0051480)
regulation of intracellular transport (GO:0032386)
regulation of secretion (GO:0051046)
regulation of nervous system development (GO:0051960)
axon guidance (GO:0007411)
protein dephosphorylation (GO:0006470)
nervous system development (GO:0007399)
neuron projection guidance (GO:0097485)
regulation of neurogenesis (GO:0050767)
positive regulation of nervous system development (GO:0051962)
transmembrane transport (GO:0055085)
regulation of blood circulation (GO:1903522)
cell morphogenesis involved in differentiation (GO:0000904)
cell morphogenesis (GO:0000902)
regulation of hormone secretion (GO:0046883)
positive regulation of neurogenesis (GO:0050769)
brain development (GO:0007420)
central nervous system development (GO:0007417)
dephosphorylation (GO:0016311)
cellular component morphogenesis (GO:0032989)
positive regulation of cell projection organization (GO:0031346)
small GTPase mediated signal transduction (GO:0007264)
cellular calcium ion homeostasis (GO:0006874)
regulation of cellular localization (GO:0060341)
regulation of cell morphogenesis (GO:0022604)
positive regulation of cell development (GO:0010720)
cell projection organization (GO:0030030)
positive regulation of secretion (GO:0051047)
cell development (GO:0048468)
cellular divalent inorganic cation homeostasis (GO:0072503)
divalent inorganic cation homeostasis (GO:0072507)
organic anion transport (GO:0015711)
nervous system process (GO:0050877)
regulation of localization (GO:0032879)
cellular metal ion homeostasis (GO:0006875)
secretion by cell (GO:0032940)
cellular cation homeostasis (GO:0030003)
cellular ion homeostasis (GO:0006873)
organelle localization (GO:0051640)
metal ion homeostasis (GO:0055065)
positive regulation of transport (GO:0051050)
ion homeostasis (GO:0050801)
cation homeostasis (GO:0055080)
cellular response to nitrogen compound (GO:1901699)
cellular chemical homeostasis (GO:0055082)
secretion (GO:0046903)
inorganic ion homeostasis (GO:0098771)
system process (GO:0003008)
membrane organization (GO:0061024)
chemical homeostasis (GO:0048878)
regulation of biological quality (GO:0065008)
transport (GO:0006810)
regulation of cellular component organization (GO:0051128)
establishment of localization (GO:0051234)
establishment of localization in cell (GO:0051649)
system development (GO:0048731)
cellular localization (GO:0051641)
cell differentiation (GO:0030154)
protein localization (GO:0008104)
cellular developmental process (GO:0048869)
regulation of multicellular organismal development (GO:2000026)
localization (GO:0051179)
signaling (GO:0023052)
macromolecule localization (GO:0033036)
organic substance transport (GO:0071702)
intracellular signal transduction (GO:0035556)
multicellular organism development (GO:0007275)
regulation of signaling (GO:0023051)
regulation of cell communication (GO:0010646)
nitrogen compound transport (GO:0071705)
cell communication (GO:0007154)
vesicle-mediated transport (GO:0016192)
regulation of multicellular organismal process (GO:0051239)
anatomical structure development (GO:0048856)
developmental process (GO:0032502)
multicellular organismal process (GO:0032501)
signal transduction (GO:0007165)
regulation of biological process (GO:0050789)
biological regulation (GO:0065007)
regulation of cellular process (GO:0050794)
biological_process (GO:0008150)
metabolic process (GO:0008152)
cellular metabolic process (GO:0044237)
nitrogen compound metabolic process (GO:0006807)
macromolecule metabolic process (GO:0043170)
cellular macromolecule metabolic process (GO:0044260)
regulation of metabolic process (GO:0019222)
regulation of primary metabolic process (GO:0080090)
regulation of cellular metabolic process (GO:0031323)
regulation of macromolecule metabolic process (GO:0060255)
regulation of nitrogen compound metabolic process (GO:0051171)
Unclassified (UNCLASSIFIED)
negative regulation of macromolecule metabolic process (GO:0010605)
cellular biosynthetic process (GO:0044249)
organic substance biosynthetic process (GO:1901576)
biosynthetic process (GO:0009058)
regulation of biosynthetic process (GO:0009889)
regulation of RNA metabolic process (GO:0051252)
regulation of gene expression (GO:0010468)
regulation of nucleobase-containing compound metabolic process (GO:0019219)
regulation of cellular biosynthetic process (GO:0031326)
regulation of macromolecule biosynthetic process (GO:0010556)
positive regulation of RNA metabolic process (GO:0051254)
multi-organism process (GO:0051704)
regulation of cellular macromolecule biosynthetic process (GO:2000112)
positive regulation of nucleobase-containing compound metabolic process (GO:0045935)
positive regulation of macromolecule biosynthetic process (GO:0010557)
regulation of RNA biosynthetic process (GO:2001141)
regulation of nucleic acid-templated transcription (GO:1903506)
regulation of transcription, DNA-templated (GO:0006355)
regulation of transcription by RNA polymerase II (GO:0006357)
positive regulation of transcription, DNA-templated (GO:0045893)
immune system process (GO:0002376)
negative regulation of gene expression (GO:0010629)
regulation of immune system process (GO:0002682)
cellular response to cytokine stimulus (GO:0071345)
cellular nitrogen compound metabolic process (GO:0034641)
organic cyclic compound metabolic process (GO:1901360)
positive regulation of immune response (GO:0050778)
oxidation-reduction process (GO:0055114)
cellular nitrogen compound biosynthetic process (GO:0044271)
cellular aromatic compound metabolic process (GO:0006725)
heterocycle metabolic process (GO:0046483)
organic cyclic compound biosynthetic process (GO:1901362)
leukocyte mediated immunity (GO:0002443)
aromatic compound biosynthetic process (GO:0019438)
chromatin organization (GO:0006325)
immune response (GO:0006955)
macromolecule biosynthetic process (GO:0009059)
immune effector process (GO:0002252)
regulation of defense response (GO:0031347)
nucleobase-containing compound metabolic process (GO:0006139)
cellular macromolecule biosynthetic process (GO:0034645)
nucleobase-containing compound biosynthetic process (GO:0034654)
positive regulation of immune system process (GO:0002684)
response to biotic stimulus (GO:0009607)
heterocycle biosynthetic process (GO:0018130)
RNA processing (GO:0006396)
response to other organism (GO:0051707)
response to external biotic stimulus (GO:0043207)
regulation of lymphocyte activation (GO:0051249)
gene expression (GO:0010467)
DNA metabolic process (GO:0006259)
chromosome organization (GO:0051276)
nucleic acid metabolic process (GO:0090304)
interspecies interaction between organisms (GO:0044419)
vasculature development (GO:0001944)
cellular response to DNA damage stimulus (GO:0006974)
symbiont process (GO:0044403)
detection of chemical stimulus (GO:0009593)
cardiovascular system development (GO:0072358)
sensory perception of chemical stimulus (GO:0007606)
RNA metabolic process (GO:0016070)
blood vessel development (GO:0001568)
cytokine-mediated signaling pathway (GO:0019221)
DNA repair (GO:0006281)
viral process (GO:0016032)
regulation of multi-organism process (GO:0043900)
peptide biosynthetic process (GO:0043043)
positive regulation of lymphocyte activation (GO:0051251)
leukocyte migration (GO:0050900)
ribonucleoprotein complex biogenesis (GO:0022613)
regulation of hemopoiesis (GO:1903706)
transcription, DNA-templated (GO:0006351)
nucleic acid-templated transcription (GO:0097659)
RNA biosynthetic process (GO:0032774)
ncRNA processing (GO:0034470)
translation (GO:0006412)
detection of chemical stimulus involved in sensory perception (GO:0050907)
transcription by RNA polymerase II (GO:0006366)
regulation of chromosome organization (GO:0033044)
adaptive immune response based on somatic recombination of immune receptors built from immunoglobulin superfamily domains (GO:0002460)
ncRNA metabolic process (GO:0034660)
adaptive immune response (GO:0002250)
sensory perception of smell (GO:0007608)
RNA catabolic process (GO:0006401)
DNA conformation change (GO:0071103)
response to virus (GO:0009615)
detection of chemical stimulus involved in sensory perception of smell (GO:0050911)
ribosome biogenesis (GO:0042254)
RNA transport (GO:0050658)
nucleic acid transport (GO:0050657)
establishment of RNA localization (GO:0051236)
RNA localization (GO:0006403)
