# Supplementary material for: The RNA-binding protein SERBP1 functions as a novel oncogenic factor in glioblastoma by bridging cancer metabolism and epigenetic regulation
Source: Genome Biol. 2020 Aug 6;21:195. doi: 10.1186/s13059-020-02115-y (PMC7412812; doi:10.1186/s13059-020-02115-y)
Supplement: Supplementary file 10 — Additional file 10: Table S9. Gene expression correlation analysis. Genes showing positive and negative (anti-correlation) with SERBP1 in brain samples (Kang dataset) according to R2. Sheet 1, genes showing positive correlation with SERBP1 in brain samples; sheet 2, comparison between genes showing positive correlation with SERBP1 in brain and TCGA GBM samples and GO analysis of shared genes; sheet 3, genes negatively correlated with SERBP1 in brain samples; sheet 4, comparison between genes negatively correlated with SERBP1 in brain and TCGA GBM samples and GO analysis of shared genes. [file 13059_2020_2115_MOESM10_ESM.xlsx]

## Sheet:  Correlation brain +
hugo	r-pvalue	r-value
SERBP1	0	1
SMEK2	0	0.917
TROVE2	0	0.914
G2E3	0	0.912
SREK1IP1	0	0.911
SUCO	0	0.908
ZNF644	0	0.908
SMARCAD1	0	0.907
KLHL9	0	0.907
DHX9	0	0.904
SNX4	0	0.903
CDC5L	0	0.903
CAND1	0	0.901
ZMYM4	0	0.9
PHF6	0	0.9
SMIM15	0	0.899
SPAST	0	0.896
NRAS	0	0.894
2019-03-05	0	0.894
CTDSPL2	0	0.894
C7orf60	0	0.892
FANCF	0	0.891
BZW1	0	0.89
WDR36	0	0.89
ZNF92	0	0.89
GALNT1	0	0.89
ABCE1	0	0.889
UGDH	0	0.889
ARL5B	0	0.889
C2orf44	0	0.888
HDAC2	0	0.888
KPNA3	0	0.888
RAB10	0	0.887
ARF4	0	0.887
YTHDF3	0	0.887
CAPRIN1	0	0.887
ZNF627	0	0.887
EXOC5	0	0.886
ZNF614	0	0.886
ZNF277	0	0.885
LRRC40	0	0.884
HSPA13	0	0.884
RSBN1	0	0.882
CDKN2AIP	0	0.881
NCBP1	0	0.881
CCT2	0	0.881
PPP1CC	0	0.881
TRMT5	0	0.881
TNPO1	0	0.88
CNOT8	0	0.88
CSNK1A1	0	0.88
WDR3	0	0.879
SF3B1	0	0.879
THUMPD3	0	0.879
NUP155	0	0.879
USP1	0	0.878
INTS7	0	0.878
GFPT1	0	0.878
LZIC	0	0.877
HNRPLL	0	0.877
SSR1	0	0.877
RAD21	0	0.877
DR1	0	0.876
PTBP2	0	0.876
GNAI3	0	0.876
NUP43	0	0.876
KIAA1429	0	0.876
IPMK	0	0.876
SCYL2	0	0.876
ZNF148	0	0.875
XPO5	0	0.875
DHX57	0	0.874
MIER3	0	0.874
ZNF22	0	0.874
MED17	0	0.874
ZNF654	0	0.873
KIAA1430	0	0.873
AZIN1	0	0.873
SYNCRIP	0	0.872
AGPAT5	0	0.872
TMEM68	0	0.872
TEX10	0	0.872
C11orf57	0	0.872
PWP1	0	0.872
UBE3A	0	0.872
RNF2	0	0.871
TMEM48	0	0.871
LCLAT1	0	0.871
POLR1B	0	0.871
SRP72	0	0.871
PDS5A	0	0.871
UBA6	0	0.871
VTA1	0	0.871
AP3M1	0	0.871
ZNF480	0	0.871
ZNF566	0	0.871
SIKE1	0	0.87
PAPOLG	0	0.87
DCP2	0	0.87
SENP1	0	0.87
GDI2	0	0.869
CUL3	0	0.868
MIOS	0	0.868
CCT4	0	0.867
DHX36	0	0.867
DDX21	0	0.867
ZNF140	0	0.867
USPL1	0	0.867
DNAAF2	0	0.867
KHDRBS1	0	0.866
PPP1R15B	0	0.866
MYNN	0	0.866
DCAF12	0	0.866
UBE2D1	0	0.866
ZFP82	0	0.866
CSE1L	0	0.866
STAG2	0	0.866
PABPC4	0	0.865
SLC19A2	0	0.865
ZNF639	0	0.865
TRIM24	0	0.865
TRA2A	0	0.865
TNPO3	0	0.865
FNTA	0	0.865
THAP2	0	0.865
MRPL44	0	0.864
FYTTD1	0	0.864
TOP2B	0	0.864
HNRNPA0	0	0.864
TAF2	0	0.864
PLAA	0	0.864
LEMD3	0	0.864
RSPRY1	0	0.864
RBBP9	0	0.864
CASP3	0	0.863
WTAP	0	0.863
TFAM	0	0.863
ZMYM2	0	0.863
ZFP161	0	0.863
XPO1	0	0.862
CNOT6	0	0.862
LEPROTL1	0	0.862
SMC3	0	0.862
EIF3M	0	0.862
PAPOLA	0	0.862
HNRNPR	0	0.861
ODC1	0	0.861
FAM208A	0	0.861
NARS2	0	0.861
DDX6	0	0.861
GART	0	0.861
GNPAT	0	0.86
ACVR2A	0	0.86
STT3B	0	0.86
SMAD4	0	0.86
CRNKL1	0	0.86
ZNF280C	0	0.86
LRIF1	0	0.859
MFAP3	0	0.859
CDK8	0	0.859
RLF	0	0.858
TADA1	0	0.858
UBE2J1	0	0.858
DUS4L	0	0.858
XRN2	0	0.858
SLC30A7	0	0.857
DHX15	0	0.857
CDKAL1	0	0.857
AGPS	0	0.856
SLC16A14	0	0.856
HMGN4	0	0.856
ZBTB6	0	0.856
SUPT20H	0	0.856
LCMT2	0	0.856
SRR	0	0.856
COIL	0	0.856
ZBTB41	0	0.855
EPRS	0	0.855
RIOK2	0	0.855
ZBTB2	0	0.855
MCPH1	0	0.855
EIF3E	0	0.855
RMI1	0	0.855
SMNDC1	0	0.855
RIT1	0	0.854
USP38	0	0.854
SRPK1	0	0.854
PSMA2	0	0.854
FAM200A	0	0.854
HAUS6	0	0.854
ZFP30	0	0.854
KDM1A	0	0.853
PUM2	0	0.853
MAP3K2	0	0.853
ARSK	0	0.853
PPIP5K2	0	0.853
SRSF12	0	0.853
BCLAF1	0	0.853
YEATS4	0	0.853
DDX52	0	0.852
C5orf51	0	0.851
PRRC1	0	0.851
PHF14	0	0.851
BZW2	0	0.851
E2F5	0	0.851
C9orf64	0	0.851
ZNF675	0	0.851
ZMYM1	0	0.85
LSM5	0	0.85
TMOD3	0	0.85
ZZZ3	0	0.849
CPSF3	0	0.849
RQCD1	0	0.849
TGS1	0	0.849
ZBTB10	0	0.849
ARF6	0	0.849
SSR2	0	0.848
FBXO11	0	0.848
SESTD1	0	0.848
HSF2	0	0.848
MINPP1	0	0.848
MRPL42	0	0.848
UTP11L	0	0.847
FLVCR1	0	0.847
PEX13	0	0.847
SRBD1	0	0.847
PLRG1	0	0.847
NAA38	0	0.847
FIGNL1	0	0.847
SIRT1	0	0.847
EPC1	0	0.847
ETNK1	0	0.847
EIF4A3	0	0.847
SQLE	0	0.846
ZBTB5	0	0.846
MDM2	0	0.846
PCNXL4	0	0.846
WNK3	0	0.846
FUBP1	0	0.845
IDH1	0	0.845
AIMP1	0	0.845
RNGTT	0	0.845
IFIT5	0	0.845
CEP57	0	0.845
NUDT21	0	0.845
CDH2	0	0.845
CRLS1	0	0.845
EML4	0	0.844
MSH2	0	0.844
NUP54	0	0.844
NIPBL	0	0.844
CSNK1G3	0	0.844
PDCL	0	0.844
HDX	0	0.844
MSH6	0	0.843
METTL14	0	0.843
AQR	0	0.843
ABCD3	0	0.842
IVNS1ABP	0	0.842
PBRM1	0	0.842
LRRCC1	0	0.842
CSTF3	0	0.842
SUPT16H	0	0.842
CCDC117	0	0.842
MRPL3	0	0.841
TBL1XR1	0	0.841
SRSF3	0	0.841
CBX3	0	0.841
BUB3	0	0.841
TRIM13	0	0.841
RAB8B	0	0.841
XPR1	0	0.84
TBC1D23	0	0.84
GTPBP8	0	0.84
SEC24A	0	0.84
ERCC8	0	0.84
DIMT1	0	0.84
TAF7	0	0.84
SCAF8	0	0.84
RPP30	0	0.84
SMEK1	0	0.84
ERCC4	0	0.84
ACTG1	0	0.84
KDM6A	0	0.84
ZDHHC15	0	0.84
VPS72	0	0.839
DDX18	0	0.839
AP1AR	0	0.839
LCORL	0	0.839
GOLPH3	0	0.839
LIN7C	0	0.839
RSF1	0	0.839
OSBPL8	0	0.839
WDR89	0	0.839
HDGFRP3	0	0.839
ABCB7	0	0.839
TRIM33	0	0.838
TOPBP1	0	0.838
DCTN4	0	0.838
GEMIN5	0	0.838
CASP8AP2	0	0.838
YAE1D1	0	0.838
H2AFY2	0	0.838
FAM76B	0	0.838
APEX1	0	0.838
WDR26	0	0.837
TRA2B	0	0.837
SEC24B	0	0.837
HNRNPAB	0	0.837
CPNE3	0	0.837
BFAR	0	0.837
ARMCX1	0	0.837
BRWD3	0	0.837
MGAT2	0	0.836
UBE2G1	0	0.836
TRIM28	0	0.836
IFT52	0	0.836
MCM6	0	0.835
STAM2	0	0.835
SKIL	0	0.835
CETN3	0	0.835
RIOK1	0	0.835
MED23	0	0.835
ZNF28	0	0.835
CSTF1	0	0.835
DYNC1I2	0	0.834
COMMD2	0	0.834
ARRDC3	0	0.834
STX7	0	0.834
LCOR	0	0.834
MAPRE1	0	0.834
LRIG2	0	0.833
LIN9	0	0.833
SLC38A9	0	0.833
ASF1A	0	0.833
CNOT7	0	0.833
IPO5	0	0.833
GNL2	0	0.832
LMAN2L	0	0.832
OSBPL11	0	0.832
HLTF	0	0.832
SGCB	0	0.832
KDELR2	0	0.832
BMPR1A	0	0.832
C16orf87	0	0.832
AP1G1	0	0.832
DCAF7	0	0.832
CEP170	0	0.831
MLH1	0	0.831
CEP97	0	0.831
CCT5	0	0.831
SMIM8	0	0.831
RALA	0	0.831
CTR9	0	0.831
ZBED5	0	0.831
ZNF281	0	0.83
UGGT1	0	0.83
SAYSD1	0	0.83
FSD1L	0	0.83
RAB39A	0	0.83
MAPK6	0	0.83
ZFP1	0	0.83
ZNF567	0	0.83
ZNF607	0	0.83
PBDC1	0	0.83
USP39	0	0.829
ATXN10	0	0.829
LIX1L	0	0.828
RNF139	0	0.828
TAF5	0	0.828
METAP2	0	0.828
TMPO	0	0.828
TRAFD1	0	0.828
NFYB	0	0.828
CRK	0	0.828
SKA2	0	0.828
ZNF738	0	0.828
TP53RK	0	0.828
WDR82	0	0.827
TMEM168	0	0.827
APAF1	0	0.827
ZNF416	0	0.827
SLC25A17	0	0.827
SLC25A24	0	0.826
VPRBP	0	0.826
MMAA	0	0.826
UBTD2	0	0.826
OTUD6B	0	0.826
VPS26A	0	0.826
PPP4R1	0	0.826
RP2	0	0.826
WDR75	0	0.825
ARL13B	0	0.825
DYNC1LI1	0	0.825
SMARCC1	0	0.825
KIF2A	0	0.825
DHX29	0	0.825
PANK3	0	0.825
WRN	0	0.825
COPS2	0	0.825
IER3IP1	0	0.825
LBR	0	0.824
QRSL1	0	0.824
DPP3	0	0.824
RBM7	0	0.824
MSANTD2	0	0.824
SF3B3	0	0.824
KPNB1	0	0.824
CENPV	0	0.824
YTHDF2	0	0.823
HNRNPU	0	0.823
PRKAR2A	0	0.823
KLHL8	0	0.823
FBXO30	0	0.823
KBTBD2	0	0.823
PRKDC	0	0.823
DCAF10	0	0.823
ZNF510	0	0.823
VIPAS39	0	0.823
ZNF718	0	0.822
SEC63	0	0.822
PDE7A	0	0.822
ZNF570	0	0.822
NONO	0	0.822
YWHAQ	0	0.821
PGAP1	0	0.821
SLAIN2	0	0.821
IFRD1	0	0.821
MAPK8	0	0.821
NOC3L	0	0.821
PUS3	0	0.821
RSL1D1	0	0.821
MAP2K6	0	0.821
POGK	0	0.82
DESI2	0	0.82
EPC2	0	0.82
FKBP7	0	0.82
ELOVL6	0	0.82
TARS	0	0.82
TUBB	0	0.82
MTA2	0	0.82
PPP2R5E	0	0.82
ACLY	0	0.82
ZNF473	0	0.82
ACBD3	0	0.819
C2orf49	0	0.819
PPP2R3A	0	0.819
MSMO1	0	0.819
COX18	0	0.819
GRPEL2	0	0.819
PAK1IP1	0	0.819
ZC2HC1A	0	0.819
WAPAL	0	0.819
TXNRD1	0	0.819
RRP1B	0	0.819
EIF2AK3	5.3255335965228e-320	0.818
DBR1	5.91742424024061e-320	0.818
EPHA7	7.16395186469807e-322	0.818
SP4	1.23516411460312e-322	0.818
ASUN	1.28457067918724e-322	0.818
LRRC49	2.61854792295861e-322	0.818
CTCF	5.25685847175086e-321	0.818
PHF16	7.16395186469807e-322	0.818
HP1BP3	4.27959662427688e-320	0.817
GCFC2	1.83792420252944e-321	0.817
MYD88	1.13141032897645e-320	0.817
CHMP7	1.14227977318496e-320	0.817
MBTD1	9.32005434314927e-320	0.817
PSME4	1.56851020585221e-319	0.816
MMADHC	6.71029584803018e-318	0.816
RND3	1.49435095241143e-319	0.816
GTF3C3	1.15538733476913e-318	0.816
RPL15	1.13169688705104e-318	0.816
KPNA1	2.07883061144163e-319	0.816
DDX46	1.67070274403801e-318	0.816
SPDL1	2.08990756322139e-318	0.816
ERI1	9.02000827642989e-319	0.816
RNF38	1.46381769549845e-319	0.816
ERP44	2.19582535637684e-319	0.816
ALDH18A1	6.9898925376682e-318	0.816
TSG101	5.4498948602375e-318	0.816
CRY1	1.00939093642304e-318	0.816
ZNF420	7.14724256455572e-318	0.816
GPX7	4.28273394112797e-318	0.815
ANKRD13C	1.36760186943038e-317	0.815
CCT3	1.980793659403e-317	0.815
CHIC2	1.52055619426685e-317	0.815
PRPF4	3.88105461853387e-317	0.815
BCCIP	1.66319500153431e-315	0.815
USP6NL	2.78510338095944e-317	0.815
MEX3C	1.56339959081162e-317	0.815
ZNF682	2.69091865876143e-318	0.815
ZNF615	1.68608300759305e-318	0.815
LRCH2	1.78723800792258e-318	0.815
C2orf43	4.22875739184809e-314	0.814
PPM1G	4.10990965469629e-315	0.814
THADA	1.83642070642192e-315	0.814
CYB5R4	6.09666108374017e-315	0.814
POLR3D	2.09519809720756e-315	0.814
DERL1	4.26048171850493e-317	0.814
NIPSNAP3A	2.71719661719861e-315	0.814
AASDHPPT	1.68067487708998e-314	0.814
UTP20	6.66649396413248e-317	0.814
CORO1C	3.78504284157754e-317	0.814
ME2	9.9410148213371e-317	0.814
THOC2	1.85924120829147e-316	0.814
PGD	8.9350666331474e-316	0.813
SRFBP1	1.32611797405472e-314	0.813
ZDHHC13	8.40218168519063e-313	0.813
GPATCH2L	1.74569094230157e-314	0.813
ATP7A	2.21026821337192e-314	0.813
CDC7	3.60551915295126e-314	0.812
DCLRE1B	1.41893711781926e-312	0.812
SWT1	6.83823475225119e-314	0.812
CSDE1	2.23705275604086e-313	0.812
FXR1	6.01053124024711e-314	0.812
TIGD2	5.03080797551191e-314	0.812
AKIRIN2	3.24904215726064e-313	0.812
ZNF107	2.29991160070344e-313	0.812
XPO7	1.38065999678229e-313	0.812
EIF3H	7.83904178868493e-314	0.812
ZNF143	3.87263248057767e-314	0.812
PTPN9	7.62942931596416e-314	0.812
ZNF616	5.95956004209382e-313	0.812
ZNF677	1.13766921851597e-312	0.812
MIER1	4.38994149492459e-312	0.811
PCGF3	1.02206713961286e-312	0.811
F2R	1.18126861232609e-312	0.811
CBLL1	2.46750020240783e-310	0.811
CASP2	1.53538238056649e-312	0.811
TNKS	4.56050391111115e-311	0.811
TGFBR1	8.89897647500619e-313	0.811
MLLT3	7.20348821261388e-311	0.811
CKAP5	5.48824407803803e-311	0.811
PRIM1	1.62190726479498e-312	0.811
TPP2	8.78961143002128e-312	0.811
GNA13	1.03702150875634e-310	0.811
SMCHD1	3.54438203036591e-312	0.811
RARS	0	0.81
ZNF12	7.04275855852497e-311	0.81
SGK196	0	0.81
SET	1.21963300493544e-311	0.81
BIRC2	0	0.81
HSDL1	7.22803777463854e-311	0.81
DYM	1.10967102459075e-311	0.81
CEP41	9.6404352074168e-310	0.809
NPAT	0	0.809
INTS6	5.76414e-308	0.809
ZNF45	0	0.809
PUM1	0	0.808
RAF1	1.431e-305	0.808
UBXN7	1.57534e-306	0.808
ZNF141	0	0.808
TRIM27	5.93551e-307	0.808
PTPN12	6.75023e-308	0.808
KIF20B	2.6951e-307	0.808
QSER1	0	0.808
USP3	4.39517e-307	0.808
PYGO1	0	0.808
ZFP90	1.94363e-307	0.808
CHD1	2.36849e-306	0.807
MARCKS	2.46772e-306	0.807
MTDH	1.40221e-307	0.807
C10orf137	6.17075e-307	0.807
CHRNA5	2.92885e-307	0.807
NCOA3	1.57103e-307	0.807
MAGED2	1.69925e-306	0.807
NUP133	3.00049e-306	0.806
ZFP28	1.35362e-305	0.806
UMPS	4.25786e-304	0.805
IMPDH2	5.71121e-305	0.805
WDR70	6.05609e-304	0.805
GTF3C4	2.47386e-304	0.805
SSRP1	1.16874e-303	0.805
ZCCHC8	8.1337e-304	0.805
CPSF2	1.6145e-304	0.805
ZNF770	4.41283e-304	0.805
MED1	6.50394e-305	0.805
ELAVL1	3.85942e-304	0.805
PRUNE	7.4789e-303	0.804
MPZL1	5.84096e-303	0.804
SLC25A36	3.66037e-303	0.804
PCDHB4	5.02373e-303	0.804
KIAA0586	1.16358e-302	0.804
ZNF410	9.21093e-303	0.804
COPS3	5.64409e-303	0.804
ZNF326	1.39267e-301	0.803
COX20	6.61366e-302	0.803
YIPF4	9.92219e-302	0.803
NUP35	1.1522e-301	0.803
UTP15	2.9155e-301	0.803
ST8SIA4	5.84881e-302	0.803
PDCD11	3.76433e-302	0.803
RRM1	9.57622e-302	0.803
ZNF253	3.36187e-302	0.803
ZNF146	4.63775e-302	0.803
ZNF304	8.67912e-302	0.803
ADNP	2.65296e-302	0.803
SCML2	1.08436e-301	0.803
ZNF197	4.32582e-300	0.802
RYBP	1.08303e-300	0.802
NFXL1	1.51941e-300	0.802
RINT1	7.96588e-300	0.802
LRP12	6.31125e-300	0.802
PANX1	6.4071e-301	0.802
NUP160	2.03849e-300	0.802
ATF7IP	6.76407e-300	0.802
ZNF48	1.00257e-300	0.802
ZNF287	1.73437e-300	0.802
SMAD2	1.61533e-300	0.802
SF3B14	4.04641e-299	0.801
NEK4	5.2329e-299	0.801
SLC30A5	1.17176e-298	0.801
LARS	4.42478e-299	0.801
PHTF2	8.96275e-299	0.801
COPZ1	2.28174e-299	0.801
RCOR1	1.42209e-299	0.801
HSBP1	6.63706e-299	0.801
EIF3L	1.99978e-299	0.801
GSPT2	8.71562e-299	0.801
ZFP69	7.70572e-298	0.8
HSPA4	8.81481e-298	0.8
CCDC112	2.68516e-297	0.8
KIAA1009	1.73334e-297	0.8
SMG8	3.43406e-298	0.8
ZNF254	7.83799e-298	0.8
PIGU	6.127e-298	0.8
TMEM184C	2.04566e-296	0.799
TMA16	5.29661e-297	0.799
LAMTOR3	6.9539e-296	0.799
ZKSCAN5	1.17199e-296	0.799
EXT2	6.83138e-296	0.799
NUP107	5.0643e-297	0.799
IREB2	8.00972e-297	0.799
DCTPP1	1.03192e-296	0.799
PHF20	8.46422e-297	0.799
OSBPL9	3.73488e-295	0.798
EDEM3	2.42249e-295	0.798
ZC3H6	1.65833e-295	0.798
PMS1	3.35982e-295	0.798
BARD1	4.80068e-295	0.798
CNOT10	2.19258e-295	0.798
TRMT10C	1.12436e-294	0.798
PAPSS1	1.39879e-295	0.798
SSBP2	2.43609e-295	0.798
FZD3	6.16056e-295	0.798
ZBTB26	2.34127e-295	0.798
USP10	7.73063e-296	0.798
ZNF136	1.20437e-295	0.798
AAR2	2.21626e-295	0.798
EXO5	5.04597e-294	0.797
ZNF501	7.79732e-294	0.797
C3orf14	1.23233e-293	0.797
SPATA5	1.45001e-293	0.797
GPBP1	4.27004e-294	0.797
CDC23	1.48248e-293	0.797
ZNF7	1.72412e-293	0.797
BBS10	1.04971e-293	0.797
NAE1	4.50081e-294	0.797
KLHL20	3.78121e-292	0.796
MAP4K3	8.24844e-293	0.796
ORC4	3.53157e-293	0.796
CAPN7	3.17455e-293	0.796
CWC27	1.16778e-292	0.796
ZFR	4.66774e-293	0.796
MANEA	2.03774e-292	0.796
KPNA5	2.91895e-293	0.796
ZNF623	2.35895e-292	0.796
INTS9	6.18529e-293	0.796
UBE2R2	1.07392e-292	0.796
TET1	1.56434e-292	0.796
CCNT1	3.03898e-293	0.796
NARG2	4.18963e-293	0.796
CBY1	2.9262e-293	0.796
TRAPPC2	4.61602e-293	0.796
FNBP1L	1.26181e-291	0.795
SFMBT1	5.08532e-292	0.795
PRPF4B	1.41843e-291	0.795
C11orf58	5.39916e-291	0.795
PCF11	1.68298e-291	0.795
SAAL1	5.0579e-292	0.795
ZNF84	7.09148e-292	0.795
ST6GALNAC3	5.22591e-290	0.794
MTF2	2.38196e-290	0.794
STIL	1.65382e-290	0.794
ENAH	2.25519e-290	0.794
GTF2E1	7.91144e-290	0.794
ELF2	1.04396e-289	0.794
THG1L	1.26568e-290	0.794
FEM1C	1.20146e-289	0.794
TMEM254	1.18898e-290	0.794
SHOC2	1.80176e-290	0.794
PPP6R3	1.32698e-290	0.794
SPATA5L1	7.32821e-290	0.794
SPG21	8.31512e-290	0.794
PPP4C	1.23402e-289	0.794
NKIRAS2	1.14296e-290	0.794
HMGXB4	8.57366e-291	0.794
IPO9	1.61458e-289	0.793
USP24	1.5717e-289	0.793
METTL18	3.80988e-289	0.793
RIF1	8.72934e-289	0.793
SRSF7	2.99291e-289	0.793
FAM175A	5.4035e-289	0.793
BBS9	4.87097e-289	0.793
NAA35	1.07531e-288	0.793
PTBP3	8.38235e-289	0.793
POLD3	5.68288e-289	0.793
SOCS4	7.88566e-289	0.793
TRIP4	2.59921e-289	0.793
ZNF180	3.26439e-289	0.793
ZC4H2	1.55497e-289	0.793
PCDH18	1.41095e-288	0.793
FAM117B	3.34593e-287	0.792
SNRNP200	3.23826e-287	0.792
LSG1	3.3719e-287	0.792
ZCCHC4	2.23777e-287	0.792
GSTCD	4.07672e-288	0.792
RWDD4	1.00892e-287	0.792
SPATS2	1.87904e-287	0.792
CNOT2	1.08214e-287	0.792
UBE2Q2	3.79681e-288	0.792
FTSJD1	3.25254e-288	0.792
ZNF548	4.08801e-288	0.792
TTC13	1.22359e-286	0.791
TAF1B	8.77519e-287	0.791
MOB1A	8.63431e-287	0.791
POGLUT1	2.5292e-286	0.791
IP6K2	9.83251e-287	0.791
ACTR8	2.6938e-286	0.791
METAP1	1.08371e-286	0.791
KIAA0922	2.07727e-286	0.791
LCA5	9.23386e-287	0.791
PGM3	3.37561e-286	0.791
FGD4	2.85072e-286	0.791
IFT81	7.64764e-287	0.791
RAB11A	8.45712e-287	0.791
DYRK1A	4.10104e-286	0.791
DUSP12	4.00186e-285	0.79
NKAIN1	3.96808e-285	0.79
HMGCR	2.54319e-285	0.79
HNRNPH1	8.65835e-285	0.79
CDKN1B	1.13093e-285	0.79
PHB2	8.56432e-286	0.79
BCOR	2.45121e-285	0.79
TIPRL	2.32654e-284	0.789
DNTTIP2	6.96732e-284	0.789
ETAA1	5.10143e-284	0.789
PCBP1	4.35733e-284	0.789
CSTF2T	1.49812e-284	0.789
SMARCD1	1.28541e-283	0.789
WDR76	1.63565e-284	0.789
RFWD3	1.45136e-284	0.789
PSMG2	2.50557e-284	0.789
ZNF345	1.42658e-284	0.789
ZNF43	5.57831e-284	0.789
RAE1	3.49108e-284	0.789
CSTF2	1.44172e-284	0.789
ZNF124	1.30744e-282	0.788
WDR35	2.13978e-282	0.788
RBM22	1.12871e-282	0.788
NOL8	7.41727e-283	0.788
PAFAH1B2	1.85517e-282	0.788
LARP4	1.01744e-282	0.788
METTL9	1.1297e-282	0.788
THRAP3	3.06028e-281	0.787
RPIA	1.49995e-281	0.787
NCL	7.4855e-282	0.787
TRAM1L1	1.92987e-281	0.787
POLR1C	3.08749e-282	0.787
LATS1	2.66213e-281	0.787
NT5C3	1.26649e-281	0.787
BNIP3L	3.60424e-282	0.787
SECISBP2	1.01857e-281	0.787
PIBF1	2.7789e-282	0.787
SIN3A	4.22192e-282	0.787
ZNF175	3.85044e-282	0.787
KDM4A	1.97672e-280	0.786
CHML	1.89811e-280	0.786
DGUOK	7.60504e-281	0.786
SCAMP1	4.72982e-281	0.786
FANCE	1.30181e-280	0.786
GSTA4	1.87442e-280	0.786
PHIP	1.61276e-280	0.786
CUL1	4.75112e-280	0.786
ZC3HAV1L	7.94211e-281	0.786
STRBP	1.03093e-280	0.786
FAM208B	9.1229e-281	0.786
CCNJ	8.09517e-281	0.786
CSRNP2	3.04788e-280	0.786
DCAF5	2.08889e-280	0.786
BLOC1S6	5.04272e-281	0.786
CNOT1	1.04147e-280	0.786
PATZ1	3.50435e-280	0.786
SNRNP40	7.97354e-280	0.785
TTC27	1.281e-279	0.785
NOP58	4.57425e-279	0.785
TRNT1	2.19209e-279	0.785
SENP7	1.61554e-279	0.785
RARS2	1.6151e-279	0.785
METTL10	9.31521e-280	0.785
STT3A	1.06431e-279	0.785
RAB2B	1.46612e-279	0.785
LMAN1	6.82091e-279	0.785
FAM32A	5.12555e-279	0.785
URB2	4.87422e-278	0.784
PIGM	4.1358e-278	0.784
TSN	1.94757e-278	0.784
GMPS	2.12342e-278	0.784
VCAN	3.79019e-278	0.784
HNRNPH3	1.23236e-278	0.784
USP47	2.38222e-278	0.784
FNDC3A	2.68805e-278	0.784
ZFP3	7.73384e-278	0.784
RPAIN	1.6867e-278	0.784
POLI	2.42282e-278	0.784
TSPAN6	4.76258e-278	0.784
MPHOSPH10	1.95756e-277	0.783
RAI14	1.58138e-276	0.783
EZH2	2.1881e-276	0.783
EIF4EBP2	2.84398e-277	0.783
RHNO1	1.86757e-277	0.783
CHAMP1	8.72961e-277	0.783
TDP1	1.94564e-277	0.783
KLHL28	5.10073e-277	0.783
UBA2	3.09178e-277	0.783
DCP1A	4.08623e-276	0.782
KATNA1	8.55904e-276	0.782
RSBN1L	1.14834e-275	0.782
RFC2	9.67871e-276	0.782
MCM4	1.65823e-275	0.782
CUL2	1.92383e-275	0.782
UNG	2.71896e-276	0.782
POLR1D	5.1176e-276	0.782
HAUS2	2.22947e-275	0.782
LINS	8.32292e-276	0.782
RNF40	1.62652e-275	0.782
ZNF207	6.14448e-276	0.782
FAM210A	2.38935e-275	0.782
CTPS2	1.11589e-275	0.782
RRP15	3.68593e-275	0.781
PARP1	7.78746e-275	0.781
PELI1	3.7771e-274	0.781
ELMOD2	5.94351e-275	0.781
FCHO2	9.80235e-275	0.781
PHF3	3.72436e-274	0.781
TMEM209	1.39324e-274	0.781
PKIA	2.31749e-274	0.781
ZNF250	4.39339e-275	0.781
RSU1	4.86647e-275	0.781
MRPS16	1.73382e-274	0.781
KLF12	7.40995e-275	0.781
ALKBH1	4.23602e-275	0.781
RFX7	1.09224e-274	0.781
C16orf72	5.58377e-275	0.781
CHD9	8.62808e-275	0.781
DPH5	2.10238e-273	0.78
ACVR2B	2.96529e-273	0.78
B3GALNT1	5.16393e-274	0.78
LYSMD3	5.28912e-273	0.78
ZNF192	2.76135e-273	0.78
TTC5	8.79026e-274	0.78
PSMD11	2.6944e-273	0.78
EFTUD2	2.44936e-273	0.78
ZNF91	5.96136e-273	0.78
ZNF681	9.70233e-274	0.78
FBL	9.93426e-274	0.78
RLIM	3.78037e-273	0.78
AMMECR1L	7.94698e-272	0.779
SETMAR	6.48614e-272	0.779
EXOC1	7.69384e-272	0.779
GTF2H5	6.51132e-272	0.779
NHLRC2	1.76247e-272	0.779
ZNF232	1.07778e-272	0.779
SPOP	2.8293e-272	0.779
ABHD10	9.61852e-271	0.778
ANTXR2	2.98308e-271	0.778
H2AFY	1.07771e-271	0.778
PPIL4	8.62162e-271	0.778
ARMC1	1.93207e-271	0.778
MLLT10	4.10319e-271	0.778
PARP11	3.33604e-271	0.778
BTBD7	2.21355e-271	0.778
FEM1B	3.0121e-271	0.778
PAPD5	1.09885e-270	0.778
TXNL4B	3.28372e-271	0.778
RYK	4.18309e-270	0.777
MB21D2	9.06608e-270	0.777
RCHY1	8.9437e-270	0.777
GOPC	4.96152e-270	0.777
MCU	4.69354e-270	0.777
TM9SF3	3.49781e-270	0.777
EXD2	5.05726e-270	0.777
FOXN3	7.31647e-270	0.777
ZNF460	1.9024e-270	0.777
PRPF38A	2.19559e-268	0.776
MRPS27	1.86314e-268	0.776
SCAND3	5.46235e-269	0.776
KAT6A	7.80644e-269	0.776
DCLRE1A	2.14895e-268	0.776
ALG9	2.1395e-268	0.776
GPR19	4.16885e-269	0.776
SOS2	1.71616e-268	0.776
SOCS6	3.10793e-269	0.776
ERGIC3	2.39079e-269	0.776
MED7	1.39386e-267	0.775
TBP	1.98831e-267	0.775
NT5C2	3.05593e-267	0.775
ZNF195	3.47058e-268	0.775
SUV420H1	3.59725e-268	0.775
ESCO1	7.22044e-268	0.775
MMGT1	1.53134e-267	0.775
ATF2	3.40611e-266	0.774
KIAA1191	5.11805e-267	0.774
DNAJC9	3.8936e-266	0.774
C10orf88	4.04981e-266	0.774
C11orf30	4.04221e-266	0.774
EIF3D	4.22693e-267	0.774
RPS6KA6	1.22403e-266	0.774
PGRMC2	5.17309e-265	0.773
POLK	6.96969e-266	0.773
VCP	5.40963e-265	0.773
CUL5	5.1796e-266	0.773
CCDC90B	2.27522e-265	0.773
PROSER1	5.29698e-265	0.773
SRSF4	1.35155e-264	0.772
SOX11	2.93253e-264	0.772
DUSP11	5.89992e-264	0.772
NFIL3	5.87301e-264	0.772
DHTKD1	5.69395e-264	0.772
SGPL1	4.52996e-264	0.772
FAM160B1	2.11848e-264	0.772
MED21	3.79422e-264	0.772
C14orf169	1.54187e-264	0.772
LACTB	1.1872e-264	0.772
CSNK1G1	2.86722e-264	0.772
KCTD5	2.70575e-264	0.772
PDIK1L	2.93299e-263	0.771
GMEB1	8.75784e-264	0.771
TOR1AIP2	2.60107e-263	0.771
BIRC6	8.14323e-263	0.771
HTRA2	1.3029e-263	0.771
GTF3C2	4.61464e-263	0.771
XXYLT1	8.31151e-263	0.771
TET2	2.87327e-263	0.771
TP53INP1	5.23983e-263	0.771
EXT1	2.61026e-263	0.771
ZNF16	4.14805e-263	0.771
HNRNPF	2.39865e-263	0.771
FBXO21	1.05132e-263	0.771
ZNF461	4.78233e-263	0.771
EIF2S3	1.91672e-263	0.771
ATP11C	1.97801e-263	0.771
ZFP69B	1.72337e-262	0.77
IGFBP2	2.54215e-262	0.77
TMEM237	5.71655e-262	0.77
ZNF502	1.74378e-262	0.77
CCNG2	2.07422e-262	0.77
ING2	7.06637e-262	0.77
COQ2	2.02629e-262	0.77
FAM89B	6.09982e-262	0.77
LNX2	2.23764e-262	0.77
PSMB5	7.09626e-262	0.77
ARIH1	1.13125e-262	0.77
NDN	4.13663e-262	0.77
METTL4	3.23793e-262	0.77
RAB8A	2.72512e-262	0.77
NLN	9.09631e-261	0.769
GLE1	1.66217e-261	0.769
JRKL	1.90065e-261	0.769
CELF1	1.60139e-261	0.769
PDS5B	1.42779e-261	0.769
BAZ1A	3.0418e-261	0.769
RCOR3	6.01945e-260	0.768
LRPPRC	1.70098e-260	0.768
TTC30A	5.00929e-260	0.768
ZNF35	1.61119e-260	0.768
RAD18	1.98675e-260	0.768
WDR5B	1.50661e-260	0.768
COPB2	1.5124e-259	0.768
PRR3	5.28538e-260	0.768
PIM1	8.70255e-260	0.768
RAB18	1.8872e-260	0.768
SAR1A	1.34385e-259	0.768
TDG	1.77384e-260	0.768
ARID4A	7.8457e-260	0.768
PSMA4	1.39624e-259	0.768
ZNF568	1.89515e-260	0.768
PABPC5	1.51162e-259	0.768
AKR1A1	9.50638e-259	0.767
RAB23	1.89669e-259	0.767
CTSB	1.24825e-258	0.767
BTAF1	1.35703e-258	0.767
GXYLT1	1.75465e-259	0.767
RFC3	1.16978e-258	0.767
VRK1	3.05561e-259	0.767
ZSCAN2	3.15728e-259	0.767
NARF	1.29952e-258	0.767
NBAS	2.3089e-258	0.766
RPN1	5.65753e-258	0.766
CLINT1	2.40911e-258	0.766
CDK13	1.76373e-257	0.766
DFNA5	2.13545e-258	0.766
SNAPC3	2.21611e-258	0.766
PALB2	2.90649e-258	0.766
CEP89	5.47075e-258	0.766
MARK1	6.67004e-257	0.765
TANK	1.40246e-256	0.765
SETD2	2.34483e-257	0.765
CBLB	1.28536e-256	0.765
FAM135A	1.21017e-256	0.765
TAB2	9.13683e-257	0.765
SLCO5A1	2.5066e-257	0.765
TNKS2	2.45257e-256	0.765
UFM1	5.04155e-257	0.765
FCF1	4.68881e-257	0.765
GNPNAT1	1.74121e-256	0.765
RPS15A	2.56922e-257	0.765
HNRNPUL1	1.15331e-256	0.765
MED14	5.04566e-257	0.765
CTPS1	1.67395e-255	0.764
MTHFD2	9.24179e-256	0.764
RBM15B	1.51922e-255	0.764
FASTKD3	6.28236e-256	0.764
RNF145	1.76086e-255	0.764
LONRF1	1.66063e-255	0.764
NCOA4	3.0598e-256	0.764
ZNF85	2.1356e-255	0.764
STAU1	4.5305e-256	0.764
RFWD2	3.30207e-255	0.763
CCT7	4.04193e-255	0.763
HNRNPD	3.47885e-255	0.763
FER	3.16061e-254	0.763
LMAN2	1.53151e-254	0.763
DDAH2	3.15615e-254	0.763
POLB	7.05542e-255	0.763
GGH	1.06676e-254	0.763
PSIP1	7.74457e-255	0.763
FANCC	4.28693e-255	0.763
RC3H2	1.38029e-254	0.763
CHEK1	8.437e-255	0.763
GTF2A1	2.75853e-254	0.763
AKT1	3.26776e-254	0.763
THUMPD1	2.57167e-254	0.763
COG4	9.65792e-255	0.763
GPATCH1	1.78463e-254	0.763
RBL1	1.64333e-254	0.763
SDE2	1.23075e-253	0.762
CCNT2	3.07137e-253	0.762
CDC42EP3	3.6097e-253	0.762
UBA3	3.43585e-253	0.762
ZCCHC10	3.54201e-253	0.762
SNX16	5.13211e-254	0.762
PSMD5	4.99448e-254	0.762
TMEM19	1.86133e-253	0.762
FAM192A	2.6972e-253	0.762
ZNF14	1.97901e-253	0.762
ANKRD5	1.86747e-253	0.762
MRGBP	4.32044e-254	0.762
SMCR7L	7.65565e-254	0.762
ZBED4	1.34843e-253	0.762
ANKRD45	4.37053e-253	0.761
MLLT4	1.59747e-252	0.761
SLC5A3	3.02138e-252	0.761
DDX17	1.87368e-252	0.761
TSPAN2	1.96251e-251	0.76
ARPC5	3.25167e-251	0.76
RAD17	8.81668e-252	0.76
HIST1H2BD	5.38462e-252	0.76
DYNLT1	3.19206e-251	0.76
HUS1	3.73142e-251	0.76
PHKB	6.23918e-252	0.76
U2AF2	4.84436e-251	0.76
ZNF620	4.47373e-250	0.759
USP13	8.7011e-251	0.759
SSR3	8.96738e-251	0.759
ARFIP1	2.56458e-250	0.759
SKP2	3.5723e-250	0.759
HIST1H2BM	1.23897e-250	0.759
ORC3	1.52726e-250	0.759
EIF2AK1	1.97613e-250	0.759
LYPLA1	3.85055e-250	0.759
TRDMT1	7.14728e-251	0.759
KANSL2	3.70669e-250	0.759
ZNF280D	4.8898e-251	0.759
NIPSNAP1	1.01533e-250	0.759
ARMCX5	4.2511e-250	0.759
IL17RD	1.85352e-249	0.758
CEP135	2.02062e-249	0.758
FAT4	1.0517e-249	0.758
HNRPDL	4.64625e-249	0.758
TIFA	5.60785e-250	0.758
C5orf54	9.79753e-250	0.758
PEX1	9.95095e-250	0.758
ARL3	4.90716e-249	0.758
PATL1	1.1839e-249	0.758
DDX23	1.12999e-249	0.758
COMMD6	9.51784e-250	0.758
ZFAND6	1.93154e-249	0.758
APPBP2	9.38816e-250	0.758
ZNF74	9.9131e-250	0.758
ZNF678	3.96845e-248	0.757
DNAJC10	4.18652e-248	0.757
ANKRD50	1.52246e-248	0.757
NRM	1.8942e-248	0.757
WDR73	6.37612e-249	0.757
TOP3A	3.74887e-248	0.757
ASXL1	5.42489e-248	0.757
NCK1	2.25992e-247	0.756
SLC4A7	1.69271e-247	0.756
PANK1	1.87822e-247	0.756
FAM118B	3.06471e-247	0.756
KIAA1383	4.33316e-246	0.755
ATP1B3	7.18529e-247	0.755
TBC1D19	5.32772e-246	0.755
POT1	5.44835e-246	0.755
INPP5F	7.191e-247	0.755
FCHSD2	1.30224e-246	0.755
POLR3F	5.3303e-246	0.755
SFT2D2	3.848e-245	0.754
RRAGC	4.50529e-245	0.754
RAB1A	1.15158e-245	0.754
TMF1	6.82824e-246	0.754
2019-09-11	6.09888e-245	0.754
RAB33B	1.08159e-245	0.754
ZNF138	7.74964e-246	0.754
MPPED2	1.4077e-245	0.754
INTS4	7.74248e-246	0.754
ZNF202	5.12526e-245	0.754
KDELC1	1.19234e-245	0.754
DHX8	4.31302e-245	0.754
BRCC3	4.5062e-245	0.754
FBXO42	8.60529e-245	0.753
LBH	1.67287e-244	0.753
TMEM169	4.19604e-244	0.753
ZNF445	9.96974e-245	0.753
ZUFSP	1.07322e-244	0.753
RBM18	2.51921e-244	0.753
NETO2	1.3293e-244	0.753
VEZF1	1.618e-244	0.753
TXNL1	2.30434e-244	0.753
ZNF711	3.0708e-244	0.753
KIAA1715	6.89409e-243	0.752
2019-03-06	1.60536e-243	0.752
ERLIN1	1.38347e-243	0.752
CBL	5.18334e-243	0.752
STX2	1.01236e-243	0.752
SNW1	3.06647e-243	0.752
RNMT	6.52208e-243	0.752
NEDD4L	1.34044e-243	0.752
SAMM50	7.34364e-244	0.752
FTSJ1	3.68059e-243	0.752
EFNB1	3.49088e-243	0.752
HTATSF1	6.59044e-243	0.752
GLA	1.31762e-243	0.752
ZNF669	1.9264e-242	0.751
LSM3	2.54973e-242	0.751
TFG	2.20255e-242	0.751
SNX2	3.15032e-242	0.751
SOX4	2.40151e-242	0.751
LTV1	4.45285e-242	0.751
VARS	2.61443e-242	0.751
FAM110B	3.62884e-242	0.751
SEPHS1	3.14586e-242	0.751
CCP110	4.80636e-242	0.751
CXorf38	3.18873e-242	0.751
KCTD3	9.42868e-242	0.75
DNAJC8	2.01206e-241	0.75
ACPL2	8.21494e-242	0.75
NLGN1	8.80247e-242	0.75
BAG6	4.34504e-241	0.75
KLHL7	8.65739e-242	0.75
KLHDC10	2.5826e-241	0.75
SUPV3L1	4.1033e-241	0.75
DCLRE1C	1.40231e-241	0.75
RPS6KB1	4.625e-241	0.75
BLMH	9.81618e-242	0.75
HIAT1	4.41947e-240	0.749
CAMSAP2	2.78283e-240	0.749
LRRC41	6.08884e-240	0.749
BCS1L	2.04271e-240	0.749
KLF7	4.33058e-240	0.749
STARD3NL	6.31354e-240	0.749
ARFGEF1	8.76461e-241	0.749
NUCB2	3.24288e-240	0.749
CEBPG	1.06135e-240	0.749
SOAT1	2.28684e-239	0.748
GPD2	2.55178e-239	0.748
C2orf69	1.43931e-239	0.748
WDR6	8.67019e-240	0.748
ISOC1	1.03936e-239	0.748
DBN1	2.84925e-239	0.748
SNRNP48	5.02712e-239	0.748
PTEN	6.87333e-240	0.748
RBM23	1.72577e-239	0.748
TIGD7	2.22692e-239	0.748
SNRPB2	9.31061e-240	0.748
ZBTB40	1.80736e-238	0.747
DYRK3	4.3861e-238	0.747
MEAF6	5.78583e-238	0.747
GORASP2	3.83386e-238	0.747
ORC2	5.30999e-238	0.747
DNAJC18	3.95614e-238	0.747
HIST1H2AC	7.21754e-239	0.747
ASCC1	5.93004e-238	0.747
MBIP	5.05685e-238	0.747
EID1	9.67056e-239	0.747
VAT1	4.7058e-238	0.747
TOMM22	3.34727e-238	0.747
ASCC2	3.35539e-238	0.747
RPL22	4.65938e-237	0.746
TXNDC12	4.6045e-237	0.746
CCNC	4.92815e-237	0.746
WDYHV1	1.84145e-237	0.746
GTPBP1	5.30064e-237	0.746
EBP	4.93216e-237	0.746
GORAB	1.25865e-236	0.745
UBE2E1	2.00545e-236	0.745
BAZ1B	8.09662e-237	0.745
PCMTD1	7.91637e-237	0.745
CCDC77	2.98492e-236	0.745
ING1	7.84745e-237	0.745
CEP128	1.62065e-236	0.745
CIRH1A	1.90024e-236	0.745
SCAF4	4.17816e-236	0.745
SMC1A	5.18625e-236	0.745
AMER1	2.26392e-236	0.745
PLEKHO1	6.00183e-236	0.744
TBC1D14	2.24984e-235	0.744
SKIV2L2	1.75827e-235	0.744
NUDT12	1.18069e-235	0.744
ICK	7.77548e-236	0.744
PCBP2	2.81682e-235	0.744
MEX3B	1.91304e-235	0.744
ZNF792	4.05641e-235	0.744
RALGAPA2	2.856e-235	0.744
MAD2L2	5.04323e-235	0.743
HDGF	3.84919e-234	0.743
SCARB2	7.07525e-235	0.743
PCDHB11	1.24546e-234	0.743
SLC36A4	1.51877e-234	0.743
PYROXD1	1.08037e-234	0.743
RCN2	8.86776e-235	0.743
CSNK2A2	3.47061e-234	0.743
MIB1	2.94867e-234	0.743
ZNF419	2.81448e-234	0.743
NCOA5	1.10906e-234	0.743
KCMF1	5.01203e-234	0.742
IGF2BP2	7.24842e-234	0.742
NCAPG	3.30534e-233	0.742
PRKAA1	1.02138e-233	0.742
SEMA3A	7.12045e-234	0.742
POLR1E	7.45173e-234	0.742
NMT2	2.31551e-233	0.742
RIC8A	9.42526e-234	0.742
SYNE2	3.82162e-233	0.742
SMURF2	1.676e-233	0.742
TTI1	5.9842e-234	0.742
LDOC1L	5.30389e-234	0.742
MLL5	4.59681e-233	0.741
TTC26	7.19398e-233	0.741
C7orf13	7.56084e-233	0.741
ANKRD46	5.36842e-233	0.741
SUMO2	7.69017e-233	0.741
CECR5	5.67096e-233	0.741
POLDIP3	1.43053e-232	0.741
LGALSL	2.05675e-231	0.74
TRAPPC11	1.50859e-231	0.74
AFF4	1.08824e-231	0.74
KCTD20	1.29202e-231	0.74
IMPAD1	1.82304e-231	0.74
KIAA0020	4.17077e-232	0.74
CPSF6	2.77052e-231	0.74
ATXN7L3B	1.72813e-231	0.74
AAAS	1.44413e-231	0.74
XPO4	4.51169e-232	0.74
DTD1	1.21737e-231	0.74
UXT	3.20534e-231	0.74
ARID4B	1.0667e-230	0.739
PPIL3	5.21026e-231	0.739
DPYSL3	1.5195e-230	0.739
BPGM	1.27505e-230	0.739
POLE3	2.12075e-230	0.739
RSL24D1	5.26449e-231	0.739
WRAP53	6.42085e-231	0.739
MALT1	9.55164e-231	0.739
ZNF317	3.72242e-231	0.739
LMNB2	4.17783e-231	0.739
FAM110A	6.8448e-231	0.739
PTGFRN	3.16887e-230	0.738
GEN1	8.80103e-230	0.738
ZC3H15	2.03037e-229	0.738
PCDHB19P	3.35294e-230	0.738
DSCC1	2.8422e-230	0.738
DDB1	7.485e-230	0.738
RPUSD2	1.90393e-229	0.738
CARHSP1	4.5165e-230	0.738
C17orf80	1.29401e-229	0.738
PPP1R8	1.2885e-228	0.737
NVL	8.05016e-229	0.737
DPY30	8.64136e-229	0.737
REV1	3.46852e-229	0.737
RNF7	9.29406e-229	0.737
FAM114A2	6.76948e-229	0.737
MAP3K7	1.27426e-228	0.737
INTS8	5.82582e-229	0.737
PLGRKT	6.81441e-229	0.737
NOLC1	1.05135e-228	0.737
HN1	8.41805e-229	0.737
PRPF6	2.51934e-229	0.737
MID1	1.40581e-228	0.737
EPHB2	1.67654e-227	0.736
ODF2L	5.15556e-228	0.736
LAPTM4A	4.39795e-228	0.736
LIN54	2.12201e-228	0.736
PRKAR2B	8.46231e-228	0.736
CNOT4	1.00074e-227	0.736
EIF3A	3.36218e-228	0.736
DDX47	2.60008e-228	0.736
PPHLN1	2.97248e-228	0.736
KDM5A	3.22476e-228	0.736
NLE1	1.47633e-227	0.736
GINS1	1.06666e-227	0.736
ARMCX6	5.44112e-228	0.736
SMARCA1	1.52113e-227	0.736
IGF2BP3	3.76586e-227	0.735
KAT6B	1.86681e-227	0.735
CCDC34	2.01554e-227	0.735
CKAP2	1.84695e-227	0.735
MLH3	8.87619e-227	0.735
DICER1	7.49323e-227	0.735
CD276	1.15496e-226	0.735
TMEM87A	1.17127e-226	0.735
PSME3	1.09413e-226	0.735
ILF3	2.14541e-227	0.735
SEC23B	5.05014e-227	0.735
BMPR2	2.89279e-226	0.734
RFC1	1.94008e-226	0.734
BACH2	3.21849e-226	0.734
MMS22L	1.94847e-226	0.734
EXOC4	2.03769e-226	0.734
ANKMY2	1.71845e-226	0.734
LMBR1	1.1251e-225	0.734
SMC2	3.43314e-226	0.734
GALNT8	4.57803e-226	0.734
TMEM106C	4.88741e-226	0.734
NUP62	1.66479e-226	0.734
EYA3	8.57169e-225	0.733
ADH5	6.30645e-225	0.733
HIST1H2BB	3.31226e-225	0.733
TUSC3	2.99985e-225	0.733
HSPA14	6.63103e-225	0.733
ZNF485	2.46276e-225	0.733
C10orf12	1.5575e-225	0.733
KBTBD4	2.77238e-225	0.733
ALKBH8	6.57452e-225	0.733
VEZT	5.95325e-225	0.733
SART3	8.41373e-225	0.733
MAPK1IP1L	6.67492e-225	0.733
UBE2I	5.29913e-225	0.733
ZNF555	1.29229e-225	0.733
PSMD10	4.67225e-225	0.733
ZNF330	5.48423e-224	0.732
FAM218A	2.24324e-224	0.732
MUT	1.73218e-224	0.732
FBXO5	8.20998e-224	0.732
ZNF239	1.07298e-224	0.732
FBXO3	1.95413e-224	0.732
EIF1AD	7.00327e-224	0.732
POLE2	6.07033e-224	0.732
PRPF38B	1.0382e-223	0.731
ARL15	2.04783e-223	0.731
USP49	1.27453e-223	0.731
AP4M1	2.44182e-223	0.731
RNF122	1.51939e-223	0.731
SLC38A2	1.49058e-223	0.731
TMTC4	2.8229e-223	0.731
HNRNPM	1.80017e-223	0.731
CENPI	2.19451e-223	0.731
GPR161	1.28229e-222	0.73
L3MBTL3	3.33125e-222	0.73
TTI2	3.50089e-222	0.73
NCOA2	1.13266e-222	0.73
FANCG	4.02968e-222	0.73
LTA4H	8.43449e-223	0.73
MSI1	4.60477e-222	0.73
GPC6	4.16487e-222	0.73
ZNF23	5.5021e-222	0.73
ARMC6	1.54206e-222	0.73
ZNF329	8.95356e-223	0.73
NRIP1	4.23587e-222	0.73
PES1	3.62796e-222	0.73
UPF3B	1.58178e-222	0.73
SH3PXD2B	1.79992e-221	0.729
PPP1R10	3.58789e-221	0.729
PTPRZ1	1.23999e-221	0.729
DNAJA1	2.58636e-221	0.729
SIGMAR1	1.84072e-221	0.729
C10orf2	1.76924e-221	0.729
HELB	3.66e-221	0.729
NOP2	1.31173e-221	0.729
EAPP	3.11354e-221	0.729
CBFB	3.07017e-221	0.729
EIF3I	2.45821e-220	0.728
IGSF3	1.08638e-220	0.728
APH1A	6.04728e-221	0.728
AGFG1	2.7354e-220	0.728
PHF17	6.26105e-221	0.728
PLEKHF2	4.54029e-221	0.728
NAP1L4	1.30008e-220	0.728
ZNF641	2.2232e-220	0.728
RNASEH2A	2.78558e-220	0.728
CHTOP	1.88971e-219	0.727
ZCCHC11	8.3486e-220	0.727
TMEM43	1.37578e-219	0.727
QTRTD1	4.22574e-220	0.727
QRICH1	1.60302e-219	0.727
CDK19	1.11432e-219	0.727
FKTN	1.37673e-219	0.727
GAS2L3	2.40728e-219	0.727
TM9SF2	1.63028e-219	0.727
PSPC1	1.17329e-219	0.727
FAM98B	8.78426e-220	0.727
DPYSL5	1.49662e-218	0.726
PCDHB14	1.42168e-218	0.726
2019-03-03	1.75173e-218	0.726
RAD23B	7.33225e-219	0.726
IPO4	4.52676e-219	0.726
LEO1	1.28236e-218	0.726
ATAD5	1.24162e-218	0.726
HAT1	5.12959e-218	0.725
ROBO1	3.60855e-218	0.725
WHSC1	1.00646e-217	0.725
MOB1B	6.1677e-218	0.725
ECHDC1	7.04572e-218	0.725
FAM220A	8.1578e-218	0.725
TTF1	1.24149e-217	0.725
CYP2R1	2.52464e-218	0.725
WDR74	4.23666e-218	0.725
HCFC2	6.07725e-218	0.725
RIOK3	7.48603e-218	0.725
SRC	3.26976e-218	0.725
CTNNBL1	6.29229e-218	0.725
WRB	4.79852e-218	0.725
RBM41	1.28087e-217	0.725
TMLHE	4.1715e-218	0.725
RBBP5	7.15955e-217	0.724
TXNDC9	6.9793e-217	0.724
CXCR4	1.13797e-216	0.724
NSD1	1.05437e-216	0.724
AGK	4.35738e-217	0.724
CNTLN	1.1799e-216	0.724
C9orf72	6.5361e-217	0.724
GOLM1	2.17304e-217	0.724
ZCCHC6	1.85479e-217	0.724
GTF2H3	1.98921e-217	0.724
SLC38A1	6.29964e-217	0.724
ANP32A	5.06629e-217	0.724
FUS	4.98903e-217	0.724
ZNF652	7.73653e-217	0.724
ELP2	4.64975e-217	0.724
EIF2C4	4.09416e-216	0.723
UAP1	1.68093e-216	0.723
CDC73	1.33697e-216	0.723
ARL9	1.43162e-216	0.723
SCUBE3	1.73478e-216	0.723
KIAA1551	5.1103e-216	0.723
RPAP3	3.48104e-216	0.723
ARHGAP28	8.16783e-216	0.723
FBLN1	4.75617e-216	0.723
PKN2	1.54207e-215	0.722
RBPJ	2.96606e-215	0.722
C4orf29	1.11119e-215	0.722
CENPH	1.30696e-215	0.722
RICTOR	1.73481e-215	0.722
TBPL1	3.0612e-215	0.722
ABRACL	2.15081e-215	0.722
SLC37A3	1.62921e-215	0.722
YWHAZ	2.04766e-215	0.722
FRS2	1.36417e-215	0.722
MAGOHB	5.81296e-215	0.722
C20orf111	6.29828e-215	0.722
PJA1	2.87612e-215	0.722
NSG1	3.44891e-214	0.721
DOLPP1	1.63237e-214	0.721
GNE	2.03176e-214	0.721
TCEB2	1.96894e-214	0.721
HYLS1	1.62941e-213	0.72
NUP98	1.85298e-213	0.72
RBM26	1.04363e-213	0.72
PARP16	1.77572e-213	0.72
DET1	1.14231e-213	0.72
JMJD6	6.03108e-214	0.72
ZNF234	9.11882e-214	0.72
DCX	2.54881e-213	0.72
COPS7B	5.35328e-213	0.719
GPC2	1.04948e-212	0.719
PNPLA8	4.76758e-213	0.719
WHSC1L1	2.33604e-212	0.719
SMC5	2.35223e-212	0.719
API5	1.45518e-212	0.719
KNTC1	1.62075e-212	0.719
TCF12	2.44454e-212	0.719
C19orf43	5.72126e-213	0.719
ZNF217	4.99132e-213	0.719
NOL9	1.52945e-211	0.718
NAGK	1.03585e-211	0.718
CRMP1	9.29726e-212	0.718
MTERF	3.63027e-212	0.718
PPAPDC1B	6.62964e-212	0.718
SPIN1	1.33255e-211	0.718
JMJD1C	8.57478e-212	0.718
ATF1	1.33657e-211	0.718
ZNF8	4.19824e-212	0.718
PKNOX1	1.19684e-211	0.718
HECTD3	2.08983e-211	0.717
KDM3A	1.31658e-210	0.717
MARS2	2.05793e-211	0.717
NREP	7.16313e-211	0.717
ZNF193	1.27185e-210	0.717
GTPBP10	2.57808e-211	0.717
UBE2H	3.72118e-211	0.717
RPP38	7.59119e-211	0.717
C11orf73	2.05173e-211	0.717
ADPRM	7.49809e-211	0.717
ACOX1	1.24505e-210	0.717
DDOST	8.25721e-210	0.716
CCDC23	4.94838e-210	0.716
CTNNB1	2.09445e-210	0.716
H2AFZ	9.13443e-210	0.716
CASP6	5.90108e-210	0.716
C11orf82	1.64527e-210	0.716
COQ7	5.62781e-210	0.716
IFT140	2.7639e-210	0.716
TUG1	7.71562e-210	0.716
RAB39B	3.97259e-210	0.716
NRD1	4.50882e-209	0.715
PLK4	1.39283e-209	0.715
DROSHA	6.89276e-209	0.715
PPP1R18	6.9733e-209	0.715
PMPCB	1.65718e-209	0.715
TES	6.67402e-209	0.715
MCM7	3.43707e-209	0.715
DENND4C	1.85046e-209	0.715
FAM108B1	1.2239e-209	0.715
TIAL1	3.2955e-209	0.715
DCP1B	3.34401e-209	0.715
YAF2	6.83308e-209	0.715
RTF1	4.96881e-209	0.715
RNF111	2.88169e-209	0.715
ZNF529	5.09185e-209	0.715
SRSF6	2.09754e-209	0.715
RNF185	6.84449e-209	0.715
RBMX2	2.86239e-209	0.715
VBP1	1.63715e-209	0.715
STX12	8.679e-209	0.714
NSL1	2.66294e-208	0.714
MXD1	1.02234e-208	0.714
TMEM18	1.23645e-208	0.714
CDV3	1.26249e-208	0.714
PCM1	2.73292e-208	0.714
TRAM1	4.35629e-208	0.714
RPL8	1.48843e-208	0.714
TMED2	1.73955e-208	0.714
FAM60A	1.34613e-208	0.714
PAWR	3.18038e-208	0.714
EFNB2	3.68951e-208	0.714
PFAS	1.50967e-208	0.714
AATF	1.58931e-208	0.714
DLL3	3.11326e-208	0.714
CYTH2	1.30998e-208	0.714
DNMT1	7.59739e-209	0.714
TMEM185A	1.22046e-208	0.714
RPRD2	1.51171e-207	0.713
PRCC	3.16402e-207	0.713
TPRKB	3.26927e-207	0.713
ZNF248	8.17125e-208	0.713
RFC5	6.21584e-208	0.713
TDRD3	2.27415e-207	0.713
NUSAP1	2.43861e-207	0.713
ZNF821	6.66489e-208	0.713
ZNF227	3.22223e-207	0.713
ZNF671	2.40286e-207	0.713
TAF5L	1.29024e-206	0.712
USP34	6.43933e-207	0.712
SLC35F5	4.12127e-207	0.712
GNB4	1.9095e-206	0.712
DAAM1	1.58213e-206	0.712
TEX9	5.21087e-207	0.712
ST8SIA2	4.36303e-207	0.712
FGD1	2.01061e-206	0.712
HINT3	3.13466e-206	0.711
C7orf26	5.4637e-206	0.711
DNAJC2	4.40312e-206	0.711
CLVS1	1.34836e-205	0.711
ZNF34	1.61764e-205	0.711
CAMSAP1	8.06718e-206	0.711
DDX3X	1.59127e-205	0.711
FBXO28	3.46444e-205	0.71
USP33	9.80226e-205	0.71
PRKAB2	3.92681e-205	0.71
PCDHB18	4.36709e-205	0.71
CCT6A	3.68939e-205	0.71
MTMR9	9.20526e-205	0.71
WEE1	4.91281e-205	0.71
SF3B2	2.46304e-205	0.71
SOX5	7.6422e-205	0.71
SRP54	9.015e-205	0.71
GOLGA5	5.89425e-205	0.71
PIGW	9.92038e-205	0.71
DCAKD	2.88638e-205	0.71
AIM2	5.39934e-204	0.709
UBE2T	1.1502e-204	0.709
TFPI	2.85804e-204	0.709
AFAP1	2.00533e-204	0.709
UBE2D2	1.83042e-204	0.709
SENP6	6.70226e-204	0.709
SEMA3C	4.43237e-204	0.709
NCAPG2	1.46226e-204	0.709
MMP16	3.42957e-204	0.709
CDCA4	4.12577e-204	0.709
ZNF507	1.77912e-204	0.709
UBA1	4.86404e-204	0.709
KLF8	5.18306e-204	0.709
PEG10	2.97219e-203	0.708
FAM126A	2.50524e-203	0.708
LOC286161	7.44487e-204	0.708
HECTD2	7.65054e-204	0.708
EI24	3.21912e-203	0.708
BCAT1	1.13845e-203	0.708
SPPL3	3.73258e-203	0.708
CANT1	3.47504e-203	0.708
RALGAPB	4.15089e-203	0.708
UFD1L	2.22128e-203	0.708
RTCA	5.19249e-203	0.707
CCDC138	5.45537e-203	0.707
BRPF1	1.75752e-202	0.707
PAICS	1.3201e-202	0.707
LRRC61	5.71619e-203	0.707
FAM175B	1.10171e-202	0.707
PSMA1	1.03959e-202	0.707
MAPK7	2.2865e-202	0.707
DCC	8.1697e-203	0.707
PIGN	1.00942e-202	0.707
PARD6B	5.59673e-203	0.707
ZNF362	8.11384e-202	0.706
IWS1	1.31335e-201	0.706
AKAP9	9.37399e-202	0.706
SND1	3.88883e-202	0.706
C2CD3	7.35289e-202	0.706
SMARCAL1	3.3486e-201	0.705
EHMT2	2.2986e-201	0.705
RGS17	1.09579e-200	0.705
DNAJB5	9.73663e-201	0.705
PRDM10	8.62555e-201	0.705
DACT1	4.72575e-201	0.705
RBFOX2	1.04337e-200	0.705
RPL11	1.58327e-200	0.704
HIST2H2BE	2.62873e-200	0.704
NEIL3	7.55977e-200	0.704
POP1	1.92167e-200	0.704
RAB30	1.83228e-200	0.704
USP7	1.71362e-200	0.704
CDC27	7.20106e-200	0.704
CCDC18	5.19019e-199	0.703
LYSMD1	3.04958e-199	0.703
ING3	3.84865e-199	0.703
MSANTD3	8.85683e-200	0.703
PSMD13	4.13227e-199	0.703
TRAF6	2.60925e-199	0.703
CBX5	2.34933e-199	0.703
TMX1	3.03139e-199	0.703
PIK3R3	1.44546e-198	0.702
DNMT3A	1.98368e-198	0.702
CHCHD3	1.84686e-198	0.702
WDR67	6.63464e-199	0.702
TM2D2	1.23368e-198	0.702
DDX50	1.80782e-198	0.702
DCHS1	2.34791e-198	0.702
MTMR2	2.42293e-198	0.702
DYRK2	6.20423e-199	0.702
CDC16	1.01732e-198	0.702
MED6	9.21169e-199	0.702
PEX12	6.07164e-199	0.702
DNAJC13	7.84781e-198	0.701
POLR2H	5.33669e-198	0.701
SMAD5	1.48161e-197	0.701
ZNF454	4.92929e-198	0.701
POR	5.34133e-198	0.701
PHF2	1.89185e-197	0.701
PCNX	5.65861e-198	0.701
CD2BP2	7.19178e-198	0.701
PAK7	1.76892e-197	0.701
LTN1	2.2348e-197	0.701
SFXN1	5.31643e-197	0.7
WDR41	5.9617e-197	0.7
MBLAC2	1.20655e-196	0.7
SNAI2	5.16417e-197	0.7
UBE2W	1.23714e-196	0.7
TRIM32	6.66068e-197	0.7
NAA40	4.46966e-197	0.7
C12orf4	3.70737e-197	0.7
LRP6	1.15577e-196	0.7
VPS33A	8.32069e-197	0.7
FAM57A	4.97399e-197	0.7
YTHDF1	9.9392e-197	0.7
CD24	5.14025e-197	0.7
USF1	2.71331e-196	0.699
LSM6	7.17708e-196	0.699
ANKRD17	6.38423e-196	0.699
PRMT10	6.67561e-196	0.699
PAPD4	2.90982e-196	0.699
SLC25A46	3.93852e-196	0.699
PFDN1	4.22605e-196	0.699
ENY2	6.13767e-196	0.699
ZNF462	4.88119e-196	0.699
RTKN2	6.70622e-196	0.699
TMEM216	3.13535e-196	0.699
OGFOD1	1.7065e-196	0.699
ZNF880	2.93128e-196	0.699
ZNF211	2.11479e-196	0.699
MRPL19	2.29402e-195	0.698
INO80D	1.10936e-195	0.698
DCBLD2	1.45786e-195	0.698
C3orf17	4.0357e-195	0.698
AVL9	1.92979e-195	0.698
CCDC71L	1.1341e-195	0.698
ZBTB34	2.76588e-195	0.698
CAAP1	3.0761e-195	0.698
GANAB	1.25002e-195	0.698
PHF12	1.11309e-195	0.698
DPM1	1.34744e-195	0.698
SAP130	2.44051e-194	0.697
EPHB1	1.60535e-194	0.697
FAF2	2.51316e-194	0.697
KIAA1967	1.21193e-194	0.697
MRPL13	6.00152e-195	0.697
TUBGCP2	7.66208e-195	0.697
SUGT1	2.13847e-194	0.697
YY1	2.22882e-194	0.697
GINS2	6.13543e-195	0.697
ATPAF2	1.93246e-194	0.697
KANSL1	9.26233e-195	0.697
ZNF71	1.79855e-194	0.697
KDELR1	2.5383e-194	0.697
AGL	1.19608e-193	0.696
ANGEL2	3.9553e-194	0.696
SLC30A9	6.1579e-194	0.696
UBE2D3	8.89387e-194	0.696
SLC39A7	1.22731e-193	0.696
LUC7L2	8.39282e-194	0.696
RFX3	4.04537e-194	0.696
C10orf118	5.95656e-194	0.696
IGF2BP1	1.417e-193	0.696
PRPF8	5.86448e-194	0.696
JUP	1.19136e-193	0.696
ZNF574	3.95516e-194	0.696
ZNF160	7.08242e-194	0.696
NASP	1.99505e-193	0.695
CMPK1	6.58079e-193	0.695
TGFBRAP1	3.83594e-193	0.695
BRD8	5.98913e-193	0.695
HIST1H1E	2.69405e-193	0.695
TSPAN13	3.09586e-193	0.695
MED30	4.84262e-193	0.695
FAM91A1	4.82964e-193	0.695
PURG	5.07775e-193	0.695
ACVR1B	2.73773e-193	0.695
RPS11	5.26901e-193	0.695
TRAF4	6.77511e-193	0.695
FBXL12	3.28125e-193	0.695
MOCS3	2.88322e-193	0.695
ESF1	2.7197e-193	0.695
NSDHL	5.71272e-193	0.695
PDK1	1.38558e-192	0.694
ADAM17	3.97026e-192	0.694
WDFY1	3.95851e-192	0.694
USP4	1.88592e-192	0.694
TAF11	3.16962e-192	0.694
FBXW2	4.85742e-192	0.694
UCP2	5.5052e-192	0.694
IGF1R	2.25967e-192	0.694
CFDP1	1.5865e-192	0.694
C20orf196	3.72879e-192	0.694
LRRC3	2.95969e-192	0.694
DTL	1.55124e-191	0.693
NNT	1.31947e-191	0.693
MYB	1.62886e-191	0.693
ZNF273	1.28527e-191	0.693
UGCG	2.04318e-191	0.693
LRP5	7.23946e-192	0.693
HMG20A	1.55056e-191	0.693
PHF23	1.55466e-191	0.693
NFYC	1.6217e-190	0.692
UBLCP1	4.9702e-191	0.692
PREP	5.67765e-191	0.692
POLR3B	5.10893e-191	0.692
ARID1A	4.72474e-190	0.691
DDX59	4.9005e-190	0.691
KIF15	4.07722e-190	0.691
EPHA3	1.10484e-189	0.691
SREK1	1.18823e-189	0.691
SHPRH	6.72302e-190	0.691
ZNF79	3.6747e-190	0.691
SCFD1	8.27015e-190	0.691
ACTR10	9.14843e-190	0.691
UBTF	1.41116e-189	0.691
ZNF347	6.34584e-190	0.691
GID8	4.75767e-190	0.691
ALMS1	2.88445e-189	0.69
MBOAT2	4.89106e-189	0.69
JAGN1	3.74576e-189	0.69
RAD54L2	1.80902e-189	0.69
UHRF2	1.47169e-189	0.69
POLR2G	1.6037e-189	0.69
UBXN1	2.08931e-189	0.69
KIAA0391	2.87072e-189	0.69
FANCM	3.23946e-189	0.69
C14orf93	6.18423e-189	0.69
PTPN21	4.44832e-189	0.69
ZNF75A	3.43894e-189	0.69
IMMT	2.10772e-188	0.689
PODXL2	9.50419e-189	0.689
XRN1	4.0529e-188	0.689
XRCC4	1.41017e-188	0.689
HNRNPA2B1	2.41307e-188	0.689
RNF20	2.60736e-188	0.689
NIPSNAP3B	2.11586e-188	0.689
TCTN3	1.04515e-188	0.689
SC5DL	2.18756e-188	0.689
RAP2A	1.76856e-188	0.689
AP2B1	1.8523e-188	0.689
MTMR4	1.81344e-188	0.689
FGFR1OP	1.79894e-187	0.688
CITED2	6.16078e-188	0.688
CTNND1	8.98758e-188	0.688
ACAT1	2.39337e-187	0.688
CADM1	1.34468e-187	0.688
SPG11	5.8848e-188	0.688
GLT25D1	1.28536e-187	0.688
ZNF350	1.20629e-187	0.688
DDX26B	5.28058e-188	0.688
POLR2D	4.25131e-187	0.687
SLBP	1.35482e-186	0.687
HMGCS1	1.28079e-186	0.687
PDCD2	4.67602e-187	0.687
TMEM106B	4.5492e-187	0.687
CASD1	1.28366e-186	0.687
FBXO25	1.15224e-186	0.687
POLR3A	1.36556e-186	0.687
ACTR1A	3.41603e-187	0.687
SLC43A3	3.32482e-187	0.687
CHORDC1	6.66316e-187	0.687
TWF1	6.37667e-187	0.687
C14orf1	8.88912e-187	0.687
UBFD1	1.06638e-186	0.687
MED12	9.94079e-187	0.687
ATL2	8.07004e-186	0.686
KBTBD8	2.51842e-186	0.686
DCAF16	7.92766e-186	0.686
MAML3	7.19276e-186	0.686
PDGFC	1.61226e-186	0.686
IPO11	5.81865e-186	0.686
ZNF187	1.99493e-186	0.686
GRK5	5.77097e-186	0.686
DLG5	2.63315e-186	0.686
EXOSC1	4.76533e-186	0.686
FBXW8	6.5225e-186	0.686
CSK	2.78987e-186	0.686
MAZ	2.81904e-186	0.686
VAPA	2.1705e-186	0.686
PLEKHG2	1.94334e-186	0.686
DNTTIP1	2.04857e-186	0.686
RANBP17	2.40993e-185	0.685
YKT6	4.21998e-185	0.685
MYC	8.92377e-186	0.685
LRRC55	2.28514e-185	0.685
PRKAB1	1.80198e-185	0.685
SBNO1	1.31924e-185	0.685
GTF2A2	3.95418e-185	0.685
C17orf85	2.39485e-185	0.685
POFUT1	1.33087e-185	0.685
PTPN1	9.1129e-186	0.685
SS18L1	4.52673e-185	0.685
TRIOBP	1.77271e-185	0.685
MAGEE2	9.36699e-186	0.685
B3GALT1	1.96899e-184	0.684
PPIG	1.79338e-184	0.684
C5orf30	1.19628e-184	0.684
SNCAIP	1.30936e-184	0.684
VKORC1L1	1.37087e-184	0.684
FADD	1.42672e-184	0.684
AMBRA1	1.00954e-184	0.684
GOLT1B	2.32896e-184	0.684
SRGAP1	1.25827e-184	0.684
ZNF830	6.91809e-185	0.684
ZNF613	1.25788e-184	0.684
TPX2	1.27837e-184	0.684
LRCH3	7.83381e-184	0.683
IQCB1	2.91367e-184	0.683
NEUROG2	1.41147e-183	0.683
DEPDC1B	3.75738e-184	0.683
HERPUD2	5.91579e-184	0.683
SMU1	5.24548e-184	0.683
THNSL1	7.06168e-184	0.683
C12orf75	8.72228e-184	0.683
ALKBH2	3.22457e-184	0.683
SENP8	2.9557e-184	0.683
ZSCAN29	1.09913e-183	0.683
CLUAP1	4.35131e-184	0.683
PIGA	3.19675e-184	0.683
SGOL2	8.06777e-183	0.682
EXOG	1.94203e-183	0.682
PTX3	3.09451e-183	0.682
TTC33	7.79861e-183	0.682
TSPYL5	4.75902e-183	0.682
ARCN1	4.66117e-183	0.682
ZC3H7A	2.23618e-183	0.682
H1F0	2.67995e-183	0.682
DRAXIN	2.38221e-182	0.681
MSL2	2.10928e-182	0.681
FBXO4	1.82255e-182	0.681
BTF3	3.90411e-182	0.681
RMND1	3.35266e-182	0.681
ABL1	1.47006e-182	0.681
STX5	1.05014e-182	0.681
VPS29	2.7948e-182	0.681
RRAGB	1.88769e-182	0.681
USP21	9.30402e-182	0.68
SELRC1	1.32948e-181	0.68
PRKRA	7.74143e-182	0.68
HCRTR2	1.57225e-181	0.68
ZDHHC6	1.66285e-181	0.68
SBF2	1.82278e-181	0.68
KATNAL1	1.76258e-181	0.68
OXA1L	1.43256e-181	0.68
PRPF31	4.91227e-182	0.68
GDAP1L1	7.40327e-182	0.68
B4GALT5	4.49969e-182	0.68
CETN2	1.12396e-181	0.68
RPL9	1.19287e-180	0.679
PHAX	3.79168e-181	0.679
AUTS2	2.66098e-181	0.679
DPYSL2	8.65729e-181	0.679
ELAVL2	2.99777e-181	0.679
WDR34	5.43038e-181	0.679
C11orf71	6.75476e-181	0.679
RPUSD4	5.77938e-181	0.679
NAA16	3.44562e-181	0.679
POLG2	6.73972e-181	0.679
ZNF81	2.7823e-181	0.679
UBQLN2	8.24984e-181	0.679
HDHD1	4.88112e-181	0.679
GNB1	4.96624e-180	0.678
STK40	5.15398e-180	0.678
SEMA4C	1.64382e-180	0.678
ABHD5	3.6361e-180	0.678
DAG1	4.40754e-180	0.678
TMCC1	3.70642e-180	0.678
TRIM2	1.33619e-180	0.678
PGBD1	1.55552e-180	0.678
IFT74	4.27893e-180	0.678
VAV2	6.22813e-180	0.678
CCAR1	3.49478e-180	0.678
CCDC82	4.01388e-180	0.678
DENND5B	2.00884e-180	0.678
MTHFD1	1.56034e-180	0.678
C18orf21	1.76645e-180	0.678
ZFP64	4.74189e-180	0.678
VPS45	8.92768e-180	0.677
SPATA17	2.58714e-179	0.677
POGZ	7.89989e-180	0.677
CHAC2	2.75389e-179	0.677
RNF168	2.72164e-179	0.677
ZNF451	8.95793e-180	0.677
TBCC	1.98729e-179	0.677
FAM221A	2.39046e-179	0.677
PPIA	2.01671e-179	0.677
GPR85	2.68235e-179	0.677
FAM84B	8.74762e-180	0.677
RBM14	2.29288e-179	0.677
CHRNB4	6.85166e-180	0.677
NUP93	3.18066e-179	0.677
MRPS21	7.20546e-179	0.676
GALNT2	8.07197e-179	0.676
SEC24D	6.3477e-179	0.676
TRIM36	1.53828e-178	0.676
RNF182	1.4303e-178	0.676
YIPF3	1.57683e-178	0.676
DKFZP586I1420	5.12389e-179	0.676
DBF4	1.07604e-178	0.676
CCDC132	3.8457e-179	0.676
TSKU	1.05585e-178	0.676
UBR1	4.59364e-179	0.676
DCTN5	4.7759e-179	0.676
ZNF691	3.32991e-178	0.675
PUS7	3.18786e-178	0.675
UTP23	3.955e-178	0.675
PRPF18	5.27283e-178	0.675
[truncated: 2,953 more rows]

## Sheet: Shared with GBM
hugo	r-pvalue	r-value				Correlated in GBM		GO biological process complete (shared genes)	Homo sapiens - REFLIST (20996)	upload_1 (209)	upload_1 (expected)	upload_1 (over/under)	upload_1 (fold Enrichment)	upload_1 (raw P-value)	upload_1 (FDR)
SERBP1	0	1				SERBP1		ATF6-mediated unfolded protein response (GO:0036500)	9	3	0.09	+	33.49	0.000194	0.0258
SMEK2	0	0.917				GNAI3		UMP metabolic process (GO:0046049)	10	3	0.1	+	30.14	0.000251	0.0322
TROVE2	0	0.914				CMPK1		UMP biosynthetic process (GO:0006222)	10	3	0.1	+	30.14	0.000251	0.0319
G2E3	0	0.912				GNL2		pyrimidine ribonucleoside monophosphate biosynthetic process (GO:0009174)	10	3	0.1	+	30.14	0.000251	0.0317
SREK1IP1	0	0.911				COPB2		pyrimidine ribonucleoside monophosphate metabolic process (GO:0009173)	10	3	0.1	+	30.14	0.000251	0.0314
SUCO	0	0.908				FAM136A		nucleobase biosynthetic process (GO:0046112)	20	4	0.2	+	20.09	8.35e-05	0.0131
ZNF644	0	0.908				CDC73		positive regulation of transcription by RNA polymerase I (GO:0045943)	22	4	0.22	+	18.27	0.000116	0.0172
SMARCAD1	0	0.907				NRD1		mRNA polyadenylation (GO:0006378)	35	6	0.35	+	17.22	2.88e-06	0.000897
KLHL9	0	0.907				YY1		RNA polyadenylation (GO:0043631)	37	6	0.37	+	16.29	3.84e-06	0.00111
DHX9	0	0.904				SF3A3		termination of RNA polymerase II transcription (GO:0006369)	40	5	0.4	+	12.56	7.86e-05	0.0125
SNX4	0	0.903				PRPF38A		positive regulation of mRNA processing (GO:0050685)	32	4	0.32	+	12.56	0.000422	0.0497
CDC5L	0	0.903				SLC30A7		ribonucleoside monophosphate metabolic process (GO:0009161)	50	5	0.5	+	10.05	0.000207	0.0269
CAND1	0	0.901				MRPL19		mRNA 3'-end processing (GO:0031124)	88	8	0.88	+	9.13	4.91e-06	0.00132
ZMYM4	0	0.9				ZNF644		positive regulation of mRNA metabolic process (GO:1903313)	79	6	0.79	+	7.63	0.000195	0.0257
PHF6	0	0.9				ZNHIT6		negative regulation of translation (GO:0017148)	132	10	1.31	+	7.61	1.5e-06	0.000553
SMIM15	0	0.899				NOL10		ribonucleoprotein complex export from nucleus (GO:0071426)	127	9	1.26	+	7.12	8.39e-06	0.00205
SPAST	0	0.896				USP1		RNA 3'-end processing (GO:0031123)	142	10	1.41	+	7.07	2.77e-06	0.000882
NRAS	0	0.894				LMAN1		ribonucleoprotein complex localization (GO:0071166)	128	9	1.27	+	7.06	8.91e-06	0.00215
2019-03-05	0	0.894				CSTF2		RNA export from nucleus (GO:0006405)	130	9	1.29	+	6.95	1e-05	0.00231
CTDSPL2	0	0.894				WDR3		endoplasmic reticulum unfolded protein response (GO:0030968)	104	7	1.04	+	6.76	0.000117	0.0172
C7orf60	0	0.892				DNTTIP2		negative regulation of cellular amide metabolic process (GO:0034249)	149	10	1.48	+	6.74	4.15e-06	0.00118
FANCF	0	0.891				LRRC41		protein export from nucleus (GO:0006611)	151	10	1.5	+	6.65	4.64e-06	0.0013
BZW1	0	0.89				SYNCRIP		protein localization to nucleus (GO:0034504)	167	11	1.66	+	6.62	1.62e-06	0.00056
WDR36	0	0.89				STT3A		RNA splicing, via transesterification reactions (GO:0000375)	298	19	2.97	+	6.41	4.01e-10	3.54e-07
ZNF92	0	0.89				HAT1		nuclear export (GO:0051168)	161	10	1.6	+	6.24	7.93e-06	0.002
GALNT1	0	0.89				AQR		mRNA splicing, via spliceosome (GO:0000398)	295	18	2.94	+	6.13	2.28e-09	1.65e-06
ABCE1	0	0.889				ZNF217		RNA splicing, via transesterification reactions with bulged adenosine as nucleophile (GO:0000377)	295	18	2.94	+	6.13	2.28e-09	1.58e-06
UGDH	0	0.889				WDR75		RNA splicing (GO:0008380)	396	23	3.94	+	5.83	3.05e-11	3.03e-08
ARL5B	0	0.889				TMOD3		regulation of mRNA processing (GO:0050684)	143	8	1.42	+	5.62	0.00013	0.0186
C2orf44	0	0.888				THRAP3		neural tube development (GO:0021915)	163	9	1.62	+	5.55	5.43e-05	0.00909
HDAC2	0	0.888				CDC5L		cellular response to unfolded protein (GO:0034620)	127	7	1.26	+	5.54	0.000373	0.0442
KPNA3	0	0.888				CSDE1		RNA localization (GO:0006403)	221	12	2.2	+	5.45	3.66e-06	0.00108
RAB10	0	0.887				DARS		double-strand break repair (GO:0006302)	185	10	1.84	+	5.43	2.48e-05	0.00488
ARF4	0	0.887				HEATR1		nucleocytoplasmic transport (GO:0006913)	266	14	2.65	+	5.29	7.95e-07	0.000342
YTHDF3	0	0.887				ZW10		rRNA processing (GO:0006364)	210	11	2.09	+	5.26	1.29e-05	0.00285
CAPRIN1	0	0.887				GMPS		nuclear transport (GO:0051169)	269	14	2.68	+	5.23	9.02e-07	0.000378
ZNF627	0	0.887				ADAM17		ribosome biogenesis (GO:0042254)	296	15	2.95	+	5.09	5.02e-07	0.000222
EXOC5	0	0.886				NCL		RNA transport (GO:0050658)	198	10	1.97	+	5.07	4.3e-05	0.00761
ZNF614	0	0.886				DCLRE1B		nucleic acid transport (GO:0050657)	198	10	1.97	+	5.07	4.3e-05	0.00752
ZNF277	0	0.885				CALU		establishment of RNA localization (GO:0051236)	200	10	1.99	+	5.02	4.67e-05	0.00807
LRRC40	0	0.884				EPRS		rRNA metabolic process (GO:0016072)	221	11	2.2	+	5	2.03e-05	0.00419
HSPA13	0	0.884				PTK7		ribonucleoprotein complex biogenesis (GO:0022613)	424	21	4.22	+	4.98	3.51e-09	2.14e-06
RSBN1	0	0.882				AEBP2		nucleobase-containing compound transport (GO:0015931)	244	12	2.43	+	4.94	9.53e-06	0.00223
CDKN2AIP	0	0.881				PKN2		response to unfolded protein (GO:0006986)	164	8	1.63	+	4.9	0.000316	0.0386
NCBP1	0	0.881				CPSF2		mRNA processing (GO:0006397)	474	23	4.72	+	4.87	8.76e-10	7.33e-07
CCT2	0	0.881				TXNDC12		protein-containing complex localization (GO:0031503)	261	12	2.6	+	4.62	1.81e-05	0.00384
PPP1CC	0	0.881				PPIL4		RNA processing (GO:0006396)	868	38	8.64	+	4.4	3.14e-14	3.57e-11
TRMT5	0	0.881				PPIG		regulation of gene expression, epigenetic (GO:0040029)	231	10	2.3	+	4.35	0.000146	0.0204
TNPO1	0	0.88				AJUBA		regulation of translation (GO:0006417)	359	15	3.57	+	4.2	4.92e-06	0.0013
CNOT8	0	0.88				CD2AP		nucleic acid phosphodiester bond hydrolysis (GO:0090305)	302	12	3.01	+	3.99	7.06e-05	0.0116
CSNK1A1	0	0.88				NRAS		posttranscriptional regulation of gene expression (GO:0010608)	529	21	5.27	+	3.99	1.33e-07	7.07e-05
WDR3	0	0.879				RRAGC		regulation of mRNA metabolic process (GO:1903311)	330	13	3.28	+	3.96	3.84e-05	0.00727
SF3B1	0	0.879				HIAT1		response to endoplasmic reticulum stress (GO:0034976)	254	10	2.53	+	3.96	0.000304	0.0375
THUMPD3	0	0.879				MEX3C		mRNA metabolic process (GO:0016071)	693	27	6.9	+	3.91	2.74e-09	1.74e-06
NUP155	0	0.879				NUCKS1		ncRNA metabolic process (GO:0034660)	470	18	4.68	+	3.85	1.79e-06	0.000605
USP1	0	0.878				DLAT		DNA repair (GO:0006281)	516	19	5.14	+	3.7	1.6e-06	0.000578
INTS7	0	0.878				SLAIN2		ncRNA processing (GO:0034470)	382	14	3.8	+	3.68	4.13e-05	0.00764
GFPT1	0	0.878				MCM6		regulation of cellular amide metabolic process (GO:0034248)	412	15	4.1	+	3.66	2.36e-05	0.00468
LZIC	0	0.877				RPAP3		RNA metabolic process (GO:0016070)	1685	56	16.77	+	3.34	9.39e-16	1.49e-12
HNRPLL	0	0.877				PGRMC2		gene expression (GO:0010467)	2016	66	20.07	+	3.29	2.05e-18	1.09e-14
SSR1	0	0.877				ARF6		transcription, DNA-templated (GO:0006351)	653	20	6.5	+	3.08	1.21e-05	0.00276
RAD21	0	0.877				SUCO		nucleic acid metabolic process (GO:0090304)	2289	70	22.79	+	3.07	4.53e-18	1.2e-14
DR1	0	0.876				SLC39A1		nucleic acid-templated transcription (GO:0097659)	654	20	6.51	+	3.07	1.24e-05	0.00278
PTBP2	0	0.876				SMEK2		cell division (GO:0051301)	494	15	4.92	+	3.05	0.000169	0.0231
GNAI3	0	0.876				ISG20L2		transcription by RNA polymerase II (GO:0006366)	495	15	4.93	+	3.04	0.000172	0.0234
NUP43	0	0.876				ANKRD13C		RNA biosynthetic process (GO:0032774)	665	20	6.62	+	3.02	1.56e-05	0.00336
KIAA1429	0	0.876				AK2		nucleobase-containing compound metabolic process (GO:0006139)	2804	81	27.91	+	2.9	8.58e-20	1.36e-15
IPMK	0	0.876				CAPRIN1		nucleobase-containing compound biosynthetic process (GO:0034654)	1103	31	10.98	+	2.82	2.51e-07	0.000117
SCYL2	0	0.876				ACBD3		DNA metabolic process (GO:0006259)	752	21	7.49	+	2.81	2.77e-05	0.00537
ZNF148	0	0.875				SMEK1		protein localization to organelle (GO:0033365)	757	21	7.54	+	2.79	3.04e-05	0.00583
XPO5	0	0.875				FBXO30		heterocycle metabolic process (GO:0046483)	2983	82	29.69	+	2.76	9.14e-19	7.26e-15
DHX57	0	0.874				METAP2		chromosome organization (GO:0051276)	1055	29	10.5	+	2.76	9.91e-07	0.000385
MIER3	0	0.874				PHF3		cellular aromatic compound metabolic process (GO:0006725)	3027	82	30.13	+	2.72	2.2e-18	8.76e-15
ZNF22	0	0.874				NCSTN		heterocycle biosynthetic process (GO:0018130)	1174	31	11.69	+	2.65	9.23e-07	0.000376
MED17	0	0.874				ERI1		cellular macromolecule biosynthetic process (GO:0034645)	1715	45	17.07	+	2.64	2.28e-09	1.51e-06
ZNF654	0	0.873				KTN1		aromatic compound biosynthetic process (GO:0019438)	1182	31	11.77	+	2.63	1.06e-06	0.000402
KIAA1430	0	0.873				SLC35D1		macromolecule biosynthetic process (GO:0009059)	1774	46	17.66	+	2.6	2.09e-09	1.58e-06
AZIN1	0	0.873				KHDRBS1		organic cyclic compound metabolic process (GO:1901360)	3261	84	32.46	+	2.59	1.42e-17	3.23e-14
SYNCRIP	0	0.872				SIKE1		cellular response to DNA damage stimulus (GO:0006974)	783	20	7.79	+	2.57	0.000141	0.0201
AGPAT5	0	0.872				FZD1		cellular nitrogen compound metabolic process (GO:0034641)	3454	88	34.38	+	2.56	2.87e-18	9.12e-15
TMEM68	0	0.872				PARS2		negative regulation of transcription by RNA polymerase II (GO:0000122)	880	22	8.76	+	2.51	8.8e-05	0.0137
TEX10	0	0.872				KCTD3		cellular nitrogen compound biosynthetic process (GO:0044271)	1658	41	16.5	+	2.48	9.28e-08	5.09e-05
C11orf57	0	0.872				CDK2		negative regulation of cellular macromolecule biosynthetic process (GO:2000113)	1399	34	13.93	+	2.44	2.01e-06	0.000667
PWP1	0	0.872				ATF6		organic cyclic compound biosynthetic process (GO:1901362)	1325	32	13.19	+	2.43	4.78e-06	0.00131
UBE3A	0	0.872				PRKDC		intracellular protein transport (GO:0006886)	1003	24	9.98	+	2.4	0.00011	0.0165
RNF2	0	0.871				SEC24B		negative regulation of macromolecule biosynthetic process (GO:0010558)	1481	35	14.74	+	2.37	2.21e-06	0.000718
TMEM48	0	0.871				YES1		negative regulation of gene expression (GO:0010629)	1738	41	17.3	+	2.37	2.48e-07	0.00012
LCLAT1	0	0.871				STAG2		negative regulation of cellular biosynthetic process (GO:0031327)	1539	35	15.32	+	2.28	6.36e-06	0.00166
POLR1B	0	0.871				ZMYM4		cell cycle (GO:0007049)	1328	30	13.22	+	2.27	4.2e-05	0.0076
SRP72	0	0.871				PHF13		negative regulation of biosynthetic process (GO:0009890)	1566	35	15.59	+	2.25	8.09e-06	0.00201
PDS5A	0	0.871				PBDC1		protein-containing complex subunit organization (GO:0043933)	1707	38	16.99	+	2.24	3.11e-06	0.00095
UBA6	0	0.871				UTP11L		cellular component biogenesis (GO:0044085)	2699	60	26.87	+	2.23	1.47e-09	1.17e-06
VTA1	0	0.871				PGM3		cellular protein localization (GO:0034613)	1618	35	16.11	+	2.17	2.06e-05	0.0042
AP3M1	0	0.871				MTHFD1		positive regulation of biosynthetic process (GO:0009891)	2039	44	20.3	+	2.17	9.89e-07	0.000393
ZNF480	0	0.871				TOR1AIP2		cellular macromolecule localization (GO:0070727)	1626	35	16.19	+	2.16	2.16e-05	0.00434
ZNF566	0	0.871				SUPT16H		positive regulation of cellular biosynthetic process (GO:0031328)	2007	43	19.98	+	2.15	1.61e-06	0.000567
SIKE1	0	0.87				RLIM		negative regulation of RNA metabolic process (GO:0051253)	1354	29	13.48	+	2.15	0.000108	0.0164
PAPOLG	0	0.87				TMX1		positive regulation of macromolecule biosynthetic process (GO:0010557)	1919	41	19.1	+	2.15	3.26e-06	0.000977
DCP2	0	0.87				EDEM3		protein-containing complex assembly (GO:0065003)	1466	31	14.59	+	2.12	9.88e-05	0.0151
SENP1	0	0.87				CLIC4		negative regulation of nucleobase-containing compound metabolic process (GO:0045934)	1456	30	14.49	+	2.07	0.000176	0.0237
GDI2	0	0.869				SMCHD1		cellular biosynthetic process (GO:0044249)	2773	56	27.6	+	2.03	1.88e-07	9.34e-05
CUL3	0	0.868				EIF2AK2		positive regulation of RNA metabolic process (GO:0051254)	1736	35	17.28	+	2.03	7.21e-05	0.0117
MIOS	0	0.868				WBP5		organic substance biosynthetic process (GO:1901576)	2878	58	28.65	+	2.02	1.54e-07	7.89e-05
CCT4	0	0.867				THOC2		positive regulation of nucleic acid-templated transcription (GO:1903508)	1651	33	16.43	+	2.01	0.000145	0.0205
DHX36	0	0.867				TNPO1		positive regulation of RNA biosynthetic process (GO:1902680)	1652	33	16.44	+	2.01	0.000146	0.0202
DDX21	0	0.867				SSB
ZNF140	0	0.867				DDX18
USPL1	0	0.867				ATP11C
DNAAF2	0	0.867				SEC63
KHDRBS1	0	0.866				URB2
PPP1R15B	0	0.866				ABCD3
MYNN	0	0.866				IPO4
DCAF12	0	0.866				SCAF8
UBE2D1	0	0.866				NUP133
ZFP82	0	0.866				MPHOSPH10
CSE1L	0	0.866				MSH6
STAG2	0	0.866				PIK3C3
PABPC4	0	0.865				ARCN1
SLC19A2	0	0.865				NRBP1
ZNF639	0	0.865				TROVE2
TRIM24	0	0.865				COPS2
TRA2A	0	0.865				C1orf109
TNPO3	0	0.865				FNDC3B
FNTA	0	0.865				MORC4
THAP2	0	0.865				CPSF3
MRPL44	0	0.864				ZZZ3
FYTTD1	0	0.864				IQGAP2
TOP2B	0	0.864				KPNA6
HNRNPA0	0	0.864				PUM1
TAF2	0	0.864				ESCO1
PLAA	0	0.864				RAP2C
LEMD3	0	0.864				DR1
RSPRY1	0	0.864				C18orf25
RBBP9	0	0.864				CALR
CASP3	0	0.863				CMTM3
WTAP	0	0.863				TMEM164
TFAM	0	0.863				SNIP1
ZMYM2	0	0.863				UBAP2L
ZFP161	0	0.863				PAPOLA
XPO1	0	0.862				FBXO28
CNOT6	0	0.862				RARS
LEPROTL1	0	0.862				PDIA5
SMC3	0	0.862				PARP1
EIF3M	0	0.862				SNX7
PAPOLA	0	0.862				RPIA
HNRNPR	0	0.861				HDGF
ODC1	0	0.861				ABCE1
FAM208A	0	0.861				TMTC3
NARS2	0	0.861				SOAT1
DDX6	0	0.861				MIER1
GART	0	0.861				SNW1
GNPAT	0	0.86				EFTUD2
ACVR2A	0	0.86				GORAB
STT3B	0	0.86				EMC1
SMAD4	0	0.86				FGFR1OP
CRNKL1	0	0.86				ARL13B
ZNF280C	0	0.86				HNRNPU
LRIF1	0	0.859				ETF1
MFAP3	0	0.859				GOLGA5
CDK8	0	0.859				CRNKL1
RLF	0	0.858				SMO
TADA1	0	0.858				ERCC6L
UBE2J1	0	0.858				REST
DUS4L	0	0.858				EIF3A
XRN2	0	0.858				MTDH
SLC30A7	0	0.857				TRIP11
DHX15	0	0.857				GANAB
CDKAL1	0	0.857				YTHDF2
AGPS	0	0.856				FUCA2
SLC16A14	0	0.856				GLMN
HMGN4	0	0.856				DDX1
ZBTB6	0	0.856				EIF2AK3
SUPT20H	0	0.856				KPNB1
LCMT2	0	0.856				RFC1
SRR	0	0.856				UPF3B
COIL	0	0.856				FZD7
ZBTB41	0	0.855				BTBD7
EPRS	0	0.855				NUP155
RIOK2	0	0.855				ZNF148
ZBTB2	0	0.855				MCM3
MCPH1	0	0.855				PRKD3
EIF3E	0	0.855				SCAF11
RMI1	0	0.855				SDE2
SMNDC1	0	0.855				LIX1L
RIT1	0	0.854				GDAP2
USP38	0	0.854				CAND1
SRPK1	0	0.854				NSUN4
PSMA2	0	0.854				ABCB7
FAM200A	0	0.854				APEX2
HAUS6	0	0.854				PCDH18
ZFP30	0	0.854				FERMT2
KDM1A	0	0.853				SRP54
PUM2	0	0.853				GMDS
MAP3K2	0	0.853				UMPS
ARSK	0	0.853				TXLNA
PPIP5K2	0	0.853				AKIRIN1
SRSF12	0	0.853				LAPTM4A
BCLAF1	0	0.853				RAVER2
YEATS4	0	0.853				PPM1G
DDX52	0	0.852				ESF1
C5orf51	0	0.851				FUBP3
PRRC1	0	0.851				UPRT
PHF14	0	0.851				PLRG1
BZW2	0	0.851				GXYLT1
E2F5	0	0.851				SLC30A5
C9orf64	0	0.851				RBBP8
ZNF675	0	0.851				GPX7
ZMYM1	0	0.85				HSPA5
LSM5	0	0.85				TEAD2
TMOD3	0	0.85				KATNA1
ZZZ3	0	0.849				NAA15
CPSF3	0	0.849				SLC16A1
RQCD1	0	0.849				ANP32E
TGS1	0	0.849				PRPF40A
ZBTB10	0	0.849				DEK
ARF6	0	0.849				MAP7D3
SSR2	0	0.848				HSPD1
FBXO11	0	0.848				SEC22B
SESTD1	0	0.848				DDX20
HSF2	0	0.848				SP3
MINPP1	0	0.848				EIF2S1
MRPL42	0	0.848				BCL10
UTP11L	0	0.847				PSMD12
FLVCR1	0	0.847				STYX
PEX13	0	0.847				MESDC2
SRBD1	0	0.847				SMARCA5
PLRG1	0	0.847				GNG5
NAA38	0	0.847				UTP14A
FIGNL1	0	0.847				RANBP9
SIRT1	0	0.847				SZRD1
EPC1	0	0.847				MRPL37
ETNK1	0	0.847				DOCK7
EIF4A3	0	0.847				YAP1
SQLE	0	0.846				NUP153
ZBTB5	0	0.846				CEBPZ
MDM2	0	0.846				DKC1
PCNXL4	0	0.846				ACTR3
WNK3	0	0.846				MAGOH
FUBP1	0	0.845				EPHB4
IDH1	0	0.845				CAPZA1
AIMP1	0	0.845				SUCLG2
RNGTT	0	0.845				HDAC1
IFIT5	0	0.845				ASCC3
CEP57	0	0.845				COL5A2
NUDT21	0	0.845				EIF5B
CDH2	0	0.845				CALD1
CRLS1	0	0.845				HIF1A
EML4	0	0.844				NIFK
MSH2	0	0.844				CD164
NUP54	0	0.844				ARL6IP6
NIPBL	0	0.844				CTTNBP2NL
CSNK1G3	0	0.844				RNF138
PDCL	0	0.844				KARS
HDX	0	0.844				LRRC42
MSH6	0	0.843				NKAP
METTL14	0	0.843				TPR
AQR	0	0.843				TCEB3
ABCD3	0	0.842				NOTCH2
IVNS1ABP	0	0.842				PHOX2A
PBRM1	0	0.842				RAB13
LRRCC1	0	0.842				RAB3GAP2
CSTF3	0	0.842				WDR43
SUPT16H	0	0.842				CPT2
CCDC117	0	0.842				PPP1CB
MRPL3	0	0.841				MOV10
TBL1XR1	0	0.841				SYAP1
SRSF3	0	0.841				GALNT4
CBX3	0	0.841				COA7
BUB3	0	0.841				PLOD2
TRIM13	0	0.841				FKBP10
RAB8B	0	0.841				MCUR1
XPR1	0	0.84				TOP1P1
TBC1D23	0	0.84				PI4K2B
GTPBP8	0	0.84				LRBA
SEC24A	0	0.84				ZC3H14
ERCC8	0	0.84				IQGAP1
DIMT1	0	0.84				PDIA6
TAF7	0	0.84				STRADB
SCAF8	0	0.84				PDIA3P1
RPP30	0	0.84				STK3
SMEK1	0	0.84				ROCK1
ERCC4	0	0.84				TMCO1
ACTG1	0	0.84				TOP1
KDM6A	0	0.84				HS2ST1
ZDHHC15	0	0.84				ICMT
VPS72	0	0.839				TTC4
DDX18	0	0.839				COPA
AP1AR	0	0.839				PLA2G12B
LCORL	0	0.839				TLK1
GOLPH3	0	0.839				SIX5
LIN7C	0	0.839				ANO6
RSF1	0	0.839				KIAA2013
OSBPL8	0	0.839				BACH1
WDR89	0	0.839				CCDC80
HDGFRP3	0	0.839				KTI12
ABCB7	0	0.839				PLCZ1
TRIM33	0	0.838				RANBP2
TOPBP1	0	0.838				PDIA3
DCTN4	0	0.838				TRPS1
GEMIN5	0	0.838				NUS1
CASP8AP2	0	0.838				ADAM9
YAE1D1	0	0.838				LUZP6
H2AFY2	0	0.838				SEC31A
FAM76B	0	0.838				RBM15
APEX1	0	0.838				ZNF436
WDR26	0	0.837				AMMECR1
TRA2B	0	0.837				CUL4B
SEC24B	0	0.837				RCN1
HNRNPAB	0	0.837				RBM8A
CPNE3	0	0.837				EFNA4
BFAR	0	0.837				NOTCH2NL
ARMCX1	0	0.837				TPM3
BRWD3	0	0.837				BCL2L12
MGAT2	0	0.836				UBR7
UBE2G1	0	0.836				MYCBP
TRIM28	0	0.836				ARMT1
IFT52	0	0.836				XRCC5
MCM6	0	0.835				CWC22
STAM2	0	0.835				FLNA
SKIL	0	0.835				CLCC1
CETN3	0	0.835				TOR1AIP1
RIOK1	0	0.835				ATL3
MED23	0	0.835				WDHD1
ZNF28	0	0.835				KIAA0368
CSTF1	0	0.835				CCDC102A
DYNC1I2	0	0.834				SSX2IP
COMMD2	0	0.834				USP37
ARRDC3	0	0.834				NDC1
STX7	0	0.834				SF3B4
LCOR	0	0.834				KDELR3
MAPRE1	0	0.834				ARMCX3
LRIG2	0	0.833				EPS15
LIN9	0	0.833				FAT1
SLC38A9	0	0.833				PIP5K1A
ASF1A	0	0.833				EFTUD1
CNOT7	0	0.833				GBP1
IPO5	0	0.833				PLS3
GNL2	0	0.832				GPX8
LMAN2L	0	0.832				PGM2
OSBPL11	0	0.832				GALNT5
HLTF	0	0.832				MCL1
SGCB	0	0.832				CRABP2
KDELR2	0	0.832				HSP90AA1
BMPR1A	0	0.832				YBX3
C16orf87	0	0.832				GABPA
AP1G1	0	0.832				MBD2
DCAF7	0	0.832				GALM
CEP170	0	0.831				ACADM
MLH1	0	0.831				LAMB2
CEP97	0	0.831				ASB7
CCT5	0	0.831				MMP14
SMIM8	0	0.831				DDX19A
RALA	0	0.831				G3BP1
CTR9	0	0.831				KANK2
ZBED5	0	0.831				USP9X
ZNF281	0	0.83				TRIP12
UGGT1	0	0.83				SHC1
SAYSD1	0	0.83				ZC3HAV1
FSD1L	0	0.83				RBM27
RAB39A	0	0.83				SH3GLB1
MAPK6	0	0.83				MRC2
ZFP1	0	0.83				XKRX
ZNF567	0	0.83				CUL4A
ZNF607	0	0.83				EMILIN1
PBDC1	0	0.83
USP39	0	0.829
ATXN10	0	0.829
LIX1L	0	0.828
RNF139	0	0.828
TAF5	0	0.828
METAP2	0	0.828
TMPO	0	0.828
TRAFD1	0	0.828
NFYB	0	0.828
CRK	0	0.828
SKA2	0	0.828
ZNF738	0	0.828
TP53RK	0	0.828
WDR82	0	0.827
TMEM168	0	0.827
APAF1	0	0.827
ZNF416	0	0.827
SLC25A17	0	0.827
SLC25A24	0	0.826
VPRBP	0	0.826
MMAA	0	0.826
UBTD2	0	0.826
OTUD6B	0	0.826
VPS26A	0	0.826
PPP4R1	0	0.826
RP2	0	0.826
WDR75	0	0.825
ARL13B	0	0.825
DYNC1LI1	0	0.825
SMARCC1	0	0.825
KIF2A	0	0.825
DHX29	0	0.825
PANK3	0	0.825
WRN	0	0.825
COPS2	0	0.825
IER3IP1	0	0.825
LBR	0	0.824
QRSL1	0	0.824
DPP3	0	0.824
RBM7	0	0.824
MSANTD2	0	0.824
SF3B3	0	0.824
KPNB1	0	0.824
CENPV	0	0.824
YTHDF2	0	0.823
HNRNPU	0	0.823
PRKAR2A	0	0.823
KLHL8	0	0.823
FBXO30	0	0.823
KBTBD2	0	0.823
PRKDC	0	0.823
DCAF10	0	0.823
ZNF510	0	0.823
VIPAS39	0	0.823
ZNF718	0	0.822
SEC63	0	0.822
PDE7A	0	0.822
ZNF570	0	0.822
NONO	0	0.822
YWHAQ	0	0.821
PGAP1	0	0.821
SLAIN2	0	0.821
IFRD1	0	0.821
MAPK8	0	0.821
NOC3L	0	0.821
PUS3	0	0.821
RSL1D1	0	0.821
MAP2K6	0	0.821
POGK	0	0.82
DESI2	0	0.82
EPC2	0	0.82
FKBP7	0	0.82
ELOVL6	0	0.82
TARS	0	0.82
TUBB	0	0.82
MTA2	0	0.82
PPP2R5E	0	0.82
ACLY	0	0.82
ZNF473	0	0.82
ACBD3	0	0.819
C2orf49	0	0.819
PPP2R3A	0	0.819
MSMO1	0	0.819
COX18	0	0.819
GRPEL2	0	0.819
PAK1IP1	0	0.819
ZC2HC1A	0	0.819
WAPAL	0	0.819
TXNRD1	0	0.819
RRP1B	0	0.819
EIF2AK3	5.3255335965228e-320	0.818
DBR1	5.91742424024061e-320	0.818
EPHA7	7.16395186469807e-322	0.818
SP4	1.23516411460312e-322	0.818
ASUN	1.28457067918724e-322	0.818
LRRC49	2.61854792295861e-322	0.818
CTCF	5.25685847175086e-321	0.818
PHF16	7.16395186469807e-322	0.818
HP1BP3	4.27959662427688e-320	0.817
GCFC2	1.83792420252944e-321	0.817
MYD88	1.13141032897645e-320	0.817
CHMP7	1.14227977318496e-320	0.817
MBTD1	9.32005434314927e-320	0.817
PSME4	1.56851020585221e-319	0.816
MMADHC	6.71029584803018e-318	0.816
RND3	1.49435095241143e-319	0.816
GTF3C3	1.15538733476913e-318	0.816
RPL15	1.13169688705104e-318	0.816
KPNA1	2.07883061144163e-319	0.816
DDX46	1.67070274403801e-318	0.816
SPDL1	2.08990756322139e-318	0.816
ERI1	9.02000827642989e-319	0.816
RNF38	1.46381769549845e-319	0.816
ERP44	2.19582535637684e-319	0.816
ALDH18A1	6.9898925376682e-318	0.816
TSG101	5.4498948602375e-318	0.816
CRY1	1.00939093642304e-318	0.816
ZNF420	7.14724256455572e-318	0.816
GPX7	4.28273394112797e-318	0.815
ANKRD13C	1.36760186943038e-317	0.815
CCT3	1.980793659403e-317	0.815
CHIC2	1.52055619426685e-317	0.815
PRPF4	3.88105461853387e-317	0.815
BCCIP	1.66319500153431e-315	0.815
USP6NL	2.78510338095944e-317	0.815
MEX3C	1.56339959081162e-317	0.815
ZNF682	2.69091865876143e-318	0.815
ZNF615	1.68608300759305e-318	0.815
LRCH2	1.78723800792258e-318	0.815
C2orf43	4.22875739184809e-314	0.814
PPM1G	4.10990965469629e-315	0.814
THADA	1.83642070642192e-315	0.814
CYB5R4	6.09666108374017e-315	0.814
POLR3D	2.09519809720756e-315	0.814
DERL1	4.26048171850493e-317	0.814
NIPSNAP3A	2.71719661719861e-315	0.814
AASDHPPT	1.68067487708998e-314	0.814
UTP20	6.66649396413248e-317	0.814
CORO1C	3.78504284157754e-317	0.814
ME2	9.9410148213371e-317	0.814
THOC2	1.85924120829147e-316	0.814
PGD	8.9350666331474e-316	0.813
SRFBP1	1.32611797405472e-314	0.813
ZDHHC13	8.40218168519063e-313	0.813
GPATCH2L	1.74569094230157e-314	0.813
ATP7A	2.21026821337192e-314	0.813
CDC7	3.60551915295126e-314	0.812
DCLRE1B	1.41893711781926e-312	0.812
SWT1	6.83823475225119e-314	0.812
CSDE1	2.23705275604086e-313	0.812
FXR1	6.01053124024711e-314	0.812
TIGD2	5.03080797551191e-314	0.812
AKIRIN2	3.24904215726064e-313	0.812
ZNF107	2.29991160070344e-313	0.812
XPO7	1.38065999678229e-313	0.812
EIF3H	7.83904178868493e-314	0.812
ZNF143	3.87263248057767e-314	0.812
PTPN9	7.62942931596416e-314	0.812
ZNF616	5.95956004209382e-313	0.812
ZNF677	1.13766921851597e-312	0.812
MIER1	4.38994149492459e-312	0.811
PCGF3	1.02206713961286e-312	0.811
F2R	1.18126861232609e-312	0.811
CBLL1	2.46750020240783e-310	0.811
CASP2	1.53538238056649e-312	0.811
TNKS	4.56050391111115e-311	0.811
TGFBR1	8.89897647500619e-313	0.811
MLLT3	7.20348821261388e-311	0.811
CKAP5	5.48824407803803e-311	0.811
PRIM1	1.62190726479498e-312	0.811
TPP2	8.78961143002128e-312	0.811
GNA13	1.03702150875634e-310	0.811
SMCHD1	3.54438203036591e-312	0.811
RARS	0	0.81
ZNF12	7.04275855852497e-311	0.81
SGK196	0	0.81
SET	1.21963300493544e-311	0.81
BIRC2	0	0.81
HSDL1	7.22803777463854e-311	0.81
DYM	1.10967102459075e-311	0.81
CEP41	9.6404352074168e-310	0.809
NPAT	0	0.809
INTS6	5.76414e-308	0.809
ZNF45	0	0.809
PUM1	0	0.808
RAF1	1.431e-305	0.808
UBXN7	1.57534e-306	0.808
ZNF141	0	0.808
TRIM27	5.93551e-307	0.808
PTPN12	6.75023e-308	0.808
KIF20B	2.6951e-307	0.808
QSER1	0	0.808
USP3	4.39517e-307	0.808
PYGO1	0	0.808
ZFP90	1.94363e-307	0.808
CHD1	2.36849e-306	0.807
MARCKS	2.46772e-306	0.807
MTDH	1.40221e-307	0.807
C10orf137	6.17075e-307	0.807
CHRNA5	2.92885e-307	0.807
NCOA3	1.57103e-307	0.807
MAGED2	1.69925e-306	0.807
NUP133	3.00049e-306	0.806
ZFP28	1.35362e-305	0.806
UMPS	4.25786e-304	0.805
IMPDH2	5.71121e-305	0.805
WDR70	6.05609e-304	0.805
GTF3C4	2.47386e-304	0.805
SSRP1	1.16874e-303	0.805
ZCCHC8	8.1337e-304	0.805
CPSF2	1.6145e-304	0.805
ZNF770	4.41283e-304	0.805
MED1	6.50394e-305	0.805
ELAVL1	3.85942e-304	0.805
PRUNE	7.4789e-303	0.804
MPZL1	5.84096e-303	0.804
SLC25A36	3.66037e-303	0.804
PCDHB4	5.02373e-303	0.804
KIAA0586	1.16358e-302	0.804
ZNF410	9.21093e-303	0.804
COPS3	5.64409e-303	0.804
ZNF326	1.39267e-301	0.803
COX20	6.61366e-302	0.803
YIPF4	9.92219e-302	0.803
NUP35	1.1522e-301	0.803
UTP15	2.9155e-301	0.803
ST8SIA4	5.84881e-302	0.803
PDCD11	3.76433e-302	0.803
RRM1	9.57622e-302	0.803
ZNF253	3.36187e-302	0.803
ZNF146	4.63775e-302	0.803
ZNF304	8.67912e-302	0.803
ADNP	2.65296e-302	0.803
SCML2	1.08436e-301	0.803
ZNF197	4.32582e-300	0.802
RYBP	1.08303e-300	0.802
NFXL1	1.51941e-300	0.802
RINT1	7.96588e-300	0.802
LRP12	6.31125e-300	0.802
PANX1	6.4071e-301	0.802
NUP160	2.03849e-300	0.802
ATF7IP	6.76407e-300	0.802
ZNF48	1.00257e-300	0.802
ZNF287	1.73437e-300	0.802
SMAD2	1.61533e-300	0.802
SF3B14	4.04641e-299	0.801
NEK4	5.2329e-299	0.801
SLC30A5	1.17176e-298	0.801
LARS	4.42478e-299	0.801
PHTF2	8.96275e-299	0.801
COPZ1	2.28174e-299	0.801
RCOR1	1.42209e-299	0.801
HSBP1	6.63706e-299	0.801
EIF3L	1.99978e-299	0.801
GSPT2	8.71562e-299	0.801
ZFP69	7.70572e-298	0.8
HSPA4	8.81481e-298	0.8
CCDC112	2.68516e-297	0.8
KIAA1009	1.73334e-297	0.8
SMG8	3.43406e-298	0.8
ZNF254	7.83799e-298	0.8
PIGU	6.127e-298	0.8
TMEM184C	2.04566e-296	0.799
TMA16	5.29661e-297	0.799
LAMTOR3	6.9539e-296	0.799
ZKSCAN5	1.17199e-296	0.799
EXT2	6.83138e-296	0.799
NUP107	5.0643e-297	0.799
IREB2	8.00972e-297	0.799
DCTPP1	1.03192e-296	0.799
PHF20	8.46422e-297	0.799
OSBPL9	3.73488e-295	0.798
EDEM3	2.42249e-295	0.798
ZC3H6	1.65833e-295	0.798
PMS1	3.35982e-295	0.798
BARD1	4.80068e-295	0.798
CNOT10	2.19258e-295	0.798
TRMT10C	1.12436e-294	0.798
PAPSS1	1.39879e-295	0.798
SSBP2	2.43609e-295	0.798
FZD3	6.16056e-295	0.798
ZBTB26	2.34127e-295	0.798
USP10	7.73063e-296	0.798
ZNF136	1.20437e-295	0.798
AAR2	2.21626e-295	0.798
EXO5	5.04597e-294	0.797
ZNF501	7.79732e-294	0.797
C3orf14	1.23233e-293	0.797
SPATA5	1.45001e-293	0.797
GPBP1	4.27004e-294	0.797
CDC23	1.48248e-293	0.797
ZNF7	1.72412e-293	0.797
BBS10	1.04971e-293	0.797
NAE1	4.50081e-294	0.797
KLHL20	3.78121e-292	0.796
MAP4K3	8.24844e-293	0.796
ORC4	3.53157e-293	0.796
CAPN7	3.17455e-293	0.796
CWC27	1.16778e-292	0.796
ZFR	4.66774e-293	0.796
MANEA	2.03774e-292	0.796
KPNA5	2.91895e-293	0.796
ZNF623	2.35895e-292	0.796
INTS9	6.18529e-293	0.796
UBE2R2	1.07392e-292	0.796
TET1	1.56434e-292	0.796
CCNT1	3.03898e-293	0.796
NARG2	4.18963e-293	0.796
CBY1	2.9262e-293	0.796
TRAPPC2	4.61602e-293	0.796
FNBP1L	1.26181e-291	0.795
SFMBT1	5.08532e-292	0.795
PRPF4B	1.41843e-291	0.795
C11orf58	5.39916e-291	0.795
PCF11	1.68298e-291	0.795
SAAL1	5.0579e-292	0.795
ZNF84	7.09148e-292	0.795
ST6GALNAC3	5.22591e-290	0.794
MTF2	2.38196e-290	0.794
STIL	1.65382e-290	0.794
ENAH	2.25519e-290	0.794
GTF2E1	7.91144e-290	0.794
ELF2	1.04396e-289	0.794
THG1L	1.26568e-290	0.794
FEM1C	1.20146e-289	0.794
TMEM254	1.18898e-290	0.794
SHOC2	1.80176e-290	0.794
PPP6R3	1.32698e-290	0.794
SPATA5L1	7.32821e-290	0.794
SPG21	8.31512e-290	0.794
PPP4C	1.23402e-289	0.794
NKIRAS2	1.14296e-290	0.794
HMGXB4	8.57366e-291	0.794
IPO9	1.61458e-289	0.793
USP24	1.5717e-289	0.793
METTL18	3.80988e-289	0.793
RIF1	8.72934e-289	0.793
SRSF7	2.99291e-289	0.793
FAM175A	5.4035e-289	0.793
BBS9	4.87097e-289	0.793
NAA35	1.07531e-288	0.793
PTBP3	8.38235e-289	0.793
POLD3	5.68288e-289	0.793
SOCS4	7.88566e-289	0.793
TRIP4	2.59921e-289	0.793
ZNF180	3.26439e-289	0.793
ZC4H2	1.55497e-289	0.793
PCDH18	1.41095e-288	0.793
FAM117B	3.34593e-287	0.792
SNRNP200	3.23826e-287	0.792
LSG1	3.3719e-287	0.792
ZCCHC4	2.23777e-287	0.792
GSTCD	4.07672e-288	0.792
RWDD4	1.00892e-287	0.792
SPATS2	1.87904e-287	0.792
CNOT2	1.08214e-287	0.792
UBE2Q2	3.79681e-288	0.792
FTSJD1	3.25254e-288	0.792
ZNF548	4.08801e-288	0.792
TTC13	1.22359e-286	0.791
TAF1B	8.77519e-287	0.791
MOB1A	8.63431e-287	0.791
POGLUT1	2.5292e-286	0.791
IP6K2	9.83251e-287	0.791
ACTR8	2.6938e-286	0.791
METAP1	1.08371e-286	0.791
KIAA0922	2.07727e-286	0.791
LCA5	9.23386e-287	0.791
PGM3	3.37561e-286	0.791
FGD4	2.85072e-286	0.791
IFT81	7.64764e-287	0.791
RAB11A	8.45712e-287	0.791
DYRK1A	4.10104e-286	0.791
DUSP12	4.00186e-285	0.79
NKAIN1	3.96808e-285	0.79
HMGCR	2.54319e-285	0.79
HNRNPH1	8.65835e-285	0.79
CDKN1B	1.13093e-285	0.79
PHB2	8.56432e-286	0.79
BCOR	2.45121e-285	0.79
TIPRL	2.32654e-284	0.789
DNTTIP2	6.96732e-284	0.789
ETAA1	5.10143e-284	0.789
PCBP1	4.35733e-284	0.789
CSTF2T	1.49812e-284	0.789
SMARCD1	1.28541e-283	0.789
WDR76	1.63565e-284	0.789
RFWD3	1.45136e-284	0.789
PSMG2	2.50557e-284	0.789
ZNF345	1.42658e-284	0.789
ZNF43	5.57831e-284	0.789
RAE1	3.49108e-284	0.789
CSTF2	1.44172e-284	0.789
ZNF124	1.30744e-282	0.788
WDR35	2.13978e-282	0.788
RBM22	1.12871e-282	0.788
NOL8	7.41727e-283	0.788
PAFAH1B2	1.85517e-282	0.788
LARP4	1.01744e-282	0.788
METTL9	1.1297e-282	0.788
THRAP3	3.06028e-281	0.787
RPIA	1.49995e-281	0.787
NCL	7.4855e-282	0.787
TRAM1L1	1.92987e-281	0.787
POLR1C	3.08749e-282	0.787
LATS1	2.66213e-281	0.787
NT5C3	1.26649e-281	0.787
BNIP3L	3.60424e-282	0.787
SECISBP2	1.01857e-281	0.787
PIBF1	2.7789e-282	0.787
SIN3A	4.22192e-282	0.787
ZNF175	3.85044e-282	0.787
KDM4A	1.97672e-280	0.786
CHML	1.89811e-280	0.786
DGUOK	7.60504e-281	0.786
SCAMP1	4.72982e-281	0.786
FANCE	1.30181e-280	0.786
GSTA4	1.87442e-280	0.786
PHIP	1.61276e-280	0.786
CUL1	4.75112e-280	0.786
ZC3HAV1L	7.94211e-281	0.786
STRBP	1.03093e-280	0.786
FAM208B	9.1229e-281	0.786
CCNJ	8.09517e-281	0.786
CSRNP2	3.04788e-280	0.786
DCAF5	2.08889e-280	0.786
BLOC1S6	5.04272e-281	0.786
CNOT1	1.04147e-280	0.786
PATZ1	3.50435e-280	0.786
SNRNP40	7.97354e-280	0.785
TTC27	1.281e-279	0.785
NOP58	4.57425e-279	0.785
TRNT1	2.19209e-279	0.785
SENP7	1.61554e-279	0.785
RARS2	1.6151e-279	0.785
METTL10	9.31521e-280	0.785
STT3A	1.06431e-279	0.785
RAB2B	1.46612e-279	0.785
LMAN1	6.82091e-279	0.785
FAM32A	5.12555e-279	0.785
URB2	4.87422e-278	0.784
PIGM	4.1358e-278	0.784
TSN	1.94757e-278	0.784
GMPS	2.12342e-278	0.784
VCAN	3.79019e-278	0.784
HNRNPH3	1.23236e-278	0.784
USP47	2.38222e-278	0.784
FNDC3A	2.68805e-278	0.784
ZFP3	7.73384e-278	0.784
RPAIN	1.6867e-278	0.784
POLI	2.42282e-278	0.784
TSPAN6	4.76258e-278	0.784
MPHOSPH10	1.95756e-277	0.783
RAI14	1.58138e-276	0.783
EZH2	2.1881e-276	0.783
EIF4EBP2	2.84398e-277	0.783
RHNO1	1.86757e-277	0.783
CHAMP1	8.72961e-277	0.783
TDP1	1.94564e-277	0.783
KLHL28	5.10073e-277	0.783
UBA2	3.09178e-277	0.783
DCP1A	4.08623e-276	0.782
KATNA1	8.55904e-276	0.782
RSBN1L	1.14834e-275	0.782
RFC2	9.67871e-276	0.782
MCM4	1.65823e-275	0.782
CUL2	1.92383e-275	0.782
UNG	2.71896e-276	0.782
POLR1D	5.1176e-276	0.782
HAUS2	2.22947e-275	0.782
LINS	8.32292e-276	0.782
RNF40	1.62652e-275	0.782
ZNF207	6.14448e-276	0.782
FAM210A	2.38935e-275	0.782
CTPS2	1.11589e-275	0.782
RRP15	3.68593e-275	0.781
PARP1	7.78746e-275	0.781
PELI1	3.7771e-274	0.781
ELMOD2	5.94351e-275	0.781
FCHO2	9.80235e-275	0.781
PHF3	3.72436e-274	0.781
TMEM209	1.39324e-274	0.781
PKIA	2.31749e-274	0.781
ZNF250	4.39339e-275	0.781
RSU1	4.86647e-275	0.781
MRPS16	1.73382e-274	0.781
KLF12	7.40995e-275	0.781
ALKBH1	4.23602e-275	0.781
RFX7	1.09224e-274	0.781
C16orf72	5.58377e-275	0.781
CHD9	8.62808e-275	0.781
DPH5	2.10238e-273	0.78
ACVR2B	2.96529e-273	0.78
B3GALNT1	5.16393e-274	0.78
LYSMD3	5.28912e-273	0.78
ZNF192	2.76135e-273	0.78
TTC5	8.79026e-274	0.78
PSMD11	2.6944e-273	0.78
EFTUD2	2.44936e-273	0.78
ZNF91	5.96136e-273	0.78
ZNF681	9.70233e-274	0.78
FBL	9.93426e-274	0.78
RLIM	3.78037e-273	0.78
AMMECR1L	7.94698e-272	0.779
SETMAR	6.48614e-272	0.779
EXOC1	7.69384e-272	0.779
GTF2H5	6.51132e-272	0.779
NHLRC2	1.76247e-272	0.779
ZNF232	1.07778e-272	0.779
SPOP	2.8293e-272	0.779
ABHD10	9.61852e-271	0.778
ANTXR2	2.98308e-271	0.778
H2AFY	1.07771e-271	0.778
PPIL4	8.62162e-271	0.778
ARMC1	1.93207e-271	0.778
MLLT10	4.10319e-271	0.778
PARP11	3.33604e-271	0.778
BTBD7	2.21355e-271	0.778
FEM1B	3.0121e-271	0.778
PAPD5	1.09885e-270	0.778
TXNL4B	3.28372e-271	0.778
RYK	4.18309e-270	0.777
MB21D2	9.06608e-270	0.777
RCHY1	8.9437e-270	0.777
GOPC	4.96152e-270	0.777
MCU	4.69354e-270	0.777
TM9SF3	3.49781e-270	0.777
EXD2	5.05726e-270	0.777
FOXN3	7.31647e-270	0.777
ZNF460	1.9024e-270	0.777
PRPF38A	2.19559e-268	0.776
MRPS27	1.86314e-268	0.776
SCAND3	5.46235e-269	0.776
KAT6A	7.80644e-269	0.776
DCLRE1A	2.14895e-268	0.776
ALG9	2.1395e-268	0.776
GPR19	4.16885e-269	0.776
SOS2	1.71616e-268	0.776
SOCS6	3.10793e-269	0.776
ERGIC3	2.39079e-269	0.776
MED7	1.39386e-267	0.775
TBP	1.98831e-267	0.775
NT5C2	3.05593e-267	0.775
ZNF195	3.47058e-268	0.775
SUV420H1	3.59725e-268	0.775
ESCO1	7.22044e-268	0.775
MMGT1	1.53134e-267	0.775
ATF2	3.40611e-266	0.774
KIAA1191	5.11805e-267	0.774
DNAJC9	3.8936e-266	0.774
C10orf88	4.04981e-266	0.774
C11orf30	4.04221e-266	0.774
EIF3D	4.22693e-267	0.774
RPS6KA6	1.22403e-266	0.774
PGRMC2	5.17309e-265	0.773
POLK	6.96969e-266	0.773
VCP	5.40963e-265	0.773
CUL5	5.1796e-266	0.773
CCDC90B	2.27522e-265	0.773
PROSER1	5.29698e-265	0.773
SRSF4	1.35155e-264	0.772
SOX11	2.93253e-264	0.772
DUSP11	5.89992e-264	0.772
NFIL3	5.87301e-264	0.772
DHTKD1	5.69395e-264	0.772
SGPL1	4.52996e-264	0.772
FAM160B1	2.11848e-264	0.772
MED21	3.79422e-264	0.772
C14orf169	1.54187e-264	0.772
LACTB	1.1872e-264	0.772
CSNK1G1	2.86722e-264	0.772
KCTD5	2.70575e-264	0.772
PDIK1L	2.93299e-263	0.771
GMEB1	8.75784e-264	0.771
TOR1AIP2	2.60107e-263	0.771
BIRC6	8.14323e-263	0.771
HTRA2	1.3029e-263	0.771
GTF3C2	4.61464e-263	0.771
XXYLT1	8.31151e-263	0.771
TET2	2.87327e-263	0.771
TP53INP1	5.23983e-263	0.771
EXT1	2.61026e-263	0.771
ZNF16	4.14805e-263	0.771
HNRNPF	2.39865e-263	0.771
FBXO21	1.05132e-263	0.771
ZNF461	4.78233e-263	0.771
EIF2S3	1.91672e-263	0.771
ATP11C	1.97801e-263	0.771
ZFP69B	1.72337e-262	0.77
IGFBP2	2.54215e-262	0.77
TMEM237	5.71655e-262	0.77
ZNF502	1.74378e-262	0.77
CCNG2	2.07422e-262	0.77
ING2	7.06637e-262	0.77
COQ2	2.02629e-262	0.77
FAM89B	6.09982e-262	0.77
LNX2	2.23764e-262	0.77
PSMB5	7.09626e-262	0.77
ARIH1	1.13125e-262	0.77
NDN	4.13663e-262	0.77
METTL4	3.23793e-262	0.77
RAB8A	2.72512e-262	0.77
NLN	9.09631e-261	0.769
GLE1	1.66217e-261	0.769
JRKL	1.90065e-261	0.769
CELF1	1.60139e-261	0.769
PDS5B	1.42779e-261	0.769
BAZ1A	3.0418e-261	0.769
RCOR3	6.01945e-260	0.768
LRPPRC	1.70098e-260	0.768
TTC30A	5.00929e-260	0.768
ZNF35	1.61119e-260	0.768
RAD18	1.98675e-260	0.768
WDR5B	1.50661e-260	0.768
COPB2	1.5124e-259	0.768
PRR3	5.28538e-260	0.768
PIM1	8.70255e-260	0.768
RAB18	1.8872e-260	0.768
SAR1A	1.34385e-259	0.768
TDG	1.77384e-260	0.768
ARID4A	7.8457e-260	0.768
PSMA4	1.39624e-259	0.768
ZNF568	1.89515e-260	0.768
PABPC5	1.51162e-259	0.768
AKR1A1	9.50638e-259	0.767
RAB23	1.89669e-259	0.767
CTSB	1.24825e-258	0.767
BTAF1	1.35703e-258	0.767
GXYLT1	1.75465e-259	0.767
RFC3	1.16978e-258	0.767
VRK1	3.05561e-259	0.767
ZSCAN2	3.15728e-259	0.767
NARF	1.29952e-258	0.767
NBAS	2.3089e-258	0.766
RPN1	5.65753e-258	0.766
CLINT1	2.40911e-258	0.766
CDK13	1.76373e-257	0.766
DFNA5	2.13545e-258	0.766
SNAPC3	2.21611e-258	0.766
PALB2	2.90649e-258	0.766
CEP89	5.47075e-258	0.766
MARK1	6.67004e-257	0.765
TANK	1.40246e-256	0.765
SETD2	2.34483e-257	0.765
CBLB	1.28536e-256	0.765
FAM135A	1.21017e-256	0.765
TAB2	9.13683e-257	0.765
SLCO5A1	2.5066e-257	0.765
TNKS2	2.45257e-256	0.765
UFM1	5.04155e-257	0.765
FCF1	4.68881e-257	0.765
GNPNAT1	1.74121e-256	0.765
RPS15A	2.56922e-257	0.765
HNRNPUL1	1.15331e-256	0.765
MED14	5.04566e-257	0.765
CTPS1	1.67395e-255	0.764
MTHFD2	9.24179e-256	0.764
RBM15B	1.51922e-255	0.764
FASTKD3	6.28236e-256	0.764
RNF145	1.76086e-255	0.764
LONRF1	1.66063e-255	0.764
NCOA4	3.0598e-256	0.764
ZNF85	2.1356e-255	0.764
STAU1	4.5305e-256	0.764
RFWD2	3.30207e-255	0.763
CCT7	4.04193e-255	0.763
HNRNPD	3.47885e-255	0.763
FER	3.16061e-254	0.763
LMAN2	1.53151e-254	0.763
DDAH2	3.15615e-254	0.763
POLB	7.05542e-255	0.763
GGH	1.06676e-254	0.763
PSIP1	7.74457e-255	0.763
FANCC	4.28693e-255	0.763
RC3H2	1.38029e-254	0.763
CHEK1	8.437e-255	0.763
GTF2A1	2.75853e-254	0.763
AKT1	3.26776e-254	0.763
THUMPD1	2.57167e-254	0.763
COG4	9.65792e-255	0.763
GPATCH1	1.78463e-254	0.763
RBL1	1.64333e-254	0.763
SDE2	1.23075e-253	0.762
CCNT2	3.07137e-253	0.762
CDC42EP3	3.6097e-253	0.762
UBA3	3.43585e-253	0.762
ZCCHC10	3.54201e-253	0.762
SNX16	5.13211e-254	0.762
PSMD5	4.99448e-254	0.762
TMEM19	1.86133e-253	0.762
FAM192A	2.6972e-253	0.762
ZNF14	1.97901e-253	0.762
ANKRD5	1.86747e-253	0.762
MRGBP	4.32044e-254	0.762
SMCR7L	7.65565e-254	0.762
ZBED4	1.34843e-253	0.762
ANKRD45	4.37053e-253	0.761
MLLT4	1.59747e-252	0.761
SLC5A3	3.02138e-252	0.761
DDX17	1.87368e-252	0.761
TSPAN2	1.96251e-251	0.76
ARPC5	3.25167e-251	0.76
RAD17	8.81668e-252	0.76
HIST1H2BD	5.38462e-252	0.76
DYNLT1	3.19206e-251	0.76
HUS1	3.73142e-251	0.76
PHKB	6.23918e-252	0.76
U2AF2	4.84436e-251	0.76
ZNF620	4.47373e-250	0.759
USP13	8.7011e-251	0.759
SSR3	8.96738e-251	0.759
ARFIP1	2.56458e-250	0.759
SKP2	3.5723e-250	0.759
HIST1H2BM	1.23897e-250	0.759
ORC3	1.52726e-250	0.759
EIF2AK1	1.97613e-250	0.759
LYPLA1	3.85055e-250	0.759
TRDMT1	7.14728e-251	0.759
KANSL2	3.70669e-250	0.759
ZNF280D	4.8898e-251	0.759
NIPSNAP1	1.01533e-250	0.759
ARMCX5	4.2511e-250	0.759
IL17RD	1.85352e-249	0.758
CEP135	2.02062e-249	0.758
FAT4	1.0517e-249	0.758
HNRPDL	4.64625e-249	0.758
TIFA	5.60785e-250	0.758
C5orf54	9.79753e-250	0.758
PEX1	9.95095e-250	0.758
ARL3	4.90716e-249	0.758
PATL1	1.1839e-249	0.758
DDX23	1.12999e-249	0.758
COMMD6	9.51784e-250	0.758
ZFAND6	1.93154e-249	0.758
APPBP2	9.38816e-250	0.758
ZNF74	9.9131e-250	0.758
ZNF678	3.96845e-248	0.757
DNAJC10	4.18652e-248	0.757
ANKRD50	1.52246e-248	0.757
NRM	1.8942e-248	0.757
WDR73	6.37612e-249	0.757
TOP3A	3.74887e-248	0.757
ASXL1	5.42489e-248	0.757
NCK1	2.25992e-247	0.756
SLC4A7	1.69271e-247	0.756
PANK1	1.87822e-247	0.756
FAM118B	3.06471e-247	0.756
KIAA1383	4.33316e-246	0.755
ATP1B3	7.18529e-247	0.755
TBC1D19	5.32772e-246	0.755
POT1	5.44835e-246	0.755
INPP5F	7.191e-247	0.755
FCHSD2	1.30224e-246	0.755
POLR3F	5.3303e-246	0.755
SFT2D2	3.848e-245	0.754
RRAGC	4.50529e-245	0.754
RAB1A	1.15158e-245	0.754
TMF1	6.82824e-246	0.754
2019-09-11	6.09888e-245	0.754
RAB33B	1.08159e-245	0.754
ZNF138	7.74964e-246	0.754
MPPED2	1.4077e-245	0.754
INTS4	7.74248e-246	0.754
ZNF202	5.12526e-245	0.754
KDELC1	1.19234e-245	0.754
DHX8	4.31302e-245	0.754
BRCC3	4.5062e-245	0.754
FBXO42	8.60529e-245	0.753
LBH	1.67287e-244	0.753
TMEM169	4.19604e-244	0.753
ZNF445	9.96974e-245	0.753
ZUFSP	1.07322e-244	0.753
RBM18	2.51921e-244	0.753
NETO2	1.3293e-244	0.753
VEZF1	1.618e-244	0.753
TXNL1	2.30434e-244	0.753
ZNF711	3.0708e-244	0.753
KIAA1715	6.89409e-243	0.752
2019-03-06	1.60536e-243	0.752
ERLIN1	1.38347e-243	0.752
CBL	5.18334e-243	0.752
STX2	1.01236e-243	0.752
SNW1	3.06647e-243	0.752
RNMT	6.52208e-243	0.752
NEDD4L	1.34044e-243	0.752
SAMM50	7.34364e-244	0.752
FTSJ1	3.68059e-243	0.752
EFNB1	3.49088e-243	0.752
HTATSF1	6.59044e-243	0.752
GLA	1.31762e-243	0.752
ZNF669	1.9264e-242	0.751
LSM3	2.54973e-242	0.751
TFG	2.20255e-242	0.751
SNX2	3.15032e-242	0.751
SOX4	2.40151e-242	0.751
LTV1	4.45285e-242	0.751
VARS	2.61443e-242	0.751
FAM110B	3.62884e-242	0.751
SEPHS1	3.14586e-242	0.751
CCP110	4.80636e-242	0.751
CXorf38	3.18873e-242	0.751
KCTD3	9.42868e-242	0.75
DNAJC8	2.01206e-241	0.75
ACPL2	8.21494e-242	0.75
NLGN1	8.80247e-242	0.75
BAG6	4.34504e-241	0.75
KLHL7	8.65739e-242	0.75
KLHDC10	2.5826e-241	0.75
SUPV3L1	4.1033e-241	0.75
DCLRE1C	1.40231e-241	0.75
RPS6KB1	4.625e-241	0.75
BLMH	9.81618e-242	0.75
HIAT1	4.41947e-240	0.749
CAMSAP2	2.78283e-240	0.749
LRRC41	6.08884e-240	0.749
BCS1L	2.04271e-240	0.749
KLF7	4.33058e-240	0.749
STARD3NL	6.31354e-240	0.749
ARFGEF1	8.76461e-241	0.749
NUCB2	3.24288e-240	0.749
CEBPG	1.06135e-240	0.749
SOAT1	2.28684e-239	0.748
GPD2	2.55178e-239	0.748
C2orf69	1.43931e-239	0.748
WDR6	8.67019e-240	0.748
ISOC1	1.03936e-239	0.748
DBN1	2.84925e-239	0.748
SNRNP48	5.02712e-239	0.748
PTEN	6.87333e-240	0.748
RBM23	1.72577e-239	0.748
TIGD7	2.22692e-239	0.748
SNRPB2	9.31061e-240	0.748
ZBTB40	1.80736e-238	0.747
DYRK3	4.3861e-238	0.747
MEAF6	5.78583e-238	0.747
GORASP2	3.83386e-238	0.747
ORC2	5.30999e-238	0.747
DNAJC18	3.95614e-238	0.747
HIST1H2AC	7.21754e-239	0.747
ASCC1	5.93004e-238	0.747
MBIP	5.05685e-238	0.747
EID1	9.67056e-239	0.747
VAT1	4.7058e-238	0.747
TOMM22	3.34727e-238	0.747
ASCC2	3.35539e-238	0.747
RPL22	4.65938e-237	0.746
TXNDC12	4.6045e-237	0.746
CCNC	4.92815e-237	0.746
WDYHV1	1.84145e-237	0.746
GTPBP1	5.30064e-237	0.746
EBP	4.93216e-237	0.746
GORAB	1.25865e-236	0.745
UBE2E1	2.00545e-236	0.745
BAZ1B	8.09662e-237	0.745
PCMTD1	7.91637e-237	0.745
CCDC77	2.98492e-236	0.745
ING1	7.84745e-237	0.745
CEP128	1.62065e-236	0.745
CIRH1A	1.90024e-236	0.745
SCAF4	4.17816e-236	0.745
SMC1A	5.18625e-236	0.745
AMER1	2.26392e-236	0.745
PLEKHO1	6.00183e-236	0.744
TBC1D14	2.24984e-235	0.744
SKIV2L2	1.75827e-235	0.744
NUDT12	1.18069e-235	0.744
ICK	7.77548e-236	0.744
PCBP2	2.81682e-235	0.744
MEX3B	1.91304e-235	0.744
ZNF792	4.05641e-235	0.744
RALGAPA2	2.856e-235	0.744
MAD2L2	5.04323e-235	0.743
HDGF	3.84919e-234	0.743
SCARB2	7.07525e-235	0.743
PCDHB11	1.24546e-234	0.743
SLC36A4	1.51877e-234	0.743
PYROXD1	1.08037e-234	0.743
RCN2	8.86776e-235	0.743
CSNK2A2	3.47061e-234	0.743
MIB1	2.94867e-234	0.743
ZNF419	2.81448e-234	0.743
NCOA5	1.10906e-234	0.743
KCMF1	5.01203e-234	0.742
IGF2BP2	7.24842e-234	0.742
NCAPG	3.30534e-233	0.742
PRKAA1	1.02138e-233	0.742
SEMA3A	7.12045e-234	0.742
POLR1E	7.45173e-234	0.742
NMT2	2.31551e-233	0.742
RIC8A	9.42526e-234	0.742
SYNE2	3.82162e-233	0.742
SMURF2	1.676e-233	0.742
TTI1	5.9842e-234	0.742
LDOC1L	5.30389e-234	0.742
MLL5	4.59681e-233	0.741
TTC26	7.19398e-233	0.741
C7orf13	7.56084e-233	0.741
ANKRD46	5.36842e-233	0.741
SUMO2	7.69017e-233	0.741
CECR5	5.67096e-233	0.741
POLDIP3	1.43053e-232	0.741
LGALSL	2.05675e-231	0.74
TRAPPC11	1.50859e-231	0.74
AFF4	1.08824e-231	0.74
KCTD20	1.29202e-231	0.74
IMPAD1	1.82304e-231	0.74
KIAA0020	4.17077e-232	0.74
CPSF6	2.77052e-231	0.74
ATXN7L3B	1.72813e-231	0.74
AAAS	1.44413e-231	0.74
XPO4	4.51169e-232	0.74
DTD1	1.21737e-231	0.74
UXT	3.20534e-231	0.74
ARID4B	1.0667e-230	0.739
PPIL3	5.21026e-231	0.739
DPYSL3	1.5195e-230	0.739
BPGM	1.27505e-230	0.739
POLE3	2.12075e-230	0.739
RSL24D1	5.26449e-231	0.739
WRAP53	6.42085e-231	0.739
MALT1	9.55164e-231	0.739
ZNF317	3.72242e-231	0.739
LMNB2	4.17783e-231	0.739
FAM110A	6.8448e-231	0.739
PTGFRN	3.16887e-230	0.738
GEN1	8.80103e-230	0.738
ZC3H15	2.03037e-229	0.738
PCDHB19P	3.35294e-230	0.738
DSCC1	2.8422e-230	0.738
DDB1	7.485e-230	0.738
RPUSD2	1.90393e-229	0.738
CARHSP1	4.5165e-230	0.738
C17orf80	1.29401e-229	0.738
PPP1R8	1.2885e-228	0.737
NVL	8.05016e-229	0.737
DPY30	8.64136e-229	0.737
REV1	3.46852e-229	0.737
RNF7	9.29406e-229	0.737
FAM114A2	6.76948e-229	0.737
MAP3K7	1.27426e-228	0.737
INTS8	5.82582e-229	0.737
PLGRKT	6.81441e-229	0.737
NOLC1	1.05135e-228	0.737
HN1	8.41805e-229	0.737
PRPF6	2.51934e-229	0.737
MID1	1.40581e-228	0.737
EPHB2	1.67654e-227	0.736
ODF2L	5.15556e-228	0.736
LAPTM4A	4.39795e-228	0.736
LIN54	2.12201e-228	0.736
PRKAR2B	8.46231e-228	0.736
CNOT4	1.00074e-227	0.736
EIF3A	3.36218e-228	0.736
DDX47	2.60008e-228	0.736
PPHLN1	2.97248e-228	0.736
KDM5A	3.22476e-228	0.736
NLE1	1.47633e-227	0.736
GINS1	1.06666e-227	0.736
ARMCX6	5.44112e-228	0.736
SMARCA1	1.52113e-227	0.736
IGF2BP3	3.76586e-227	0.735
KAT6B	1.86681e-227	0.735
CCDC34	2.01554e-227	0.735
CKAP2	1.84695e-227	0.735
MLH3	8.87619e-227	0.735
DICER1	7.49323e-227	0.735
CD276	1.15496e-226	0.735
TMEM87A	1.17127e-226	0.735
PSME3	1.09413e-226	0.735
ILF3	2.14541e-227	0.735
SEC23B	5.05014e-227	0.735
BMPR2	2.89279e-226	0.734
RFC1	1.94008e-226	0.734
BACH2	3.21849e-226	0.734
MMS22L	1.94847e-226	0.734
EXOC4	2.03769e-226	0.734
ANKMY2	1.71845e-226	0.734
LMBR1	1.1251e-225	0.734
SMC2	3.43314e-226	0.734
GALNT8	4.57803e-226	0.734
TMEM106C	4.88741e-226	0.734
NUP62	1.66479e-226	0.734
EYA3	8.57169e-225	0.733
ADH5	6.30645e-225	0.733
HIST1H2BB	3.31226e-225	0.733
TUSC3	2.99985e-225	0.733
HSPA14	6.63103e-225	0.733
ZNF485	2.46276e-225	0.733
C10orf12	1.5575e-225	0.733
KBTBD4	2.77238e-225	0.733
ALKBH8	6.57452e-225	0.733
VEZT	5.95325e-225	0.733
SART3	8.41373e-225	0.733
MAPK1IP1L	6.67492e-225	0.733
UBE2I	5.29913e-225	0.733
ZNF555	1.29229e-225	0.733
PSMD10	4.67225e-225	0.733
ZNF330	5.48423e-224	0.732
FAM218A	2.24324e-224	0.732
MUT	1.73218e-224	0.732
FBXO5	8.20998e-224	0.732
ZNF239	1.07298e-224	0.732
FBXO3	1.95413e-224	0.732
EIF1AD	7.00327e-224	0.732
POLE2	6.07033e-224	0.732
PRPF38B	1.0382e-223	0.731
ARL15	2.04783e-223	0.731
USP49	1.27453e-223	0.731
AP4M1	2.44182e-223	0.731
RNF122	1.51939e-223	0.731
SLC38A2	1.49058e-223	0.731
TMTC4	2.8229e-223	0.731
HNRNPM	1.80017e-223	0.731
CENPI	2.19451e-223	0.731
GPR161	1.28229e-222	0.73
L3MBTL3	3.33125e-222	0.73
TTI2	3.50089e-222	0.73
NCOA2	1.13266e-222	0.73
FANCG	4.02968e-222	0.73
LTA4H	8.43449e-223	0.73
MSI1	4.60477e-222	0.73
GPC6	4.16487e-222	0.73
ZNF23	5.5021e-222	0.73
ARMC6	1.54206e-222	0.73
ZNF329	8.95356e-223	0.73
NRIP1	4.23587e-222	0.73
PES1	3.62796e-222	0.73
UPF3B	1.58178e-222	0.73
SH3PXD2B	1.79992e-221	0.729
PPP1R10	3.58789e-221	0.729
PTPRZ1	1.23999e-221	0.729
DNAJA1	2.58636e-221	0.729
SIGMAR1	1.84072e-221	0.729
C10orf2	1.76924e-221	0.729
HELB	3.66e-221	0.729
NOP2	1.31173e-221	0.729
EAPP	3.11354e-221	0.729
CBFB	3.07017e-221	0.729
EIF3I	2.45821e-220	0.728
IGSF3	1.08638e-220	0.728
APH1A	6.04728e-221	0.728
AGFG1	2.7354e-220	0.728
PHF17	6.26105e-221	0.728
PLEKHF2	4.54029e-221	0.728
NAP1L4	1.30008e-220	0.728
ZNF641	2.2232e-220	0.728
RNASEH2A	2.78558e-220	0.728
CHTOP	1.88971e-219	0.727
ZCCHC11	8.3486e-220	0.727
TMEM43	1.37578e-219	0.727
QTRTD1	4.22574e-220	0.727
QRICH1	1.60302e-219	0.727
CDK19	1.11432e-219	0.727
FKTN	1.37673e-219	0.727
GAS2L3	2.40728e-219	0.727
TM9SF2	1.63028e-219	0.727
PSPC1	1.17329e-219	0.727
FAM98B	8.78426e-220	0.727
DPYSL5	1.49662e-218	0.726
PCDHB14	1.42168e-218	0.726
2019-03-03	1.75173e-218	0.726
RAD23B	7.33225e-219	0.726
IPO4	4.52676e-219	0.726
LEO1	1.28236e-218	0.726
ATAD5	1.24162e-218	0.726
HAT1	5.12959e-218	0.725
ROBO1	3.60855e-218	0.725
WHSC1	1.00646e-217	0.725
MOB1B	6.1677e-218	0.725
ECHDC1	7.04572e-218	0.725
FAM220A	8.1578e-218	0.725
TTF1	1.24149e-217	0.725
CYP2R1	2.52464e-218	0.725
WDR74	4.23666e-218	0.725
HCFC2	6.07725e-218	0.725
RIOK3	7.48603e-218	0.725
SRC	3.26976e-218	0.725
CTNNBL1	6.29229e-218	0.725
WRB	4.79852e-218	0.725
RBM41	1.28087e-217	0.725
TMLHE	4.1715e-218	0.725
RBBP5	7.15955e-217	0.724
TXNDC9	6.9793e-217	0.724
CXCR4	1.13797e-216	0.724
NSD1	1.05437e-216	0.724
AGK	4.35738e-217	0.724
CNTLN	1.1799e-216	0.724
C9orf72	6.5361e-217	0.724
GOLM1	2.17304e-217	0.724
ZCCHC6	1.85479e-217	0.724
GTF2H3	1.98921e-217	0.724
SLC38A1	6.29964e-217	0.724
ANP32A	5.06629e-217	0.724
FUS	4.98903e-217	0.724
ZNF652	7.73653e-217	0.724
ELP2	4.64975e-217	0.724
EIF2C4	4.09416e-216	0.723
UAP1	1.68093e-216	0.723
CDC73	1.33697e-216	0.723
ARL9	1.43162e-216	0.723
SCUBE3	1.73478e-216	0.723
KIAA1551	5.1103e-216	0.723
RPAP3	3.48104e-216	0.723
ARHGAP28	8.16783e-216	0.723
FBLN1	4.75617e-216	0.723
PKN2	1.54207e-215	0.722
RBPJ	2.96606e-215	0.722
C4orf29	1.11119e-215	0.722
CENPH	1.30696e-215	0.722
RICTOR	1.73481e-215	0.722
TBPL1	3.0612e-215	0.722
ABRACL	2.15081e-215	0.722
SLC37A3	1.62921e-215	0.722
YWHAZ	2.04766e-215	0.722
FRS2	1.36417e-215	0.722
MAGOHB	5.81296e-215	0.722
C20orf111	6.29828e-215	0.722
PJA1	2.87612e-215	0.722
NSG1	3.44891e-214	0.721
DOLPP1	1.63237e-214	0.721
GNE	2.03176e-214	0.721
TCEB2	1.96894e-214	0.721
HYLS1	1.62941e-213	0.72
NUP98	1.85298e-213	0.72
RBM26	1.04363e-213	0.72
PARP16	1.77572e-213	0.72
DET1	1.14231e-213	0.72
JMJD6	6.03108e-214	0.72
ZNF234	9.11882e-214	0.72
DCX	2.54881e-213	0.72
COPS7B	5.35328e-213	0.719
GPC2	1.04948e-212	0.719
PNPLA8	4.76758e-213	0.719
WHSC1L1	2.33604e-212	0.719
SMC5	2.35223e-212	0.719
API5	1.45518e-212	0.719
KNTC1	1.62075e-212	0.719
TCF12	2.44454e-212	0.719
C19orf43	5.72126e-213	0.719
ZNF217	4.99132e-213	0.719
NOL9	1.52945e-211	0.718
NAGK	1.03585e-211	0.718
CRMP1	9.29726e-212	0.718
MTERF	3.63027e-212	0.718
PPAPDC1B	6.62964e-212	0.718
SPIN1	1.33255e-211	0.718
JMJD1C	8.57478e-212	0.718
ATF1	1.33657e-211	0.718
ZNF8	4.19824e-212	0.718
PKNOX1	1.19684e-211	0.718
HECTD3	2.08983e-211	0.717
KDM3A	1.31658e-210	0.717
MARS2	2.05793e-211	0.717
NREP	7.16313e-211	0.717
ZNF193	1.27185e-210	0.717
GTPBP10	2.57808e-211	0.717
UBE2H	3.72118e-211	0.717
RPP38	7.59119e-211	0.717
C11orf73	2.05173e-211	0.717
ADPRM	7.49809e-211	0.717
ACOX1	1.24505e-210	0.717
DDOST	8.25721e-210	0.716
CCDC23	4.94838e-210	0.716
CTNNB1	2.09445e-210	0.716
H2AFZ	9.13443e-210	0.716
CASP6	5.90108e-210	0.716
C11orf82	1.64527e-210	0.716
COQ7	5.62781e-210	0.716
IFT140	2.7639e-210	0.716
TUG1	7.71562e-210	0.716
RAB39B	3.97259e-210	0.716
NRD1	4.50882e-209	0.715
PLK4	1.39283e-209	0.715
DROSHA	6.89276e-209	0.715
PPP1R18	6.9733e-209	0.715
PMPCB	1.65718e-209	0.715
TES	6.67402e-209	0.715
MCM7	3.43707e-209	0.715
DENND4C	1.85046e-209	0.715
FAM108B1	1.2239e-209	0.715
TIAL1	3.2955e-209	0.715
DCP1B	3.34401e-209	0.715
YAF2	6.83308e-209	0.715
RTF1	4.96881e-209	0.715
RNF111	2.88169e-209	0.715
ZNF529	5.09185e-209	0.715
SRSF6	2.09754e-209	0.715
RNF185	6.84449e-209	0.715
RBMX2	2.86239e-209	0.715
VBP1	1.63715e-209	0.715
STX12	8.679e-209	0.714
NSL1	2.66294e-208	0.714
MXD1	1.02234e-208	0.714
TMEM18	1.23645e-208	0.714
CDV3	1.26249e-208	0.714
PCM1	2.73292e-208	0.714
TRAM1	4.35629e-208	0.714
RPL8	1.48843e-208	0.714
TMED2	1.73955e-208	0.714
FAM60A	1.34613e-208	0.714
PAWR	3.18038e-208	0.714
EFNB2	3.68951e-208	0.714
PFAS	1.50967e-208	0.714
AATF	1.58931e-208	0.714
DLL3	3.11326e-208	0.714
CYTH2	1.30998e-208	0.714
DNMT1	7.59739e-209	0.714
TMEM185A	1.22046e-208	0.714
RPRD2	1.51171e-207	0.713
PRCC	3.16402e-207	0.713
TPRKB	3.26927e-207	0.713
ZNF248	8.17125e-208	0.713
RFC5	6.21584e-208	0.713
TDRD3	2.27415e-207	0.713
NUSAP1	2.43861e-207	0.713
ZNF821	6.66489e-208	0.713
ZNF227	3.22223e-207	0.713
ZNF671	2.40286e-207	0.713
TAF5L	1.29024e-206	0.712
USP34	6.43933e-207	0.712
SLC35F5	4.12127e-207	0.712
GNB4	1.9095e-206	0.712
DAAM1	1.58213e-206	0.712
TEX9	5.21087e-207	0.712
ST8SIA2	4.36303e-207	0.712
FGD1	2.01061e-206	0.712
HINT3	3.13466e-206	0.711
C7orf26	5.4637e-206	0.711
DNAJC2	4.40312e-206	0.711
CLVS1	1.34836e-205	0.711
ZNF34	1.61764e-205	0.711
CAMSAP1	8.06718e-206	0.711
DDX3X	1.59127e-205	0.711
FBXO28	3.46444e-205	0.71
USP33	9.80226e-205	0.71
PRKAB2	3.92681e-205	0.71
PCDHB18	4.36709e-205	0.71
CCT6A	3.68939e-205	0.71
MTMR9	9.20526e-205	0.71
WEE1	4.91281e-205	0.71
SF3B2	2.46304e-205	0.71
SOX5	7.6422e-205	0.71
SRP54	9.015e-205	0.71
GOLGA5	5.89425e-205	0.71
PIGW	9.92038e-205	0.71
DCAKD	2.88638e-205	0.71
AIM2	5.39934e-204	0.709
UBE2T	1.1502e-204	0.709
TFPI	2.85804e-204	0.709
AFAP1	2.00533e-204	0.709
UBE2D2	1.83042e-204	0.709
SENP6	6.70226e-204	0.709
SEMA3C	4.43237e-204	0.709
NCAPG2	1.46226e-204	0.709
MMP16	3.42957e-204	0.709
CDCA4	4.12577e-204	0.709
ZNF507	1.77912e-204	0.709
UBA1	4.86404e-204	0.709
KLF8	5.18306e-204	0.709
PEG10	2.97219e-203	0.708
FAM126A	2.50524e-203	0.708
LOC286161	7.44487e-204	0.708
HECTD2	7.65054e-204	0.708
EI24	3.21912e-203	0.708
BCAT1	1.13845e-203	0.708
SPPL3	3.73258e-203	0.708
CANT1	3.47504e-203	0.708
RALGAPB	4.15089e-203	0.708
UFD1L	2.22128e-203	0.708
RTCA	5.19249e-203	0.707
CCDC138	5.45537e-203	0.707
BRPF1	1.75752e-202	0.707
PAICS	1.3201e-202	0.707
LRRC61	5.71619e-203	0.707
FAM175B	1.10171e-202	0.707
PSMA1	1.03959e-202	0.707
MAPK7	2.2865e-202	0.707
DCC	8.1697e-203	0.707
PIGN	1.00942e-202	0.707
PARD6B	5.59673e-203	0.707
ZNF362	8.11384e-202	0.706
IWS1	1.31335e-201	0.706
AKAP9	9.37399e-202	0.706
SND1	3.88883e-202	0.706
C2CD3	7.35289e-202	0.706
SMARCAL1	3.3486e-201	0.705
EHMT2	2.2986e-201	0.705
RGS17	1.09579e-200	0.705
DNAJB5	9.73663e-201	0.705
PRDM10	8.62555e-201	0.705
DACT1	4.72575e-201	0.705
RBFOX2	1.04337e-200	0.705
RPL11	1.58327e-200	0.704
HIST2H2BE	2.62873e-200	0.704
NEIL3	7.55977e-200	0.704
POP1	1.92167e-200	0.704
RAB30	1.83228e-200	0.704
USP7	1.71362e-200	0.704
CDC27	7.20106e-200	0.704
CCDC18	5.19019e-199	0.703
LYSMD1	3.04958e-199	0.703
ING3	3.84865e-199	0.703
MSANTD3	8.85683e-200	0.703
PSMD13	4.13227e-199	0.703
TRAF6	2.60925e-199	0.703
CBX5	2.34933e-199	0.703
TMX1	3.03139e-199	0.703
PIK3R3	1.44546e-198	0.702
DNMT3A	1.98368e-198	0.702
CHCHD3	1.84686e-198	0.702
WDR67	6.63464e-199	0.702
TM2D2	1.23368e-198	0.702
DDX50	1.80782e-198	0.702
DCHS1	2.34791e-198	0.702
MTMR2	2.42293e-198	0.702
DYRK2	6.20423e-199	0.702
CDC16	1.01732e-198	0.702
MED6	9.21169e-199	0.702
PEX12	6.07164e-199	0.702
DNAJC13	7.84781e-198	0.701
POLR2H	5.33669e-198	0.701
SMAD5	1.48161e-197	0.701
ZNF454	4.92929e-198	0.701
POR	5.34133e-198	0.701
PHF2	1.89185e-197	0.701
PCNX	5.65861e-198	0.701
CD2BP2	7.19178e-198	0.701
PAK7	1.76892e-197	0.701
LTN1	2.2348e-197	0.701
SFXN1	5.31643e-197	0.7
WDR41	5.9617e-197	0.7
MBLAC2	1.20655e-196	0.7
SNAI2	5.16417e-197	0.7
UBE2W	1.23714e-196	0.7
TRIM32	6.66068e-197	0.7
NAA40	4.46966e-197	0.7
C12orf4	3.70737e-197	0.7
LRP6	1.15577e-196	0.7
VPS33A	8.32069e-197	0.7
FAM57A	4.97399e-197	0.7
YTHDF1	9.9392e-197	0.7
CD24	5.14025e-197	0.7
USF1	2.71331e-196	0.699
LSM6	7.17708e-196	0.699
ANKRD17	6.38423e-196	0.699
PRMT10	6.67561e-196	0.699
PAPD4	2.90982e-196	0.699
SLC25A46	3.93852e-196	0.699
PFDN1	4.22605e-196	0.699
ENY2	6.13767e-196	0.699
ZNF462	4.88119e-196	0.699
RTKN2	6.70622e-196	0.699
TMEM216	3.13535e-196	0.699
OGFOD1	1.7065e-196	0.699
ZNF880	2.93128e-196	0.699
ZNF211	2.11479e-196	0.699
MRPL19	2.29402e-195	0.698
INO80D	1.10936e-195	0.698
DCBLD2	1.45786e-195	0.698
C3orf17	4.0357e-195	0.698
AVL9	1.92979e-195	0.698
CCDC71L	1.1341e-195	0.698
ZBTB34	2.76588e-195	0.698
CAAP1	3.0761e-195	0.698
GANAB	1.25002e-195	0.698
PHF12	1.11309e-195	0.698
DPM1	1.34744e-195	0.698
SAP130	2.44051e-194	0.697
EPHB1	1.60535e-194	0.697
FAF2	2.51316e-194	0.697
KIAA1967	1.21193e-194	0.697
MRPL13	6.00152e-195	0.697
TUBGCP2	7.66208e-195	0.697
SUGT1	2.13847e-194	0.697
YY1	2.22882e-194	0.697
GINS2	6.13543e-195	0.697
ATPAF2	1.93246e-194	0.697
KANSL1	9.26233e-195	0.697
ZNF71	1.79855e-194	0.697
KDELR1	2.5383e-194	0.697
AGL	1.19608e-193	0.696
ANGEL2	3.9553e-194	0.696
SLC30A9	6.1579e-194	0.696
UBE2D3	8.89387e-194	0.696
SLC39A7	1.22731e-193	0.696
LUC7L2	8.39282e-194	0.696
RFX3	4.04537e-194	0.696
C10orf118	5.95656e-194	0.696
IGF2BP1	1.417e-193	0.696
PRPF8	5.86448e-194	0.696
JUP	1.19136e-193	0.696
ZNF574	3.95516e-194	0.696
ZNF160	7.08242e-194	0.696
NASP	1.99505e-193	0.695
CMPK1	6.58079e-193	0.695
TGFBRAP1	3.83594e-193	0.695
BRD8	5.98913e-193	0.695
HIST1H1E	2.69405e-193	0.695
TSPAN13	3.09586e-193	0.695
MED30	4.84262e-193	0.695
FAM91A1	4.82964e-193	0.695
PURG	5.07775e-193	0.695
ACVR1B	2.73773e-193	0.695
RPS11	5.26901e-193	0.695
TRAF4	6.77511e-193	0.695
FBXL12	3.28125e-193	0.695
MOCS3	2.88322e-193	0.695
ESF1	2.7197e-193	0.695
NSDHL	5.71272e-193	0.695
PDK1	1.38558e-192	0.694
ADAM17	3.97026e-192	0.694
WDFY1	3.95851e-192	0.694
USP4	1.88592e-192	0.694
TAF11	3.16962e-192	0.694
FBXW2	4.85742e-192	0.694
UCP2	5.5052e-192	0.694
IGF1R	2.25967e-192	0.694
CFDP1	1.5865e-192	0.694
C20orf196	3.72879e-192	0.694
LRRC3	2.95969e-192	0.694
DTL	1.55124e-191	0.693
NNT	1.31947e-191	0.693
MYB	1.62886e-191	0.693
ZNF273	1.28527e-191	0.693
UGCG	2.04318e-191	0.693
LRP5	7.23946e-192	0.693
HMG20A	1.55056e-191	0.693
PHF23	1.55466e-191	0.693
NFYC	1.6217e-190	0.692
UBLCP1	4.9702e-191	0.692
PREP	5.67765e-191	0.692
POLR3B	5.10893e-191	0.692
ARID1A	4.72474e-190	0.691
DDX59	4.9005e-190	0.691
KIF15	4.07722e-190	0.691
EPHA3	1.10484e-189	0.691
SREK1	1.18823e-189	0.691
SHPRH	6.72302e-190	0.691
ZNF79	3.6747e-190	0.691
SCFD1	8.27015e-190	0.691
ACTR10	9.14843e-190	0.691
UBTF	1.41116e-189	0.691
ZNF347	6.34584e-190	0.691
GID8	4.75767e-190	0.691
ALMS1	2.88445e-189	0.69
MBOAT2	4.89106e-189	0.69
JAGN1	3.74576e-189	0.69
RAD54L2	1.80902e-189	0.69
UHRF2	1.47169e-189	0.69
POLR2G	1.6037e-189	0.69
UBXN1	2.08931e-189	0.69
KIAA0391	2.87072e-189	0.69
FANCM	3.23946e-189	0.69
C14orf93	6.18423e-189	0.69
PTPN21	4.44832e-189	0.69
ZNF75A	3.43894e-189	0.69
IMMT	2.10772e-188	0.689
PODXL2	9.50419e-189	0.689
XRN1	4.0529e-188	0.689
XRCC4	1.41017e-188	0.689
HNRNPA2B1	2.41307e-188	0.689
RNF20	2.60736e-188	0.689
NIPSNAP3B	2.11586e-188	0.689
TCTN3	1.04515e-188	0.689
SC5DL	2.18756e-188	0.689
RAP2A	1.76856e-188	0.689
AP2B1	1.8523e-188	0.689
MTMR4	1.81344e-188	0.689
FGFR1OP	1.79894e-187	0.688
CITED2	6.16078e-188	0.688
CTNND1	8.98758e-188	0.688
ACAT1	2.39337e-187	0.688
CADM1	1.34468e-187	0.688
SPG11	5.8848e-188	0.688
GLT25D1	1.28536e-187	0.688
ZNF350	1.20629e-187	0.688
DDX26B	5.28058e-188	0.688
POLR2D	4.25131e-187	0.687
SLBP	1.35482e-186	0.687
HMGCS1	1.28079e-186	0.687
PDCD2	4.67602e-187	0.687
TMEM106B	4.5492e-187	0.687
CASD1	1.28366e-186	0.687
FBXO25	1.15224e-186	0.687
POLR3A	1.36556e-186	0.687
ACTR1A	3.41603e-187	0.687
SLC43A3	3.32482e-187	0.687
CHORDC1	6.66316e-187	0.687
TWF1	6.37667e-187	0.687
C14orf1	8.88912e-187	0.687
UBFD1	1.06638e-186	0.687
MED12	9.94079e-187	0.687
ATL2	8.07004e-186	0.686
KBTBD8	2.51842e-186	0.686
DCAF16	7.92766e-186	0.686
MAML3	7.19276e-186	0.686
PDGFC	1.61226e-186	0.686
IPO11	5.81865e-186	0.686
ZNF187	1.99493e-186	0.686
GRK5	5.77097e-186	0.686
DLG5	2.63315e-186	0.686
EXOSC1	4.76533e-186	0.686
FBXW8	6.5225e-186	0.686
CSK	2.78987e-186	0.686
MAZ	2.81904e-186	0.686
VAPA	2.1705e-186	0.686
PLEKHG2	1.94334e-186	0.686
DNTTIP1	2.04857e-186	0.686
RANBP17	2.40993e-185	0.685
YKT6	4.21998e-185	0.685
MYC	8.92377e-186	0.685
LRRC55	2.28514e-185	0.685
PRKAB1	1.80198e-185	0.685
SBNO1	1.31924e-185	0.685
GTF2A2	3.95418e-185	0.685
C17orf85	2.39485e-185	0.685
POFUT1	1.33087e-185	0.685
PTPN1	9.1129e-186	0.685
SS18L1	4.52673e-185	0.685
TRIOBP	1.77271e-185	0.685
MAGEE2	9.36699e-186	0.685
B3GALT1	1.96899e-184	0.684
PPIG	1.79338e-184	0.684
C5orf30	1.19628e-184	0.684
SNCAIP	1.30936e-184	0.684
VKORC1L1	1.37087e-184	0.684
FADD	1.42672e-184	0.684
AMBRA1	1.00954e-184	0.684
GOLT1B	2.32896e-184	0.684
SRGAP1	1.25827e-184	0.684
ZNF830	6.91809e-185	0.684
ZNF613	1.25788e-184	0.684
TPX2	1.27837e-184	0.684
LRCH3	7.83381e-184	0.683
IQCB1	2.91367e-184	0.683
NEUROG2	1.41147e-183	0.683
DEPDC1B	3.75738e-184	0.683
HERPUD2	5.91579e-184	0.683
SMU1	5.24548e-184	0.683
THNSL1	7.06168e-184	0.683
C12orf75	8.72228e-184	0.683
ALKBH2	3.22457e-184	0.683
SENP8	2.9557e-184	0.683
ZSCAN29	1.09913e-183	0.683
CLUAP1	4.35131e-184	0.683
PIGA	3.19675e-184	0.683
SGOL2	8.06777e-183	0.682
EXOG	1.94203e-183	0.682
PTX3	3.09451e-183	0.682
TTC33	7.79861e-183	0.682
TSPYL5	4.75902e-183	0.682
ARCN1	4.66117e-183	0.682
ZC3H7A	2.23618e-183	0.682
H1F0	2.67995e-183	0.682
DRAXIN	2.38221e-182	0.681
MSL2	2.10928e-182	0.681
FBXO4	1.82255e-182	0.681
BTF3	3.90411e-182	0.681
RMND1	3.35266e-182	0.681
ABL1	1.47006e-182	0.681
STX5	1.05014e-182	0.681
VPS29	2.7948e-182	0.681
RRAGB	1.88769e-182	0.681
USP21	9.30402e-182	0.68
SELRC1	1.32948e-181	0.68
PRKRA	7.74143e-182	0.68
HCRTR2	1.57225e-181	0.68
ZDHHC6	1.66285e-181	0.68
SBF2	1.82278e-181	0.68
KATNAL1	1.76258e-181	0.68
OXA1L	1.43256e-181	0.68
PRPF31	4.91227e-182	0.68
GDAP1L1	7.40327e-182	0.68
B4GALT5	4.49969e-182	0.68
CETN2	1.12396e-181	0.68
RPL9	1.19287e-180	0.679
PHAX	3.79168e-181	0.679
AUTS2	2.66098e-181	0.679
DPYSL2	8.65729e-181	0.679
ELAVL2	2.99777e-181	0.679
WDR34	5.43038e-181	0.679
C11orf71	6.75476e-181	0.679
RPUSD4	5.77938e-181	0.679
NAA16	3.44562e-181	0.679
POLG2	6.73972e-181	0.679
ZNF81	2.7823e-181	0.679
UBQLN2	8.24984e-181	0.679
HDHD1	4.88112e-181	0.679
GNB1	4.96624e-180	0.678
STK40	5.15398e-180	0.678
SEMA4C	1.64382e-180	0.678
ABHD5	3.6361e-180	0.678
DAG1	4.40754e-180	0.678
TMCC1	3.70642e-180	0.678
TRIM2	1.33619e-180	0.678
PGBD1	1.55552e-180	0.678
IFT74	4.27893e-180	0.678
VAV2	6.22813e-180	0.678
CCAR1	3.49478e-180	0.678
CCDC82	4.01388e-180	0.678
DENND5B	2.00884e-180	0.678
MTHFD1	1.56034e-180	0.678
C18orf21	1.76645e-180	0.678
ZFP64	4.74189e-180	0.678
VPS45	8.92768e-180	0.677
SPATA17	2.58714e-179	0.677
POGZ	7.89989e-180	0.677
CHAC2	2.75389e-179	0.677
RNF168	2.72164e-179	0.677
ZNF451	8.95793e-180	0.677
TBCC	1.98729e-179	0.677
FAM221A	2.39046e-179	0.677
PPIA	2.01671e-179	0.677
GPR85	2.68235e-179	0.677
FAM84B	8.74762e-180	0.677
RBM14	2.29288e-179	0.677
CHRNB4	6.85166e-180	0.677
NUP93	3.18066e-179	0.677
MRPS21	7.20546e-179	0.676
GALNT2	8.07197e-179	0.676
SEC24D	6.3477e-179	0.676
TRIM36	1.53828e-178	0.676
RNF182	1.4303e-178	0.676
YIPF3	1.57683e-178	0.676
DKFZP586I1420	5.12389e-179	0.676
DBF4	1.07604e-178	0.676
CCDC132	3.8457e-179	0.676
TSKU	1.05585e-178	0.676
UBR1	4.59364e-179	0.676
DCTN5	4.7759e-179	0.676
ZNF691	3.32991e-178	0.675
PUS7	3.18786e-178	0.675
UTP23	3.955e-178	0.675
PRPF18	5.27283e-178	0.675
[truncated: 2,953 more rows]

## Sheet: Correlation brain -
hugo	r-pvalue	r-value
TNK2	7.26678e-256	-0.764
DNAH1	2.17595e-247	-0.756
PKD1	1.2209e-239	-0.748
RAPGEF3	1.80466e-230	-0.739
RGS11	4.17401e-231	-0.739
PNPLA7	1.52697e-219	-0.727
ALDOC	4.41714e-219	-0.726
KIFC2	2.29346e-217	-0.724
SPARCL1	8.22639e-210	-0.716
MYO15B	8.48207e-207	-0.712
SYP	3.68699e-207	-0.712
JAKMIP3	8.51345e-206	-0.711
SHROOM1	1.9363e-203	-0.708
CEP170B	3.9012e-203	-0.708
MT3	1.95909e-202	-0.707
COL16A1	5.36917e-202	-0.706
RYR1	7.61227e-202	-0.706
PLXNB3	5.57568e-201	-0.705
MICALL2	2.20376e-200	-0.704
BCAS1	7.39491e-200	-0.704
TRIM17	3.32027e-199	-0.703
CST3	4.78926e-199	-0.703
MAP7	6.69114e-199	-0.702
SEC31B	8.8078e-199	-0.702
CEND1	7.42168e-199	-0.702
LAT	2.23387e-197	-0.701
HTRA1	1.26957e-196	-0.7
DNAJB2	4.03918e-196	-0.699
PACSIN1	1.83998e-195	-0.698
CNTNAP1	1.60913e-195	-0.698
ZBTB7A	1.16082e-193	-0.696
BIN1	5.65179e-193	-0.695
ABCA2	2.15766e-193	-0.695
ACBD4	9.69234e-193	-0.695
PPM1H	1.9855e-192	-0.694
FGF1	1.68995e-191	-0.693
P2RX7	1.37645e-189	-0.691
GLB1L3	6.12781e-189	-0.69
DTNA	2.17651e-189	-0.69
UNC80	1.15437e-188	-0.689
PLEKHB1	1.83938e-188	-0.689
PAQR6	1.67195e-187	-0.688
MINK1	8.92864e-188	-0.688
HLF	4.09625e-187	-0.687
HSF4	3.86835e-186	-0.686
TF	7.08265e-185	-0.684
TBC1D2	4.95564e-185	-0.684
NPDC1	1.20114e-184	-0.684
FXYD1	1.82769e-184	-0.684
PLEC	5.61435e-184	-0.683
PTGDS	4.11799e-184	-0.683
APOD	5.69496e-183	-0.682
PPARGC1B	5.97766e-182	-0.68
LYNX1	2.26448e-181	-0.68
FBXL16	8.18304e-182	-0.68
CAMTA2	6.29555e-181	-0.679
ATP13A4	1.62122e-180	-0.678
FAM102A	9.28338e-180	-0.677
RAPGEF4	1.40235e-178	-0.676
COBL	9.00323e-179	-0.676
SLC9A3R2	1.36218e-178	-0.676
CPLX1	9.38978e-178	-0.675
MLXIPL	4.06484e-178	-0.675
CORO6	1.23081e-177	-0.674
SPRNP1	2.44523e-176	-0.673
AQP4	1.56207e-176	-0.673
ZDHHC8	5.75418e-177	-0.673
CA11	2.75379e-176	-0.672
2019-09-04	9.89983e-175	-0.67
MAL	1.62e-173	-0.669
TRPM2	1.7141e-173	-0.669
S100B	9.95474e-174	-0.669
SIRPA	8.78624e-173	-0.668
ADHFE1	1.08504e-172	-0.667
PROSAPIP1	1.46535e-172	-0.667
SHISA4	1.77492e-171	-0.666
HR	5.11675e-172	-0.666
KNDC1	1.87436e-171	-0.666
KSR2	1.72763e-171	-0.666
GAS2L1	9.2554e-172	-0.666
SLC25A34	1.86746e-170	-0.664
SLC25A18	7.0933e-170	-0.663
YPEL4	4.6565e-168	-0.661
CDK18	9.31027e-168	-0.66
SFXN5	8.38161e-168	-0.66
MLLT6	8.1267e-168	-0.66
GLUL	4.61849e-167	-0.659
ZFYVE28	1.09367e-166	-0.659
DGKZ	3.60967e-167	-0.659
SRRM3	5.45797e-166	-0.658
FAM107A	5.61517e-165	-0.656
SPTBN4	1.24524e-164	-0.656
PADI2	3.30296e-164	-0.655
GRAMD3	1.63235e-164	-0.655
PDIA2	1.70926e-164	-0.655
FLT3LG	2.64839e-164	-0.655
MXRA7	1.32577e-163	-0.654
HAPLN2	1.10319e-162	-0.653
MAP1A	3.07039e-163	-0.653
PPP1R12C	2.9666e-163	-0.653
ITGA7	1.3441e-162	-0.652
NDRG2	3.8963e-162	-0.652
CLU	8.50641e-162	-0.651
SCRG1	6.29534e-161	-0.65
SYNGR1	3.70988e-161	-0.65
UBA7	5.06753e-160	-0.649
NRGN	1.27441e-160	-0.649
FLJ16124	1.98834e-159	-0.648
LDB3	2.31964e-159	-0.648
RPH3A	8.79358e-160	-0.648
PAPLN	1.29896e-159	-0.648
CES4A	7.54173e-160	-0.648
PLLP	8.58804e-160	-0.648
COLQ	9.88974e-159	-0.647
TP53INP2	2.59167e-159	-0.647
CHRD	2.2135e-158	-0.646
PYGM	2.32512e-158	-0.646
MAP3K10	1.7055e-158	-0.646
LGI3	9.9909e-158	-0.645
NACC2	6.29959e-158	-0.645
C10orf116	8.52195e-158	-0.645
AP1G2	8.23087e-157	-0.644
SHANK1	4.09441e-157	-0.644
CMTM5	2.74928e-156	-0.643
NDRG4	2.1715e-156	-0.643
MICAL2	5.60571e-156	-0.642
NCOR2	3.97162e-156	-0.642
OVGP1	2.55512e-155	-0.641
CYP27A1	9.54529e-155	-0.64
PPAP2C	1.86612e-154	-0.64
PLP1	1.73346e-154	-0.64
TNFRSF25	4.67432e-154	-0.639
PKD1L1	7.77119e-154	-0.639
SEMA4D	1.16268e-153	-0.639
ATP1A2	2.27764e-153	-0.638
ALDH1L1	2.24712e-153	-0.638
SCN2B	1.78625e-153	-0.638
DENND3	1.28344e-152	-0.637
CPEB1	8.0335e-153	-0.637
MOG	6.42391e-152	-0.636
TMEM63A	1.11164e-150	-0.634
ZCCHC24	1.48122e-150	-0.634
PDE4A	6.83718e-151	-0.634
PPP2R2C	1.86613e-150	-0.633
SYNPO	5.6775e-150	-0.633
MAP3K5	7.04585e-150	-0.632
AGXT2L1	2.88755e-149	-0.631
CERCAM	6.92573e-149	-0.631
SCNN1D	1.43238e-147	-0.629
ECE2	1.70455e-147	-0.629
MYRF	1.01115e-147	-0.629
SLC24A4	1.62141e-147	-0.629
PRKCG	8.24336e-148	-0.629
KCNC3	8.05599e-148	-0.629
PTCRA	2.00776e-147	-0.628
AMPD3	4.84154e-147	-0.628
KCNH3	1.56971e-146	-0.627
MT1M	3.56798e-146	-0.626
EPAS1	3.07591e-145	-0.625
ALDH1A1	1.57669e-145	-0.625
SLC12A5	4.21692e-145	-0.625
EXTL1	1.15197e-144	-0.624
BSN	8.74575e-145	-0.624
TPCN1	9.78786e-145	-0.624
HSPB8	4.45671e-145	-0.624
IFI27	1.31172e-144	-0.624
CD22	4.68737e-145	-0.624
TMBIM1	2.0897e-144	-0.623
SEMA3B	4.07002e-144	-0.623
CAMK2A	6.23865e-144	-0.623
OGDHL	1.82155e-144	-0.623
PITPNM2	2.50843e-144	-0.623
TRIM9	6.10157e-144	-0.623
CACNA1D	2.51294e-143	-0.622
PHYHIP	1.06011e-143	-0.622
TOM1L2	7.39045e-144	-0.622
SPEG	5.44724e-143	-0.621
SPOCK2	5.93377e-143	-0.621
SEC14L2	1.98481e-142	-0.62
PTPRN	9.09423e-142	-0.619
CHMP4B	7.70505e-142	-0.619
SEC14L5	6.29379e-142	-0.619
ATP1B2	8.42944e-142	-0.619
P2RX6	1.10156e-141	-0.619
KCNJ9	1.52567e-141	-0.618
PROM2	3.24023e-141	-0.618
CARNS1	3.96574e-141	-0.618
SLC1A2	3.21397e-141	-0.618
HAP1	3.96901e-141	-0.618
AQP4-AS1	1.0789e-140	-0.617
DGKG	3.26784e-140	-0.616
VWA7	3.16116e-140	-0.616
TFEB	2.58029e-140	-0.616
RIN1	5.30568e-140	-0.616
ATP10B	1.09458e-139	-0.615
OPALIN	1.32096e-139	-0.615
CMYA5	8.36057e-139	-0.614
MAPK8IP3	5.21019e-139	-0.614
LOC100507646	8.04296e-139	-0.614
PNMA3	3.13806e-139	-0.614
CSRP1	1.68998e-138	-0.613
ABLIM2	1.48645e-138	-0.613
PHF15	3.34376e-138	-0.613
SYCE1	1.30145e-138	-0.613
OR2D2	2.69109e-138	-0.613
GPR158	4.36154e-138	-0.612
LHPP	1.11262e-137	-0.612
TPCN2	5.81252e-138	-0.612
YPEL3	1.30464e-137	-0.612
MLC1	1.03123e-137	-0.612
PODN	4.83757e-137	-0.611
DNM1	2.32106e-137	-0.611
MRVI1	4.86537e-137	-0.611
CYP46A1	1.37424e-136	-0.61
KCNJ10	4.48919e-136	-0.609
NR3C2	2.01115e-136	-0.609
LCNL1	6.12187e-136	-0.609
TENC1	2.35057e-136	-0.609
PANX2	3.87276e-136	-0.609
GPR61	1.84507e-135	-0.608
KIAA1211L	7.4475e-136	-0.608
ARHGAP26	1.13712e-135	-0.608
TAPBP	8.30395e-136	-0.608
CA2	9.96825e-136	-0.608
PITPNM3	1.29366e-135	-0.608
KLF16	2.38414e-135	-0.608
FAM108A1	1.22704e-135	-0.608
P4HTM	9.28585e-135	-0.607
ASPA	3.34523e-135	-0.607
TMEM38A	4.13408e-135	-0.607
RAB11FIP5	2.28395e-134	-0.606
ARHGEF37	1.38095e-134	-0.606
TSC22D4	1.19128e-134	-0.606
SLC2A11	2.64374e-134	-0.606
HSPA2	5.35426e-134	-0.605
LPCAT4	1.19313e-133	-0.605
THPO	3.0202e-133	-0.604
MFAP3L	1.32039e-133	-0.604
ANXA11	3.85982e-133	-0.604
CRELD1	5.82784e-133	-0.603
ZNF365	8.55473e-133	-0.603
PIEZO1	6.1912e-133	-0.603
IZUMO4	6.20407e-133	-0.603
KLHL21	1.55441e-132	-0.602
DNAJC5G	2.69137e-132	-0.602
SLC6A1	1.86024e-132	-0.602
PRR18	2.75261e-132	-0.602
DEF8	5.12401e-132	-0.602
HCN2	2.96405e-132	-0.602
OLIG1	2.19562e-132	-0.602
RHPN1	5.8781e-132	-0.601
SGPP2	4.12949e-131	-0.6
TNS1	5.55371e-131	-0.6
TMEM134	4.13883e-131	-0.6
RAPGEFL1	3.09738e-131	-0.6
ADAM11	8.71577e-131	-0.599
CD74	3.84873e-130	-0.598
SH3GLB2	5.53645e-130	-0.598
SOX10	7.60706e-130	-0.598
LINC00299	1.8886e-129	-0.597
PI16	1.84455e-129	-0.597
SGK2	1.31372e-129	-0.597
TEP1	4.62141e-129	-0.596
STX1B	5.24366e-129	-0.596
MAG	6.04042e-129	-0.596
PLA2G16	1.6485e-128	-0.595
GJB6	2.04112e-128	-0.595
KLK6	1.22706e-128	-0.595
RAMP1	6.50139e-128	-0.594
ARAP2	3.82069e-128	-0.594
HSD17B3	8.74773e-128	-0.594
RPS6KA4	4.17044e-128	-0.594
ARRDC2	6.72955e-128	-0.594
NAT8L	1.50658e-127	-0.593
RNASE1	1.65821e-127	-0.593
FA2H	2.13156e-127	-0.593
RGS4	6.29484e-127	-0.592
PPIP5K1	7.87168e-127	-0.592
PMP22	5.12599e-127	-0.592
SLC35F3	3.12414e-126	-0.591
PLB1	1.68625e-126	-0.591
SH3TC2	2.99513e-126	-0.591
ERBB3	1.99648e-126	-0.591
JDP2	2.29267e-126	-0.591
RHBDL1	2.14871e-126	-0.591
EFHD1	5.0461e-126	-0.59
SYNE1	7.92516e-126	-0.59
EPDR1	8.43482e-126	-0.59
CD9	5.9544e-126	-0.59
CABP1	9.4003e-126	-0.59
CDIP1	1.30412e-125	-0.59
ND1	1.15894e-125	-0.59
ITPKB	1.98722e-125	-0.589
EPB49	1.68706e-125	-0.589
HABP4	1.54316e-125	-0.589
GLS2	1.85565e-125	-0.589
WIF1	4.49353e-125	-0.589
REPS2	2.14958e-125	-0.589
NT5C1A	1.31796e-124	-0.588
MS4A1	6.64357e-125	-0.588
MRO	6.08879e-125	-0.588
KY	2.99522e-124	-0.587
CTSH	3.35934e-124	-0.587
SCN1B	4.31454e-124	-0.587
LBP	1.77155e-124	-0.587
NTSR2	1.4552e-123	-0.586
RANBP3L	5.27273e-124	-0.586
NINJ2	1.09457e-123	-0.586
KIAA0513	1.12174e-123	-0.586
FMNL1	7.55671e-124	-0.586
NEBL	4.25232e-123	-0.585
IFITM1	2.23724e-123	-0.585
SNTA1	3.1042e-123	-0.585
RASGRF2	1.58782e-122	-0.584
EGFL7	1.321e-122	-0.584
SLC6A12	9.22116e-123	-0.584
CCL11	9.83284e-123	-0.584
NPM2	3.36348e-122	-0.583
C8orf46	3.58513e-122	-0.583
ZDHHC11	6.20176e-122	-0.582
DFNB31	1.83413e-121	-0.582
GALNT9	6.42673e-122	-0.582
SV2B	1.43226e-121	-0.582
GNPTG	1.88075e-121	-0.582
CABLES1	1.28748e-121	-0.582
CHI3L1	5.62661e-121	-0.581
ALDH8A1	2.72084e-121	-0.581
PHYHD1	3.67092e-121	-0.581
LTBP3	1.99561e-121	-0.581
NFIC	5.53898e-121	-0.581
CHN1	1.43955e-120	-0.58
TAP1	6.71375e-121	-0.58
FBXO44	3.92534e-120	-0.579
BMP8A	3.193e-120	-0.579
HSD17B14	4.81283e-120	-0.579
ACAP3	1.7524e-119	-0.578
TMIE	1.41433e-119	-0.578
ALS2CL	1.70722e-119	-0.578
GRASP	8.95784e-120	-0.578
SLC9A5	1.60102e-119	-0.578
EML2	1.23055e-119	-0.578
F3	3.77045e-119	-0.577
MVP	3.0435e-119	-0.577
ITGAD	2.56515e-119	-0.577
ESYT3	7.14817e-119	-0.576
HEPN1	8.64669e-119	-0.576
SLC24A6	1.26965e-118	-0.576
NLRC5	1.8296e-118	-0.576
FBF1	9.50578e-119	-0.576
LENG8	9.31241e-119	-0.576
GPR3	2.79754e-118	-0.575
DENND4B	2.56694e-118	-0.575
CD38	3.02115e-118	-0.575
C6orf1	2.11899e-118	-0.575
MMD2	2.54473e-118	-0.575
FAIM2	5.71439e-118	-0.575
ITGB4	2.44597e-118	-0.575
OSBPL7	2.50396e-118	-0.575
L3MBTL1	2.37209e-118	-0.575
CST5	3.63622e-118	-0.575
PINK1	1.36968e-117	-0.574
AGFG2	1.20687e-117	-0.574
TTC18	1.98141e-117	-0.574
DEGS2	7.05306e-118	-0.574
MAN2A2	1.21001e-117	-0.574
TYK2	7.50247e-118	-0.574
BHLHE40	2.43593e-117	-0.573
BTNL9	3.5596e-117	-0.573
PTPRCAP	3.28911e-117	-0.573
FLJ41170	5.24331e-117	-0.573
JUNB	4.86409e-117	-0.573
MYH14	5.28116e-117	-0.573
PLA2G4C	3.61628e-117	-0.573
DDRGK1	3.97402e-117	-0.573
GJB1	2.42117e-117	-0.573
CSF1	7.81176e-117	-0.572
PAQR8	1.06032e-116	-0.572
ENTPD2	1.48554e-116	-0.572
C10orf90	9.00318e-117	-0.572
AP5B1	1.08856e-116	-0.572
CPT1A	1.8259e-116	-0.572
SLCO1A2	6.33738e-117	-0.572
B2M	1.49637e-116	-0.572
SFTPC	3.64887e-116	-0.571
BAI1	4.87054e-116	-0.571
KCNIP2	5.11462e-116	-0.571
KRTAP5-1	3.26674e-116	-0.571
CDH26	1.98801e-116	-0.571
ARAP1	1.71854e-115	-0.57
TAPBPL	1.81818e-115	-0.57
RASGRF1	1.1899e-115	-0.57
CBX6	9.4283e-116	-0.57
ATP10A	2.55119e-115	-0.569
CA7	5.69054e-115	-0.569
MTSS1L	3.31675e-115	-0.569
EVA1C	4.11871e-115	-0.569
AQP1	1.06995e-114	-0.568
ZNF488	1.00497e-114	-0.568
ANKRD52	1.29059e-114	-0.568
NUPR1	7.70435e-115	-0.568
CYP2J2	3.1946e-114	-0.567
DGKQ	4.6911e-114	-0.567
CAMKK1	2.12796e-114	-0.567
IQSEC1	1.32957e-113	-0.566
SOWAHA	7.39832e-114	-0.566
PAMR1	1.01248e-113	-0.566
ZNF385A	1.33293e-113	-0.566
GRIN2C	1.12918e-113	-0.566
EHD2	1.03597e-113	-0.566
ND5	1.29119e-113	-0.566
EFEMP1	3.01702e-113	-0.565
CLDN11	1.69566e-113	-0.565
ADRB2	3.63923e-113	-0.565
SNCB	1.72093e-113	-0.565
KLF9	4.09074e-113	-0.565
HHIPL1	2.43209e-113	-0.565
RYR3	3.17074e-113	-0.565
ARSA	4.64772e-113	-0.565
TSPAN7	3.05893e-113	-0.565
CSF3R	6.56097e-113	-0.564
TAP2	9.37054e-113	-0.564
IRF9	6.56923e-113	-0.564
CX3CL1	9.81669e-113	-0.564
ZBTB4	1.27646e-112	-0.564
ARHGEF1	8.04471e-113	-0.564
OPRD1	1.78911e-112	-0.563
MR1	1.82054e-112	-0.563
LGALS1	2.7833e-112	-0.563
TACC1	1.05618e-111	-0.562
SAMD12	5.66401e-112	-0.562
STAT6	6.56906e-112	-0.562
PTPRB	1.10995e-111	-0.562
CC2D1A	6.06332e-112	-0.562
SLC30A3	1.816e-111	-0.561
CLEC7A	3.33868e-111	-0.561
DDIT3	3.56552e-111	-0.561
ANKRD9	1.5365e-111	-0.561
SASH1	5.23953e-111	-0.56
SYTL2	8.15377e-111	-0.56
GLDN	4.11393e-111	-0.56
PDE8A	4.14311e-111	-0.56
SH2B1	7.99471e-111	-0.56
ANKRD35	2.55012e-110	-0.559
DYSF	2.82426e-110	-0.559
CCDC69	1.90317e-110	-0.559
CFB	2.2734e-110	-0.559
SSH3	2.38841e-110	-0.559
ABTB1	4.58467e-110	-0.558
THY1	5.70759e-110	-0.558
EFHD2	2.05419e-109	-0.557
PLA2G5	2.6804e-109	-0.557
TFAP2E	1.94357e-109	-0.557
ECHDC2	1.40481e-109	-0.557
OXER1	1.16631e-109	-0.557
HLA-F	1.75708e-109	-0.557
KCNMA1	2.42418e-109	-0.557
A2ML1	1.79391e-109	-0.557
HSD17B6	1.13718e-109	-0.557
SERPINA9	1.41614e-109	-0.557
PIP5K1C	1.49576e-109	-0.557
APOL3	1.13232e-109	-0.557
HDAC11	3.69386e-109	-0.556
VIPR1	5.19098e-109	-0.556
SPATC1	5.94839e-109	-0.556
NR4A1	4.02618e-109	-0.556
LRRK1	4.84136e-109	-0.556
CHST6	6.66923e-109	-0.556
C1QTNF1	6.61365e-109	-0.556
UPP1	1.22753e-108	-0.555
DGKB	2.62299e-108	-0.555
SLC45A4	1.9382e-108	-0.555
FLJ46361	9.35113e-109	-0.555
GLT1D1	1.6143e-108	-0.555
RASAL1	1.03278e-108	-0.555
GPRC5B	1.40914e-108	-0.555
KCNK1	6.40993e-108	-0.554
GLIS3-AS1	3.12224e-108	-0.554
GSN	5.6532e-108	-0.554
PRKCB	6.39288e-108	-0.554
FXYD7	2.88977e-108	-0.554
MBNL2	8.90853e-108	-0.553
PLCH2	4.55595e-107	-0.552
ITPR1	2.31032e-107	-0.552
ADAM9	3.53372e-107	-0.552
PDDC1	2.84065e-107	-0.552
SCN4B	3.50998e-107	-0.552
C1S	4.47591e-107	-0.552
COX7A1	5.3978e-107	-0.552
NCEH1	8.20564e-107	-0.551
SLC25A48	1.40561e-106	-0.551
DPP7	7.46747e-107	-0.551
ENDOD1	6.95298e-107	-0.551
CPNE6	1.52473e-106	-0.551
PLIN1	1.11672e-106	-0.551
MT1IP	8.78316e-107	-0.551
HAGH	7.03647e-107	-0.551
MIB2	1.44346e-106	-0.551
PLCD4	2.92304e-106	-0.55
C7orf61	5.04084e-106	-0.55
KANK1	3.54881e-106	-0.55
GALNT6	2.03736e-106	-0.55
GPC5	2.70683e-106	-0.55
PPP4R4	4.81061e-106	-0.55
TPPP3	4.49344e-106	-0.55
ACOX2	8.76695e-106	-0.549
COL5A3	5.80165e-106	-0.549
ATP2B2	3.17738e-105	-0.548
RUNX2	2.94987e-105	-0.548
IP6K3	2.20453e-105	-0.548
BCO2	2.32316e-105	-0.548
SLC25A45	3.96691e-105	-0.548
SYNM	3.43386e-105	-0.548
RAB26	3.16653e-105	-0.548
SNCG	7.01896e-105	-0.547
CNNM1	5.48957e-105	-0.547
ARHGAP22	1.0014e-104	-0.547
SCPEP1	7.31103e-105	-0.547
KCNB1	5.53238e-105	-0.547
PRELP	5.17449e-105	-0.547
SYN1	2.15414e-104	-0.546
CXCL14	8.25112e-104	-0.545
IL11RA	5.22862e-104	-0.545
MAP7D1	2.19517e-103	-0.544
SEMA3G	2.70356e-103	-0.544
FAM189A2	1.06696e-103	-0.544
RHBDF1	2.19412e-103	-0.544
TRPV3	1.95869e-103	-0.544
FAM179A	5.15563e-103	-0.543
HLA-E	5.55087e-103	-0.543
GPER	3.53067e-103	-0.543
KLKB1	1.18147e-102	-0.542
SLC39A12	2.0152e-102	-0.542
FAS	1.36114e-102	-0.542
CD33	1.3455e-102	-0.542
APOL6	1.36127e-102	-0.542
C1orf228	2.49268e-102	-0.541
MGC16025	1.03765e-101	-0.54
MERTK	2.68288e-101	-0.539
IL15RA	2.03954e-101	-0.539
IFFO1	3.18019e-101	-0.539
MBP	2.47308e-101	-0.539
IL17RC	5.71617e-101	-0.538
IL12A	7.14635e-101	-0.538
CCK	6.22958e-101	-0.538
ZNF483	8.9136e-101	-0.538
PELI3	1.05292e-100	-0.538
ACACB	9.8845e-101	-0.538
ABCA6	1.17059e-100	-0.538
PPP1R14A	8.6936e-101	-0.538
TCP10L	1.09413e-100	-0.538
RASD2	6.43745e-101	-0.538
LY86-AS1	1.71899e-100	-0.537
MTCH1	3.1182e-100	-0.537
ENPP2	1.44056e-100	-0.537
CBR1	1.38127e-100	-0.537
EGR1	5.90166e-100	-0.536
IGIP	7.78155e-100	-0.536
C16orf89	4.60128e-100	-0.536
FLJ33534	1.32796e-99	-0.535
TMEM175	1.16517e-99	-0.535
NRG2	9.39063e-100	-0.535
MAFK	2.51607e-99	-0.535
ADRA1A	2.44924e-99	-0.535
KIF1C	1.22614e-99	-0.535
CA4	1.19259e-99	-0.535
MAPK4	1.56215e-99	-0.535
SDC4	1.30293e-99	-0.535
MUC1	4.736e-99	-0.534
TCTA	3.6333e-99	-0.534
GSN-AS1	3.21175e-99	-0.534
METTL7A	2.70552e-99	-0.534
DGKA	5.00653e-99	-0.534
LINC00085	2.77686e-99	-0.534
ALDH2	7.22687e-99	-0.533
TTYH2	1.80716e-98	-0.533
OMG	1.2053e-98	-0.533
RAB40B	1.80776e-98	-0.533
CLTB	4.28086e-98	-0.532
ADARB2	2.27091e-98	-0.532
RARRES3	3.29823e-98	-0.532
C11orf39	3.855e-98	-0.532
LAMP5	2.18002e-98	-0.532
COL20A1	4.34052e-98	-0.532
PBXIP1	8.10787e-98	-0.531
ADAMTS4	8.49179e-98	-0.531
PTK2B	6.04846e-98	-0.531
SLCO1C1	7.2557e-98	-0.531
FMO3	2.16222e-97	-0.53
SLC2A5	2.97829e-97	-0.53
LMOD1	2.09086e-97	-0.53
SLC5A11	1.50961e-97	-0.53
TMEM59L	2.00415e-97	-0.53
SYT7	8.62573e-97	-0.529
KCNA2	1.08312e-96	-0.528
SLC15A2	2.03043e-96	-0.528
SLC4A4	2.42321e-96	-0.528
MIR22HG	2.52844e-96	-0.528
SELM	1.77447e-96	-0.528
C1orf162	4.87859e-96	-0.527
D2HGDH	3.58583e-96	-0.527
HCP5	3.05078e-96	-0.527
PILRA	3.78303e-96	-0.527
GLYCTK	1.42929e-95	-0.526
COL11A2	1.05518e-95	-0.526
MX1	7.20592e-96	-0.526
CPO	3.62748e-95	-0.525
SYN2	3.51976e-95	-0.525
DOCK5	3.03827e-95	-0.525
TJP2	2.01695e-95	-0.525
PRUNE2	2.52022e-95	-0.525
SIAE	3.80268e-95	-0.525
KCNH1	8.28871e-95	-0.524
DOCK10	1.11399e-94	-0.524
PTGES2	1.17519e-94	-0.524
TPRN	5.69781e-95	-0.524
AHNAK	9.07683e-95	-0.524
CNP	1.16388e-94	-0.524
HSPB6	7.74392e-95	-0.524
RAP1GAP	1.45106e-94	-0.523
PRSS42	2.4367e-94	-0.523
ASIC3	2.16814e-94	-0.523
SLC22A9	2.91062e-94	-0.523
TESPA1	1.24414e-94	-0.523
ABCA10	2.09951e-94	-0.523
ST6GALNAC1	1.48775e-94	-0.523
ADAM33	3.21948e-94	-0.523
GUSBP5	3.90044e-94	-0.522
OGFRL1	3.80384e-94	-0.522
NOTCH4	4.84274e-94	-0.522
JPH4	7.32319e-94	-0.522
MYBPC1	1.0861e-93	-0.521
STX1A	2.54435e-93	-0.52
ABCB1	4.07514e-93	-0.52
FSTL3	3.4695e-93	-0.52
TMEM184B	3.53189e-93	-0.52
PROK1	8.96963e-93	-0.519
ITM2C	6.49265e-93	-0.519
CPLX2	9.76952e-93	-0.519
C5orf4	5.7729e-93	-0.519
TOLLIP	1.40893e-92	-0.519
C11orf40	1.21073e-92	-0.519
SLC4A11	1.39375e-92	-0.519
KCNQ4	2.53432e-92	-0.518
ITGA10	1.56009e-92	-0.518
NLRP3	1.95014e-92	-0.518
KCNG3	1.5159e-92	-0.518
AMT	2.23377e-92	-0.518
PSMB8	2.36703e-92	-0.518
TRIM22	2.88492e-92	-0.518
BEST1	2.01895e-92	-0.518
SLC14A1	2.18303e-92	-0.518
APOL2	3.29251e-92	-0.518
ZBTB7B	9.43242e-92	-0.517
HLA-DRA	4.04878e-92	-0.517
POLD4	5.04573e-92	-0.517
ITPR2	3.89035e-92	-0.517
TESC	6.12451e-92	-0.517
GADD45B	5.45406e-92	-0.517
ADC	1.43485e-91	-0.516
PKP4	9.9338e-92	-0.516
BDH1	1.67594e-91	-0.516
IFIT3	1.74667e-91	-0.516
ROM1	1.00016e-91	-0.516
C12orf39	1.02772e-91	-0.516
PRRT3	4.34138e-91	-0.515
TPD52	4.44452e-91	-0.515
GPR123	2.8648e-91	-0.515
UBALD1	3.17246e-91	-0.515
ICOSLG	5.79087e-91	-0.515
MUCL1	1.04889e-90	-0.514
PNCK	6.63475e-91	-0.514
KCNAB2	2.58266e-90	-0.513
FLJ42875	2.31479e-90	-0.513
GPR35	3.08306e-90	-0.513
ENPP3	2.89125e-90	-0.513
CYHR1	2.20251e-90	-0.513
ZBTB16	2.37294e-90	-0.513
DICER1-AS1	3.20994e-90	-0.513
FLCN	3.37659e-90	-0.513
ACSS1	4.05089e-90	-0.513
TFE3	1.65811e-90	-0.513
RYR2	5.23558e-90	-0.512
RTKN	4.41399e-90	-0.512
LEPREL2	6.42381e-90	-0.512
P2RX2	5.65116e-90	-0.512
CREG2	2.36379e-89	-0.511
FGD2	1.50267e-89	-0.511
IFIT2	2.44829e-89	-0.511
NEURL	1.34061e-89	-0.511
HPSE2	2.41167e-89	-0.511
RGCC	1.92914e-89	-0.511
LYPD5	2.24309e-89	-0.511
PDXK	1.73685e-89	-0.511
CD52	5.29228e-89	-0.51
RASSF5	3.63224e-89	-0.51
KLF15	3.25383e-89	-0.51
STAC2	4.13117e-89	-0.51
ZNF862	1.06196e-88	-0.509
UGT8	1.63898e-88	-0.508
SMIM3	3.59948e-88	-0.508
LIPC	2.12093e-88	-0.508
ADAMTS17	3.65893e-88	-0.508
RILP	1.6544e-88	-0.508
LYRM9	3.74147e-88	-0.508
CHRM3	5.48782e-88	-0.507
TLR9	9.26927e-88	-0.507
GDA	4.54432e-88	-0.507
C10orf54	7.64463e-88	-0.507
CCDC85B	9.39595e-88	-0.507
ARHGAP9	6.27147e-88	-0.507
TK2	5.26157e-88	-0.507
NFKBID	7.17134e-88	-0.507
SERPINB6	2.01541e-87	-0.506
EPB41L4B	2.02806e-87	-0.506
IFIT1	1.07797e-87	-0.506
SLC9A1	5.40703e-87	-0.505
ARID5A	3.15288e-87	-0.505
ASIC4	3.86957e-87	-0.505
PARM1	4.62292e-87	-0.505
CAMK2G	1.45162e-86	-0.504
SYT12	1.36108e-86	-0.504
BLNK	3.0211e-86	-0.503
ADCY4	3.49344e-86	-0.503
ICAM5	3.68615e-86	-0.503
NEFH	3.42559e-86	-0.503
GABRA1	6.30064e-86	-0.502
GPR83	4.14997e-86	-0.502
PTHLH	4.1852e-86	-0.502
CDC42EP1	4.38289e-86	-0.502
AK5	1.73917e-85	-0.501
MAP3K6	2.04906e-85	-0.501
HPCAL4	1.99256e-85	-0.501
NEK10	1.75696e-85	-0.501
PILRB	2.25248e-85	-0.501
OR6W1P	1.95217e-85	-0.501
ANO3	1.08262e-85	-0.501
CMTM2	1.08984e-85	-0.501
MITF	5.45908e-85	-0.5
KIF6	3.13193e-85	-0.5
KCNA1	2.62849e-85	-0.5
ABCA7	3.40819e-85	-0.5
BCL3	2.66958e-85	-0.5
GNG7	5.48507e-85	-0.5
CEBPB	4.73035e-85	-0.5
HIGD1B	1.10986e-84	-0.499
FADS6	9.56842e-85	-0.499
SEMA6B	6.45395e-85	-0.499
N4BP2L1	2.4437e-84	-0.498
RIN3	2.86274e-84	-0.498
CIITA	2.36801e-84	-0.498
FXYD3	1.56727e-84	-0.498
PM20D1	6.78764e-84	-0.497
MYRIP	7.24028e-84	-0.497
FHIT	5.89624e-84	-0.497
DPEP2	4.38932e-84	-0.497
OTUD7B	9.68301e-84	-0.496
ALS2CR12	1.6082e-83	-0.496
TMEM176A	1.76297e-83	-0.496
CYP2C9	7.97141e-84	-0.496
BST2	7.86585e-84	-0.496
SLAMF7	2.1539e-83	-0.495
PNPLA2	2.36858e-83	-0.495
NRIP3	2.9391e-83	-0.495
DAPK2	4.00072e-83	-0.495
RAB11FIP3	2.56095e-83	-0.495
ZDHHC23	1.009e-82	-0.494
ABCC12	6.30457e-83	-0.494
PRNP	5.59739e-83	-0.494
WDFY3-AS2	1.26293e-82	-0.493
HOPX	1.18306e-82	-0.493
RCAN2	1.76753e-82	-0.493
DYNLL2	1.46866e-82	-0.493
SIRT2	2.37171e-82	-0.493
SPEF1	1.7079e-82	-0.493
FERMT1	1.81992e-82	-0.493
ATP1B1	3.53114e-82	-0.492
EGR4	3.05257e-82	-0.492
HLA-DPA1	5.11981e-82	-0.492
INMT	3.18528e-82	-0.492
PDZD7	4.66494e-82	-0.492
AFAP1L2	5.8457e-82	-0.492
SLC22A10	3.96417e-82	-0.492
CLMN	2.75593e-82	-0.492
TRPV2	2.77497e-82	-0.492
INCA1	2.61223e-82	-0.492
DHX58	5.58671e-82	-0.492
ADAMTSL5	5.0294e-82	-0.492
HLA-L	8.385e-82	-0.491
GALT	1.02744e-81	-0.491
C15orf52	7.59198e-82	-0.491
PLA1A	1.48417e-81	-0.49
PLSCR4	2.38971e-81	-0.49
ART3	2.00711e-81	-0.49
ASAP1-IT1	1.64621e-81	-0.49
KIF17	3.71046e-81	-0.489
GBP4	3.98701e-81	-0.489
RFX8	4.40111e-81	-0.489
MGAT5B	4.30628e-81	-0.489
SPHK2	4.78757e-81	-0.489
SLC25A23	7.58279e-81	-0.489
PCP4	5.37959e-81	-0.489
AGBL4	1.2526e-80	-0.488
ME1	9.72504e-81	-0.488
TRPM6	1.02362e-80	-0.488
WFDC13	1.76969e-80	-0.488
CACNA1I	1.90954e-80	-0.488
WAS	1.28042e-80	-0.488
CLCA4	3.12034e-80	-0.487
ADORA1	2.42019e-80	-0.487
BTN3A2	4.00527e-80	-0.487
NIPAL2	2.78308e-80	-0.487
SLC24A2	4.40181e-80	-0.487
ADSSL1	3.01182e-80	-0.487
IL6R	5.1597e-80	-0.486
EPHX1	7.34213e-80	-0.486
LINC00083	5.26435e-80	-0.486
LYZL4	7.54914e-80	-0.486
MGLL	7.89966e-80	-0.486
PCDH15	7.52187e-80	-0.486
GRIK4	5.87688e-80	-0.486
SERGEF	9.70456e-80	-0.486
FAM3A	8.30703e-80	-0.486
GALNTL4	1.35893e-79	-0.485
MAP4K2	1.71674e-79	-0.485
ACSM5	4.64118e-79	-0.484
CLTC-IT1	5.42555e-79	-0.484
GSDMB	4.59591e-79	-0.484
FAM212B	9.65633e-79	-0.483
TNNT2	1.13399e-78	-0.483
PRKCD	1.10685e-78	-0.483
LY6E	7.26622e-79	-0.483
LPAR1	8.91502e-79	-0.483
TPP1	9.50481e-79	-0.483
ADAMTS1	1.06769e-78	-0.483
BCAN	1.42032e-78	-0.482
GPT	1.96656e-78	-0.482
NTRK2	2.56688e-78	-0.482
LINC00597	2.13548e-78	-0.482
NPTX1	1.48947e-78	-0.482
TGM2	2.97075e-78	-0.482
PIK3IP1	2.34274e-78	-0.482
GUK1	4.70313e-78	-0.481
GLT25D2	3.29636e-78	-0.481
SLC26A9	5.4976e-78	-0.481
ADCY2	5.94232e-78	-0.481
CARD16	3.82057e-78	-0.481
ENOSF1	6.18219e-78	-0.481
PRR13	3.48656e-78	-0.481
NKG7	6.11216e-78	-0.481
HLA-F-AS1	1.01716e-77	-0.48
B4GALNT3	1.65322e-77	-0.48
RASL11A	1.28334e-77	-0.48
KCNJ16	8.73325e-78	-0.48
PPP6R1	1.56429e-77	-0.48
FYCO1	1.80133e-77	-0.479
C6orf136	2.60925e-77	-0.479
CTNNA3	2.15062e-77	-0.479
LAMA3	3.05964e-77	-0.479
MYL9	3.53419e-77	-0.479
TMEM125	4.26662e-77	-0.478
KCNIP3	7.216e-77	-0.478
PNKD	3.97468e-77	-0.478
CYP4V2	6.59255e-77	-0.478
LRMP	3.8917e-77	-0.478
PZP	4.63234e-77	-0.478
WFDC1	5.66666e-77	-0.478
FOXF1	8.48387e-77	-0.478
FAM215A	8.04962e-77	-0.478
FTL	3.92029e-77	-0.478
PPP1R13L	8.05613e-77	-0.478
GGT5	8.55109e-77	-0.478
LOC100128751	1.24898e-76	-0.477
GP9	1.06462e-76	-0.477
GFOD1	1.22727e-76	-0.477
RSPH3	8.87067e-77	-0.477
HTATIP2	1.1186e-76	-0.477
CTSF	1.53874e-76	-0.477
ALDOA	1.1522e-76	-0.477
PKD1L2	9.66672e-77	-0.477
KAT2A	1.37043e-76	-0.477
SNRNP70	1.19511e-76	-0.477
SOD3	3.01638e-76	-0.476
PPP3R2	4.05474e-76	-0.476
SLCO2B1	2.1948e-76	-0.476
OAF	3.65125e-76	-0.476
USP2	2.59284e-76	-0.476
TRMT61A	3.36424e-76	-0.476
PLEKHO2	2.59952e-76	-0.476
SREBF1	2.19672e-76	-0.476
MACF1	9.64885e-76	-0.475
ELOVL1	5.88085e-76	-0.475
TRBV27	7.98337e-76	-0.475
PON2	6.57525e-76	-0.475
GPIHBP1	4.74129e-76	-0.475
PXN	5.25191e-76	-0.475
TRPM4	4.92415e-76	-0.475
SLC52A3	6.93404e-76	-0.475
SLC6A7	2.06666e-75	-0.474
GABRB2	1.77895e-75	-0.474
CCND3	1.22421e-75	-0.474
RXRA	1.15123e-75	-0.474
ACSL5	1.17699e-75	-0.474
BBOX1	1.35359e-75	-0.474
C19orf21	1.1507e-75	-0.474
HRH3	1.61207e-75	-0.474
IL17RB	2.44716e-75	-0.473
C5orf64	4.22009e-75	-0.473
EPB41L2	3.58807e-75	-0.473
SGSM2	5.06499e-75	-0.473
ALKBH6	3.75186e-75	-0.473
SRXN1	3.43755e-75	-0.473
PLEKHM2	1.13461e-74	-0.472
LINC00260	9.05765e-75	-0.472
MAP3K11	1.09018e-74	-0.472
NKX2-2	5.46904e-75	-0.472
KCNK12	1.95924e-74	-0.471
CPNE9	1.89782e-74	-0.471
ABCC5	2.26296e-74	-0.471
HTRA4	1.34694e-74	-0.471
CALHM2	2.56892e-74	-0.471
EVI2A	2.04429e-74	-0.471
MALAT1	1.22511e-74	-0.471
HPCA	4.41596e-74	-0.47
ZMYND12	5.33e-74	-0.47
SLC1A3	2.96512e-74	-0.47
RNF144B	4.06614e-74	-0.47
NT5E	4.85804e-74	-0.47
PTGDR2	4.9199e-74	-0.47
SNX22	3.38131e-74	-0.47
STRC	3.28169e-74	-0.47
PDE4C	3.36624e-74	-0.47
VEGFB	6.21206e-74	-0.469
METTL7B	9.53216e-74	-0.469
ULK1	8.7271e-74	-0.469
ADAM20	1.10179e-73	-0.469
PNPLA6	1.18434e-73	-0.469
FBXO27	7.48973e-74	-0.469
MCHR1	7.71986e-74	-0.469
SLC51A	1.9412e-73	-0.468
ANXA6	1.47018e-73	-0.468
KCND1	2.61756e-73	-0.468
SELL	3.7444e-73	-0.467
SLC48A1	3.39759e-73	-0.467
CGNL1	3.12213e-73	-0.467
KRTAP10-1	2.95807e-73	-0.467
HERC6	9.60688e-73	-0.466
FLJ16171	1.28956e-72	-0.466
CYP3A43	6.92973e-73	-0.466
NEFL	7.42196e-73	-0.466
CALY	9.4369e-73	-0.466
GPR162	8.46877e-73	-0.466
SLC9A3R1	1.1031e-72	-0.466
LGALS4	7.37989e-73	-0.466
SLC4A10	1.84619e-72	-0.465
RETSAT	1.7308e-72	-0.465
NEB	1.61759e-72	-0.465
FSTL4	1.71681e-72	-0.465
KIF13B	2.99657e-72	-0.465
DUOX1	2.16484e-72	-0.465
ABCA9	2.83188e-72	-0.465
STEAP2	5.2962e-72	-0.464
NPTN	3.81495e-72	-0.464
GHDC	3.65645e-72	-0.464
KLK7	4.82533e-72	-0.464
GPR155	1.51402e-71	-0.463
PGC	9.82749e-72	-0.463
AKR1C3	1.16208e-71	-0.463
CACNB2	1.26419e-71	-0.463
FBXW4	1.26078e-71	-0.463
STH	7.66724e-72	-0.463
GPAT2	2.40037e-71	-0.462
MAP6D1	2.47765e-71	-0.462
KCNIP4	3.22493e-71	-0.462
VGF	1.60721e-71	-0.462
EGR3	1.87285e-71	-0.462
PARP10	2.68934e-71	-0.462
SLC22A25	3.31181e-71	-0.462
TNFSF13B	3.02419e-71	-0.462
USF2	2.47426e-71	-0.462
MATK	1.77416e-71	-0.462
XCR1	5.4082e-71	-0.461
NCKIPSD	6.51207e-71	-0.461
ANKRD18DP	4.17752e-71	-0.461
HTR1E	3.53763e-71	-0.461
FAM167A	6.074e-71	-0.461
PCDH9	4.27127e-71	-0.461
TRIM47	6.31657e-71	-0.461
KRTDAP	7.17829e-71	-0.461
C9orf131	1.24785e-70	-0.46
TLR4	1.28153e-70	-0.46
ENDOU	7.66588e-71	-0.46
HAMP	1.11879e-70	-0.46
ZFP36	9.36827e-71	-0.46
ENPP6	2.69309e-70	-0.459
HRH2	3.17855e-70	-0.459
LOC100133106	3.45137e-70	-0.459
FNBP1	2.27466e-70	-0.459
PPP1R32	2.45275e-70	-0.459
MYO7A	1.66625e-70	-0.459
LOC100499227	3.43737e-70	-0.459
CRYL1	2.54957e-70	-0.459
KRTAP12-3	1.82882e-70	-0.459
IL37	5.44405e-70	-0.458
TRPV6	4.95759e-70	-0.458
MAPK15	6.19631e-70	-0.458
GRIN1	4.10458e-70	-0.458
OTOGL	4.69517e-70	-0.458
LINC00341	4.22789e-70	-0.458
CMTM4	5.11142e-70	-0.458
TICAM1	3.61899e-70	-0.458
DACT3	4.29323e-70	-0.458
MOV10L1	6.24749e-70	-0.458
GJC2	1.00535e-69	-0.457
UPK3B	1.13216e-69	-0.457
MSS51	1.52431e-69	-0.457
SORBS1	1.55501e-69	-0.457
CSAD	1.6125e-69	-0.457
ANKRD29	1.18385e-69	-0.457
CYP1B1-AS1	3.42437e-69	-0.456
IL1RL2	1.82301e-69	-0.456
SLC22A13	2.58462e-69	-0.456
FADS3	2.65056e-69	-0.456
PTPRR	3.31569e-69	-0.456
ANKRD40	3.41422e-69	-0.456
RIMS3	3.90152e-69	-0.455
C5orf27	3.91963e-69	-0.455
CADPS2	5.23176e-69	-0.455
ADAM28	5.96495e-69	-0.455
OR6A2	6.36499e-69	-0.455
CDH20	7.43677e-69	-0.455
CDH19	3.70622e-69	-0.455
SLC17A7	6.46942e-69	-0.455
CPQ	1.40884e-68	-0.454
ADD3	1.36485e-68	-0.454
PRF1	1.27108e-68	-0.454
LOC100131541	8.22712e-69	-0.454
ADAMTS8	1.0303e-68	-0.454
SDS	1.42452e-68	-0.454
NRG4	1.35793e-68	-0.454
GAST	1.4668e-68	-0.454
LILRB2	1.31522e-68	-0.454
PLEKHG5	2.09243e-68	-0.453
C1orf110	2.025e-68	-0.453
ZCWPW1	2.15983e-68	-0.453
AVPI1	2.14302e-68	-0.453
PLCB2	3.39416e-68	-0.453
VWA3A	2.8831e-68	-0.453
TRADD	2.37723e-68	-0.453
SSTR3	2.06191e-68	-0.453
FAM43B	3.94584e-68	-0.452
C1orf101	6.38555e-68	-0.452
PLD1	6.28694e-68	-0.452
NR3C1	4.03285e-68	-0.452
TINAG	4.61612e-68	-0.452
LINC00174	4.43029e-68	-0.452
MYL3	1.41519e-67	-0.451
LTA	7.75246e-68	-0.451
PPARD	8.88405e-68	-0.451
IRF5	1.36666e-67	-0.451
BAIAP3	1.13076e-67	-0.451
TTYH1	8.64225e-68	-0.451
CCNO	2.54051e-67	-0.45
PCDH1	1.70805e-67	-0.45
KCNS2	2.62037e-67	-0.45
PKD2L1	2.47737e-67	-0.45
ARHGAP44	1.71707e-67	-0.45
RAB37	2.26569e-67	-0.45
SLC13A5	3.03267e-67	-0.45
OSBPL1A	2.00407e-67	-0.45
RUNX3	3.44205e-67	-0.449
PROC	6.12554e-67	-0.449
IL1RAP	5.92697e-67	-0.449
PDE8B	3.89415e-67	-0.449
FGF20	4.72675e-67	-0.449
CD44	5.13049e-67	-0.449
TSSK4	5.39133e-67	-0.449
GAS7	5.99784e-67	-0.449
TTLL6	4.68575e-67	-0.449
CXorf67	6.94236e-67	-0.449
PYCR2	8.57351e-67	-0.448
FGFR3	8.85122e-67	-0.448
NRN1L	7.55732e-67	-0.448
ABCA8	1.5149e-66	-0.448
SFI1	1.07699e-66	-0.448
TIMP3	1.34501e-66	-0.448
TGFBR3	3.21195e-66	-0.447
C4orf6	2.13737e-66	-0.447
TPD52L1	2.74908e-66	-0.447
ERVFRD-1	2.56468e-66	-0.447
OSTF1	2.24704e-66	-0.447
GNA14	2.08634e-66	-0.447
BTBD16	2.16424e-66	-0.447
KIF5A	3.05695e-66	-0.447
PPFIA3	1.59828e-66	-0.447
CACNA1A	1.91273e-66	-0.447
KRTAP6-1	1.5689e-66	-0.447
S100A16	1.87208e-66	-0.447
TNFRSF4	4.96266e-66	-0.446
HADHB	4.59322e-66	-0.446
LGI1	3.73309e-66	-0.446
RASGEF1A	5.94804e-66	-0.446
ETS2	3.82383e-66	-0.446
IGSF1	5.06332e-66	-0.446
TRAF3IP3	7.84617e-66	-0.445
FAM131A	8.66087e-66	-0.445
TNFSF10	1.28645e-65	-0.445
LRIT3	1.28797e-65	-0.445
IL17A	8.75409e-66	-0.445
NOS3	8.14466e-66	-0.445
HIPK2	8.4417e-66	-0.445
STYK1	1.35365e-65	-0.445
RLBP1	1.32677e-65	-0.445
FAM27L	1.14169e-65	-0.445
IFI35	7.85478e-66	-0.445
GRIK1	1.11733e-65	-0.445
COL24A1	1.51115e-65	-0.444
FHL5	1.77081e-65	-0.444
CD274	2.79051e-65	-0.444
TMEM151A	2.60666e-65	-0.444
PRMT8	1.48512e-65	-0.444
MGP	1.64937e-65	-0.444
TMEM86B	1.66781e-65	-0.444
COL7A1	3.22497e-65	-0.443
TJAP1	3.70283e-65	-0.443
HTR5A	4.55061e-65	-0.443
TRHDE	5.37815e-65	-0.443
ST8SIA3	5.54363e-65	-0.443
TFPT	3.62755e-65	-0.443
NCR3	6.91446e-65	-0.442
MBLAC1	1.09058e-64	-0.442
OPLAH	9.60034e-65	-0.442
LGR5	1.11505e-64	-0.442
C22orf26	6.71131e-65	-0.442
EXD3	1.17139e-64	-0.442
EPS8L3	1.46563e-64	-0.441
SELENBP1	1.31797e-64	-0.441
ANXA4	1.637e-64	-0.441
MALL	1.52629e-64	-0.441
KLHL3	2.1314e-64	-0.441
C9orf16	1.5846e-64	-0.441
SGCA	1.58337e-64	-0.441
TNFRSF11A	1.32153e-64	-0.441
ZMAT3	3.43529e-64	-0.44
C7orf50	2.85264e-64	-0.44
OPN4	3.7736e-64	-0.44
SLC43A1	5.45063e-64	-0.44
SCN8A	3.79223e-64	-0.44
C1QL1	5.39681e-64	-0.44
NPTXR	5.18219e-64	-0.44
KCNC4	5.86523e-64	-0.439
KIF1A	5.70961e-64	-0.439
SPOCK3	7.65592e-64	-0.439
OXR1	1.02255e-63	-0.439
SLC35D2	6.75253e-64	-0.439
USH1C	5.76942e-64	-0.439
PNPLA5	8.05296e-64	-0.439
PDE6B	1.29371e-63	-0.438
ADAMTS14	2.37524e-63	-0.438
LGALS3	2.21807e-63	-0.438
SLC7A8	1.21075e-63	-0.438
ACTN1	2.00405e-63	-0.438
MAN1C1	2.86717e-63	-0.437
SP100	2.73265e-63	-0.437
OPRM1	4.37026e-63	-0.437
SAMD9L	2.80207e-63	-0.437
CEACAM1	2.74108e-63	-0.437
OLIG2	3.72662e-63	-0.437
KCNJ4	4.38597e-63	-0.437
NPAS2	5.76567e-63	-0.436
HAAO	5.34029e-63	-0.436
WIPF1	9.03602e-63	-0.436
POLN	5.2199e-63	-0.436
MOGAT3	6.00966e-63	-0.436
PLAU	8.62007e-63	-0.436
CD3E	7.34141e-63	-0.436
EML3	5.98709e-63	-0.436
ABCC3	8.46851e-63	-0.436
APOL1	8.07062e-63	-0.436
SULT4A1	8.53451e-63	-0.436
DMBT1	8.83603e-63	-0.436
PCNXL2	1.17747e-62	-0.435
SLC12A8	1.88469e-62	-0.435
COL10A1	2.02219e-62	-0.435
TSPAN15	1.15876e-62	-0.435
TCIRG1	1.04021e-62	-0.435
GPR179	1.42394e-62	-0.435
CCDC105	1.2692e-62	-0.435
GGN	1.18972e-62	-0.435
KLK5	1.11811e-62	-0.435
CXCL6	3.08608e-62	-0.434
RERGL	2.61434e-62	-0.434
ITPKA	3.60096e-62	-0.434
DOCK6	3.77009e-62	-0.434
KCNMB1	6.07394e-62	-0.433
PHKG1	8.71331e-62	-0.433
CNGB1	4.81208e-62	-0.433
UNC13D	4.86639e-62	-0.433
KLK2	6.07269e-62	-0.433
PVALB	6.52874e-62	-0.433
NFASC	1.1098e-61	-0.432
INHA	1.36155e-61	-0.432
ANO7	8.93402e-62	-0.432
C1QL2	1.50988e-61	-0.432
MYLK	9.65175e-62	-0.432
ITM2B	1.00169e-61	-0.432
RAB7L1	2.07689e-61	-0.431
ASB1	2.44127e-61	-0.431
RRH	2.32513e-61	-0.431
THBS4	2.80216e-61	-0.431
LCP2	3.54881e-61	-0.431
ENPP5	2.95625e-61	-0.431
FGF17	2.09392e-61	-0.431
HSPA12A	3.26181e-61	-0.431
LRRC43	2.40894e-61	-0.431
RNPS1	2.0744e-61	-0.431
ATP4A	1.867e-61	-0.431
ZHX3	3.07107e-61	-0.431
STMN3	2.12426e-61	-0.431
C2orf82	3.89592e-61	-0.43
C2orf65	5.64205e-61	-0.43
PRSS16	5.19857e-61	-0.43
NCR2	5.59727e-61	-0.43
MSC	5.18584e-61	-0.43
PTPN3	4.67502e-61	-0.43
ITGAM	5.03649e-61	-0.43
GSG1L	6.33536e-61	-0.43
PQLC1	5.1225e-61	-0.43
PPP1R16B	4.77887e-61	-0.43
AHCYL1	1.29887e-60	-0.429
ERC2-IT1	8.97017e-61	-0.429
MEPE	1.14969e-60	-0.429
SLC31A2	1.43904e-60	-0.429
LCN8	9.18832e-61	-0.429
DIO2	1.4699e-60	-0.429
NAGPA	1.08607e-60	-0.429
LILRA1	1.2251e-60	-0.429
C20orf203	1.17143e-60	-0.429
ATP2B3	1.14465e-60	-0.429
PPAP2B	2.03326e-60	-0.428
VAX2	2.46602e-60	-0.428
SEPP1	1.94343e-60	-0.428
SH3PXD2A	2.25929e-60	-0.428
NRXN3	1.85627e-60	-0.428
TYRO3	2.01907e-60	-0.428
CD7	1.86656e-60	-0.428
SLC9A2	3.49398e-60	-0.427
PDE7B	5.71225e-60	-0.427
SIDT2	4.19003e-60	-0.427
C12orf54	3.07431e-60	-0.427
LILRB4	4.68826e-60	-0.427
HPCAL1	3.16572e-60	-0.427
MPZ	8.59709e-60	-0.426
PGBD5	6.66291e-60	-0.426
SLC11A1	1.0088e-59	-0.426
DTNB	6.10801e-60	-0.426
ZNF385B	1.11832e-59	-0.426
UBTD1	6.8732e-60	-0.426
ST8SIA5	8.45289e-60	-0.426
CLASRP	8.29244e-60	-0.426
KCNQ2	9.33354e-60	-0.426
PSORS1C2	1.34328e-59	-0.425
HHLA1	2.19502e-59	-0.425
DMRT2	2.19528e-59	-0.425
PFKP	1.32065e-59	-0.425
SLC39A13	1.66329e-59	-0.425
TCEA3	4.24619e-59	-0.424
S100A11	3.11231e-59	-0.424
SLC19A3	2.83811e-59	-0.424
GATA2	3.18543e-59	-0.424
THBS2	2.62581e-59	-0.424
PFKFB3	3.57555e-59	-0.424
SYNPO2L	3.28676e-59	-0.424
KCNK7	3.50096e-59	-0.424
SDSL	4.49311e-59	-0.424
OR11H4	3.69843e-59	-0.424
SRCIN1	4.10703e-59	-0.424
DMKN	3.36042e-59	-0.424
ARFRP1	4.63966e-59	-0.424
MAGEC3	3.2978e-59	-0.424
CYBRD1	7.17045e-59	-0.423
THRB	7.08758e-59	-0.423
IDI2-AS1	5.35155e-59	-0.423
PDE1B	5.19603e-59	-0.423
UNKL	8.43439e-59	-0.423
C18orf15	4.98941e-59	-0.423
SLC25A41	7.3641e-59	-0.423
SLC17A9	5.26031e-59	-0.423
C2CD2	6.17428e-59	-0.423
PNMA5	5.38283e-59	-0.423
TNR	9.59159e-59	-0.422
LOC100128644	1.74839e-58	-0.422
RASGRP1	1.49279e-58	-0.422
ZDHHC1	1.15798e-58	-0.422
HABP2	3.3796e-58	-0.421
CD82	2.09209e-58	-0.421
LTBR	3.19686e-58	-0.421
PAK6	3.25648e-58	-0.421
FURIN	3.3122e-58	-0.421
FLJ40448	2.97173e-58	-0.421
MYOM1	3.25988e-58	-0.421
DENND1C	3.69194e-58	-0.421
GIPC1	1.92908e-58	-0.421
CACNB4	4.44703e-58	-0.42
FGFRL1	5.55665e-58	-0.42
GABRB1	4.05108e-58	-0.42
MAPK13	3.8736e-58	-0.42
PLN	4.86055e-58	-0.42
FAM71F1	4.19501e-58	-0.42
FOXO4	4.24811e-58	-0.42
SH2D1B	7.92788e-58	-0.419
KIAA0040	8.86641e-58	-0.419
SP110	8.53333e-58	-0.419
SLC23A1	1.12549e-57	-0.419
RIMS2	8.29904e-58	-0.419
DKK3	9.22056e-58	-0.419
IFLTD1	1.17882e-57	-0.419
MGC10814	1.37705e-57	-0.419
CCDC13	2.20196e-57	-0.418
TMEM14E	2.01765e-57	-0.418
GCNT4	2.296e-57	-0.418
LSP1	1.92053e-57	-0.418
OR5I1	2.55489e-57	-0.418
SSPN	2.73014e-57	-0.418
CES3	1.99935e-57	-0.418
2019-09-12	2.11095e-57	-0.418
PLEKHF1	2.36389e-57	-0.418
OR7A5	2.48976e-57	-0.418
LHFPL1	1.8498e-57	-0.418
MOGAT1	4.18612e-57	-0.417
C9orf62	4.56027e-57	-0.417
DSC1	4.41676e-57	-0.417
ENTPD6	4.36562e-57	-0.417
ARHGAP6	4.11344e-57	-0.417
RBP7	1.08246e-56	-0.416
STIM1	6.27888e-57	-0.416
SORL1	1.03715e-56	-0.416
FAM222A	8.94128e-57	-0.416
OAS1	9.77984e-57	-0.416
KCNC2	6.90832e-57	-0.416
NOL3	8.44144e-57	-0.416
C19orf45	9.78267e-57	-0.416
CTSZ	1.0402e-56	-0.416
GATA5	8.27356e-57	-0.416
INPP5J	6.56442e-57	-0.416
MAB21L3	1.79356e-56	-0.415
CDK5R2	1.20171e-56	-0.415
LST1	2.07658e-56	-0.415
AIF1L	1.67524e-56	-0.415
CALHM1	1.55853e-56	-0.415
GRAMD1B	1.6184e-56	-0.415
PC	1.6814e-56	-0.415
SH3BP1	1.49456e-56	-0.415
PCSK1N	1.80805e-56	-0.415
TAC3	2.2551e-56	-0.414
KRTAP10-7	2.25574e-56	-0.414
KLHDC7B	3.19984e-56	-0.414
HS1BP3	4.57438e-56	-0.413
KAT2B	7.03537e-56	-0.413
TMPRSS5	6.0367e-56	-0.413
SERPINA3	7.84074e-56	-0.413
MAPK3	4.67695e-56	-0.413
SPATA20	4.59959e-56	-0.413
CCL5	7.85748e-56	-0.413
HPN	7.53408e-56	-0.413
TOMM40	6.10104e-56	-0.413
SAT1	6.14508e-56	-0.413
FAM73B	9.66408e-56	-0.412
MIR31HG	8.46081e-56	-0.412
RGR	9.24588e-56	-0.412
RTBDN	1.23833e-55	-0.412
BPIFA3	1.07719e-55	-0.412
TANGO2	9.07832e-56	-0.412
HYAL1	2.52065e-55	-0.411
HLA-DMA	2.80431e-55	-0.411
AHI1	2.11402e-55	-0.411
SCARA3	2.55106e-55	-0.411
PRSS3	1.86131e-55	-0.411
CLRN3	2.09791e-55	-0.411
PLXDC1	2.83263e-55	-0.411
KCNH4	2.96305e-55	-0.411
CD160	3.62735e-55	-0.41
MYOG	3.31364e-55	-0.41
HCLS1	4.40503e-55	-0.41
RXFP1	4.38686e-55	-0.41
WNK2	3.68621e-55	-0.41
PPP1R3C	4.31643e-55	-0.41
SNX32	4.37286e-55	-0.41
ULK3	5.90766e-55	-0.41
PRTN3	3.57171e-55	-0.41
CYP4F8	4.80788e-55	-0.41
LDLRAP1	6.88042e-55	-0.409
CCDC17	7.69207e-55	-0.409
IGSF11	6.71517e-55	-0.409
ARSJ	9.92673e-55	-0.409
LOC100128508	9.32285e-55	-0.409
IPCEF1	6.45006e-55	-0.409
LYG2	1.69227e-54	-0.408
PEX5L	1.16312e-54	-0.408
RIMS1	1.17499e-54	-0.408
KLF14	1.68516e-54	-0.408
DKFZp779M0652	1.26273e-54	-0.408
GAL	2.00505e-54	-0.408
DIO3OS	1.27693e-54	-0.408
CD55	3.66517e-54	-0.407
CLEC4F	3.15343e-54	-0.407
ANXA2R	4.03449e-54	-0.407
PTPRE	2.51182e-54	-0.407
NUDT9P1	3.41996e-54	-0.407
PHLDB1	3.45608e-54	-0.407
LPXN	2.44384e-54	-0.407
C16orf85	2.90296e-54	-0.407
CLEC10A	3.37953e-54	-0.407
LAIR1	3.69246e-54	-0.407
PTPRH	3.43856e-54	-0.407
IL1R2	7.40557e-54	-0.406
CAPN13	6.26304e-54	-0.406
TRAF3IP2	6.27948e-54	-0.406
GREM1	7.24109e-54	-0.406
DLGAP1	5.8425e-54	-0.406
TPK1	1.28567e-53	-0.405
TNFAIP8L3	1.13859e-53	-0.405
CALCOCO2	9.04945e-54	-0.405
PAPL	1.55351e-53	-0.405
NECAB3	1.41697e-53	-0.405
PARVG	1.47665e-53	-0.405
RGN	1.23526e-53	-0.405
CD207	1.65908e-53	-0.404
TGOLN2	1.59973e-53	-0.404
ELL2	2.65001e-53	-0.404
VIP	2.1816e-53	-0.404
LOC254896	2.08815e-53	-0.404
HOGA1	1.62723e-53	-0.404
STK32C	2.20063e-53	-0.404
CALCA	1.87173e-53	-0.404
ACSS3	2.12798e-53	-0.404
BEGAIN	2.4711e-53	-0.404
LOXHD1	2.39751e-53	-0.404
NDUFS7	2.32676e-53	-0.404
OR2AK2	3.16058e-53	-0.403
FMO5	3.45146e-53	-0.403
GOLT1A	5.17387e-53	-0.403
HTR4	3.46673e-53	-0.403
FLJ38717	5.57974e-53	-0.403
ABCG4	5.49545e-53	-0.403
ROBO3	3.02374e-53	-0.403
AQP6	3.5561e-53	-0.403
BCAM	5.2031e-53	-0.403
TOM1	3.17885e-53	-0.403
MCHR2	9.29416e-53	-0.402
ALOX5	8.08965e-53	-0.402
ANGPTL4	6.83137e-53	-0.402
NFATC2	7.13917e-53	-0.402
COX7B	6.42773e-53	-0.402
C1orf173	1.53233e-52	-0.401
CXCL11	1.68953e-52	-0.401
FAM170A	1.95133e-52	-0.401
ALDOB	1.22444e-52	-0.401
LPAR5	1.48094e-52	-0.401
MAVS	1.12091e-52	-0.401
CACNA1S	2.77511e-52	-0.4
NGEF	3.67812e-52	-0.4
RHO	3.65616e-52	-0.4
EFCAB12	2.35795e-52	-0.4
ARHGAP24	3.58884e-52	-0.4
RBP4	2.21648e-52	-0.4
EHF	2.34075e-52	-0.4
SLC25A22	3.29741e-52	-0.4
CYB5R2	3.4411e-52	-0.4
KLRD1	3.09334e-52	-0.4
TEPP	3.06704e-52	-0.4
CCT8L2	2.93728e-52	-0.4
SDF4	4.28249e-52	-0.399
SLC38A11	4.33581e-52	-0.399
PARP9	6.84008e-52	-0.399
HCG27	4.26125e-52	-0.399
MRAP2	4.66552e-52	-0.399
TMEM184A	5.69685e-52	-0.399
KIF12	6.39025e-52	-0.399
FTH1	4.84036e-52	-0.399
IL18	5.26433e-52	-0.399
PKM	6.9338e-52	-0.399
RAB31	4.69751e-52	-0.399
RNF208	7.12344e-52	-0.399
GPR113	1.04669e-51	-0.398
CRYGS	1.34175e-51	-0.398
HLA-DRB6	9.59079e-52	-0.398
WDR91	7.81337e-52	-0.398
DBX2	1.07209e-51	-0.398
NPAP1	1.2766e-51	-0.398
TSNAXIP1	9.55464e-52	-0.398
HRH1	1.85182e-51	-0.397
C4orf26	2.0512e-51	-0.397
GALNTL5	2.05637e-51	-0.397
CELP	1.3973e-51	-0.397
C1R	1.5253e-51	-0.397
HOXB7	2.52393e-51	-0.397
DMPK	1.92199e-51	-0.397
EDN3	1.87282e-51	-0.397
ACRC	1.80383e-51	-0.397
FETUB	2.90515e-51	-0.396
MYOT	2.67837e-51	-0.396
SLC7A2	2.76506e-51	-0.396
CSMD1	4.76257e-51	-0.396
IFITM2	3.72413e-51	-0.396
TMEM132D	4.35633e-51	-0.396
ARHGAP27	3.52926e-51	-0.396
MYH7B	2.65573e-51	-0.396
SELO	4.01981e-51	-0.396
CHCHD10	3.26815e-51	-0.396
GRHL3	6.10578e-51	-0.395
MPL	6.3418e-51	-0.395
SSFA2	5.22777e-51	-0.395
SIL1	5.73188e-51	-0.395
TRIM56	6.58461e-51	-0.395
PARP12	6.48705e-51	-0.395
LINC00051	6.55265e-51	-0.395
SLC22A17	7.77612e-51	-0.395
DNAJA4	5.87325e-51	-0.395
ENGASE	6.37409e-51	-0.395
RPRML	5.1368e-51	-0.395
TRIM38	1.44021e-50	-0.394
OR2A14	1.38696e-50	-0.394
OR4D5	1.67231e-50	-0.394
IGFBP6	1.6191e-50	-0.394
RIMBP2	1.61379e-50	-0.394
CPLX3	1.21585e-50	-0.394
TPST2	1.40192e-50	-0.394
FLJ46257	1.07511e-50	-0.394
CALML5	1.86052e-50	-0.393
MT1X	2.16172e-50	-0.393
MAP1LC3A	1.72506e-50	-0.393
CD99L2	2.83331e-50	-0.393
ING5	2.3548e-50	-0.393
FBXO40	4.8197e-50	-0.392
GP5	3.57395e-50	-0.392
IL20RA	4.32658e-50	-0.392
CEBPD	4.7901e-50	-0.392
KLF4	3.61479e-50	-0.392
BARX2	3.57178e-50	-0.392
KRTAP5-2	4.85345e-50	-0.392
ASB2	4.9658e-50	-0.392
OSGIN1	3.59351e-50	-0.392
DNAH2	3.78964e-50	-0.392
2019-03-02	7.68349e-50	-0.391
CASP10	6.68235e-50	-0.391
GOLGA2P5	8.51829e-50	-0.391
NOS1	7.71377e-50	-0.391
MOAP1	7.57855e-50	-0.391
NTN5	8.58731e-50	-0.391
KCNF1	1.80978e-49	-0.39
ABHD14B	1.7728e-49	-0.39
STOM	1.42073e-49	-0.39
IGSF9B	1.37842e-49	-0.39
HSD11B1	3.36086e-49	-0.389
DTX2	3.18658e-49	-0.389
ACBD7	2.67756e-49	-0.389
SLC15A3	2.4666e-49	-0.389
DHRS11	2.34154e-49	-0.389
MED29	2.98815e-49	-0.389
FCAR	2.51048e-49	-0.389
RRBP1	2.97344e-49	-0.389
ZNF335	2.54599e-49	-0.389
SYTL4	2.30841e-49	-0.389
AMIGO1	6.0758e-49	-0.388
KCNAB1	4.90911e-49	-0.388
RGS14	6.55845e-49	-0.388
TNF	4.33385e-49	-0.388
GPNMB	5.24598e-49	-0.388
SNTG1	4.15008e-49	-0.388
DAGLA	5.18609e-49	-0.388
SCGB1A1	5.62919e-49	-0.388
LTK	4.13183e-49	-0.388
NDUFA3	5.62543e-49	-0.388
PRR22	3.99617e-49	-0.388
DNASE2B	6.88646e-49	-0.387
PPEF2	9.67746e-49	-0.387
S100Z	8.32434e-49	-0.387
SLIT3	1.08485e-48	-0.387
HRSP12	1.16815e-48	-0.387
CD81	7.25417e-49	-0.387
HAPLN4	8.34421e-49	-0.387
CLDN16	1.82392e-48	-0.386
ANXA2P1	1.62603e-48	-0.386
FLJ14107	2.1709e-48	-0.386
PIP5K1B	1.99432e-48	-0.386
CCDC57	1.66051e-48	-0.386
TFF1	2.1061e-48	-0.386
SLC5A4	1.83452e-48	-0.386
RGS5	2.32692e-48	-0.385
IL1R1	3.65105e-48	-0.385
LINC00839	3.3777e-48	-0.385
C10orf10	2.50055e-48	-0.385
P2RY6	3.33262e-48	-0.385
OR8S1	2.32216e-48	-0.385
B3GALTL	2.38687e-48	-0.385
CTF1	2.32927e-48	-0.385
SIGLEC8	2.39592e-48	-0.385
GP6	3.05331e-48	-0.385
CDH22	3.14793e-48	-0.385
FLJ41327	5.89019e-48	-0.384
LMCD1	5.23706e-48	-0.384
TRAT1	4.82964e-48	-0.384
NCS1	4.44295e-48	-0.384
CCDC64	4.43889e-48	-0.384
AP4S1	5.77516e-48	-0.384
C21orf119	6.1789e-48	-0.384
C1orf64	9.62831e-48	-0.383
ECM1	1.31765e-47	-0.383
CD244	1.21618e-47	-0.383
RAPGEF5	1.10408e-47	-0.383
PPAPDC3	1.01796e-47	-0.383
HBB	1.28547e-47	-0.383
C11orf45	9.78014e-48	-0.383
KRT80	1.34245e-47	-0.383
SYNGR4	1.07007e-47	-0.383
FNDC7	2.3474e-47	-0.382
TDRD10	1.65317e-47	-0.382
NLRX1	1.55759e-47	-0.382
ORAI3	2.21458e-47	-0.382
IGFL1	1.73716e-47	-0.382
CCDC106	2.1269e-47	-0.382
ASPDH	2.47466e-47	-0.382
WISP2	2.12216e-47	-0.382
C1QB	3.13547e-47	-0.381
TLX2	3.7254e-47	-0.381
WNT10A	2.96097e-47	-0.381
MPP4	3.56493e-47	-0.381
HLA-DOA	2.69384e-47	-0.381
TTPA	4.04142e-47	-0.381
FER1L6-AS2	3.2283e-47	-0.381
SLC6A13	3.70167e-47	-0.381
FUK	3.58427e-47	-0.381
IL1RN	7.5639e-47	-0.38
HTR1F	7.38394e-47	-0.38
KBTBD12	4.74299e-47	-0.38
C3orf18	7.46455e-47	-0.38
DEPTOR	5.43622e-47	-0.38
ENG	7.33652e-47	-0.38
PHLDA2	5.64442e-47	-0.38
LINC00304	7.56857e-47	-0.38
GFRA4	4.70608e-47	-0.38
KCNS1	5.19313e-47	-0.38
CSF2RB	5.64878e-47	-0.38
NAP1L5	1.10708e-46	-0.379
NPBWR1	1.40985e-46	-0.379
LCN9	1.05099e-46	-0.379
ENHO	9.38662e-47	-0.379
GATA6	1.38879e-46	-0.379
GNA15	8.66969e-47	-0.379
LOC100130417	9.30708e-47	-0.379
INPP5D	2.25783e-46	-0.378
SLC7A14	2.3224e-46	-0.378
ISCU	1.63973e-46	-0.378
CLEC14A	1.95923e-46	-0.378
MAGEA8	1.51819e-46	-0.378
MECR	2.79204e-46	-0.377
FLJ42393	4.04743e-46	-0.377
GPSM3	4.85279e-46	-0.377
KCP	3.90822e-46	-0.377
GSDMD	4.35475e-46	-0.377
NAALAD2	3.82788e-46	-0.377
PHC1	3.96147e-46	-0.377
TEX29	3.74914e-46	-0.377
HCST	3.0024e-46	-0.377
ADAM15	6.84088e-46	-0.376
MYBPH	8.40904e-46	-0.376
C5orf46	6.19006e-46	-0.376
PDLIM2	8.52361e-46	-0.376
LY6K	8.8254e-46	-0.376
TNFRSF10A	6.09064e-46	-0.376
ADPRHL1	7.44571e-46	-0.376
KLF13	6.2713e-46	-0.376
SQRDL	7.47413e-46	-0.376
ABCA5	6.70669e-46	-0.376
BAIAP2L2	6.51989e-46	-0.376
TNFRSF8	1.09307e-45	-0.375
IQCA1	1.13634e-45	-0.375
CDKN1A	1.27368e-45	-0.375
MAMDC4	9.46507e-46	-0.375
FBP1	9.71349e-46	-0.375
PRSS36	9.54307e-46	-0.375
SERPINF1	1.29581e-45	-0.375
FLJ11710	1.36061e-45	-0.375
P2RY4	1.16665e-45	-0.375
KIAA1217	1.72302e-45	-0.374
IL18BP	2.12657e-45	-0.374
HTR3B	1.87138e-45	-0.374
FLT1	2.11566e-45	-0.374
RORA	2.71493e-45	-0.374
POU5F1P4	4.25357e-45	-0.373
ZBBX	3.55772e-45	-0.373
UNC5B	2.96716e-45	-0.373
OR51S1	3.46989e-45	-0.373
SERPINA1	2.90378e-45	-0.373
RHBDF2	4.56903e-45	-0.373
TP53TG5	4.10048e-45	-0.373
C2orf88	7.14842e-45	-0.372
TFCP2L1	7.62378e-45	-0.372
IRAK2	5.66587e-45	-0.372
SLC4A9	6.73949e-45	-0.372
GDNF	6.95207e-45	-0.372
DOM3Z	8.56938e-45	-0.372
C9orf24	5.81205e-45	-0.372
KCNC1	6.43583e-45	-0.372
GRIA4	6.77895e-45	-0.372
SLC2A4	8.01528e-45	-0.372
VAMP3	9.59151e-45	-0.371
ZFAND2B	1.17048e-44	-0.371
CAMP	1.03784e-44	-0.371
DLC1	9.48458e-45	-0.371
HTR2A	1.1385e-44	-0.371
PPL	1.31611e-44	-0.371
TBX4	1.1112e-44	-0.371
EVI2B	1.0216e-44	-0.371
ZBP1	1.15918e-44	-0.371
EPHX4	2.63622e-44	-0.37
GBP5	2.51153e-44	-0.37
FSHR	1.93293e-44	-0.37
NAT8B	1.73868e-44	-0.37
KNG1	2.14025e-44	-0.37
INPP4B	2.52711e-44	-0.37
IL6ST	2.34516e-44	-0.37
BSPRY	2.50371e-44	-0.37
TMEM26	2.10249e-44	-0.37
DNHD1	2.53218e-44	-0.37
RAB11FIP4	1.80041e-44	-0.37
MUM1L1	1.74672e-44	-0.37
SLC2A7	3.94375e-44	-0.369
PPARG	2.94195e-44	-0.369
CHMP4C	4.30737e-44	-0.369
GML	3.28022e-44	-0.369
OR52H1	3.76663e-44	-0.369
KCNA4	3.0065e-44	-0.369
KIF19	3.14257e-44	-0.369
LGALS3BP	4.28963e-44	-0.369
SUSD2	4.63792e-44	-0.369
LONRF3	3.3612e-44	-0.369
PURA	8.28779e-44	-0.368
UTF1	5.53005e-44	-0.368
BIN2	6.98131e-44	-0.368
ZNF771	5.52848e-44	-0.368
SYNGR2	5.58638e-44	-0.368
PTRF	6.89012e-44	-0.368
HAS1	5.58939e-44	-0.368
PDGFB	7.26949e-44	-0.368
MID1IP1	8.17814e-44	-0.368
GAD1	1.55819e-43	-0.367
PARP14	1.56212e-43	-0.367
LAYN	9.41122e-44	-0.367
FAM195A	1.33821e-43	-0.367
ADCY9	1.52624e-43	-0.367
SGK494	1.31065e-43	-0.367
AXL	1.35655e-43	-0.367
PPP1R37	1.20604e-43	-0.367
MGAT3	1.50821e-43	-0.367
C22orf46	1.07842e-43	-0.367
IFNLR1	2.77386e-43	-0.366
PPP1R2P1	1.84398e-43	-0.366
IMPG1	1.78044e-43	-0.366
TCERG1L	2.06827e-43	-0.366
OR5M9	1.82482e-43	-0.366
OAS2	2.01599e-43	-0.366
SYT17	2.07029e-43	-0.366
MT1L	2.44875e-43	-0.366
ZNF576	2.74532e-43	-0.366
CNTD2	1.9709e-43	-0.366
PYHIN1	2.8184e-43	-0.365
CHRNG	3.28035e-43	-0.365
KIAA1244	3.83796e-43	-0.365
ARNTL	4.70191e-43	-0.365
ANKRD20A19P	2.99789e-43	-0.365
PLD4	4.74499e-43	-0.365
OSBP2	3.42649e-43	-0.365
MEI1	2.82162e-43	-0.365
TNFRSF13C	2.97233e-43	-0.365
TPRG1L	7.6208e-43	-0.364
SLC34A1	5.13685e-43	-0.364
BATF2	8.11253e-43	-0.364
KRT86	7.4525e-43	-0.364
OAS3	5.27917e-43	-0.364
BTF3P11	6.39664e-43	-0.364
HOXB5	5.41043e-43	-0.364
LMNA	1.44065e-42	-0.363
PTH2R	1.025e-42	-0.363
AGPAT9	8.93328e-43	-0.363
CXCL9	1.40027e-42	-0.363
TRIM40	1.28761e-42	-0.363
PKIB	1.1452e-42	-0.363
TXLNB	1.15976e-42	-0.363
POM121L12	1.08762e-42	-0.363
DUSP8	1.05692e-42	-0.363
CLSTN3	1.23239e-42	-0.363
PIPOX	8.72097e-43	-0.363
USH1G	8.96626e-43	-0.363
SPAG4	9.99275e-43	-0.363
TMPRSS3	1.48819e-42	-0.363
CPE	1.71677e-42	-0.362
PDK4	2.07971e-42	-0.362
NKX6-3	2.01211e-42	-0.362
DPYS	2.58551e-42	-0.362
KIAA1199	2.33136e-42	-0.362
MT4	2.10751e-42	-0.362
GNG13	1.87358e-42	-0.362
AOC2	1.59967e-42	-0.362
SKAP2	3.86077e-42	-0.361
EGR2	3.88881e-42	-0.361
CACNA1C	3.26597e-42	-0.361
CEBPA	3.00368e-42	-0.361
MBOAT7	3.51491e-42	-0.361
RCSD1	5.93215e-42	-0.36
WBSCR17	6.94527e-42	-0.36
CHRNB3	6.74598e-42	-0.36
ADCY8	4.91046e-42	-0.36
PTGS1	4.73211e-42	-0.36
MMP17	5.2109e-42	-0.36
CD63	7.00073e-42	-0.36
SLC46A3	5.32765e-42	-0.36
RIPK3	4.70501e-42	-0.36
CDYL2	5.57173e-42	-0.36
SNAP25	5.8377e-42	-0.36
KCND3	8.20005e-42	-0.359
RTP3	1.12421e-41	-0.359
GPR171	1.22904e-41	-0.359
PRSS48	1.31199e-41	-0.359
SUSD3	1.24132e-41	-0.359
CASC2	1.14679e-41	-0.359
CLEC9A	8.12944e-42	-0.359
CHGA	1.05607e-41	-0.359
SPEM1	8.73738e-42	-0.359
ABHD8	1.3519e-41	-0.359
IL11	1.35053e-41	-0.359
SPATA25	1.21669e-41	-0.359
LAX1	1.51558e-41	-0.358
GPR150	2.23541e-41	-0.358
FAM174A	1.75409e-41	-0.358
GOT1	1.63065e-41	-0.358
CREB3L1	1.73108e-41	-0.358
SLC2A13	2.11375e-41	-0.358
PIEZO2	2.03319e-41	-0.358
NFAM1	1.42025e-41	-0.358
CAMK1G	3.30912e-41	-0.357
C2orf50	3.89328e-41	-0.357
THNSL2	3.07811e-41	-0.357
GLIS3	2.81865e-41	-0.357
VSTM4	2.66644e-41	-0.357
C17orf102	3.90411e-41	-0.357
S1PR4	2.95776e-41	-0.357
GATSL3	4.04927e-41	-0.357
HTR6	4.74564e-41	-0.356
OR10K1	5.2472e-41	-0.356
NEURL3	6.25713e-41	-0.356
SCG2	6.01412e-41	-0.356
COL8A1	6.93013e-41	-0.356
ZDHHC19	4.82731e-41	-0.356
DRD5	5.5677e-41	-0.356
DEF6	4.41287e-41	-0.356
MYOM2	4.30594e-41	-0.356
NXNL2	5.86886e-41	-0.356
FLJ46300	5.47181e-41	-0.356
HOXC8	4.50415e-41	-0.356
WNT10B	6.14763e-41	-0.356
NPFF	6.67595e-41	-0.356
CYP11A1	5.85592e-41	-0.356
TMC5	4.82681e-41	-0.356
OR1M1	5.35419e-41	-0.356
ABCG1	4.59814e-41	-0.356
UBL4B	8.12776e-41	-0.355
SMYD1	1.00396e-40	-0.355
C3orf27	1.10104e-40	-0.355
LOC728175	7.82033e-41	-0.355
PPAP2A	1.19049e-40	-0.355
NDUFB2	8.29207e-41	-0.355
DPP6	1.15176e-40	-0.355
VIPR2	1.07409e-40	-0.355
DLG2	7.70913e-41	-0.355
SEPW1	8.2472e-41	-0.355
C20orf197	9.54856e-41	-0.355
CASQ2	1.45298e-40	-0.354
KCNS3	1.62743e-40	-0.354
POMC	1.54345e-40	-0.354
PCSK1	1.56886e-40	-0.354
RHOG	1.60164e-40	-0.354
CHRM1	1.48531e-40	-0.354
LRP1	1.73175e-40	-0.354
CCDC68	1.31761e-40	-0.354
ARHGEF6	2.07807e-40	-0.354
IGFN1	2.84016e-40	-0.353
TMCO4	2.25783e-40	-0.353
CLDN18	2.28535e-40	-0.353
LOC645261	3.10955e-40	-0.353
HRK	3.20655e-40	-0.353
CRISPLD2	2.84296e-40	-0.353
MSI2	2.35211e-40	-0.353
C19orf68	2.1118e-40	-0.353
PRAM1	3.5373e-40	-0.353
ARFGAP1	3.33182e-40	-0.353
ABCG8	3.96863e-40	-0.352
MAN2B2	4.24556e-40	-0.352
HBD	4.38537e-40	-0.352
VASN	4.93342e-40	-0.352
KLHL30	9.62015e-40	-0.351
UNQ6975	9.97733e-40	-0.351
OTOS	7.89354e-40	-0.351
TMEM42	6.20817e-40	-0.351
CCM2	7.1667e-40	-0.351
ASB4	6.75169e-40	-0.351
C16orf54	8.58335e-40	-0.351
ABI3	7.69413e-40	-0.351
NDUFA7	6.32243e-40	-0.351
C1orf159	1.19554e-39	-0.35
HTR1D	1.41671e-39	-0.35
MEF2D	1.4492e-39	-0.35
P2RY14	1.47965e-39	-0.35
SGTB	1.49361e-39	-0.35
AGPAT4-IT1	1.67421e-39	-0.35
CCL19	1.20233e-39	-0.35
UNC93B1	1.19683e-39	-0.35
IL32	1.09745e-39	-0.35
RPL3L	1.31596e-39	-0.35
MAPK11	1.52729e-39	-0.35
PADI4	2.31111e-39	-0.349
ZC3H12A	1.94173e-39	-0.349
CHRNA1	2.61808e-39	-0.349
CSN3	3.03481e-39	-0.349
AFF1	1.8885e-39	-0.349
CAMK2B	1.82409e-39	-0.349
TTC40	2.95677e-39	-0.349
C19orf18	2.6849e-39	-0.349
SOD1	2.30217e-39	-0.349
NKAPP1	3.04725e-39	-0.349
TNFRSF1B	4.93298e-39	-0.348
GNLY	3.76219e-39	-0.348
KIF9	4.51522e-39	-0.348
TDO2	3.56092e-39	-0.348
PNLDC1	4.09235e-39	-0.348
RNF148	4.80492e-39	-0.348
FANK1	4.7049e-39	-0.348
LMO2	3.53824e-39	-0.348
OR1S2	3.92839e-39	-0.348
CYBASC3	4.52451e-39	-0.348
WBP2	3.28856e-39	-0.348
OR7C1	4.32724e-39	-0.348
MAOA	3.1599e-39	-0.348
ENTPD8	3.38313e-39	-0.348
CRYGN	7.84336e-39	-0.347
CNGB3	5.83685e-39	-0.347
ZDHHC22	7.62555e-39	-0.347
ZNF575	6.30638e-39	-0.347
TFF3	8.46213e-39	-0.347
FAM163A	1.07351e-38	-0.346
CLIP4	1.12071e-38	-0.346
ANKMY1	1.30302e-38	-0.346
LOC100130232	1.10776e-38	-0.346
FRMPD1	9.84083e-39	-0.346
MGST1	9.99116e-39	-0.346
RUNDC3A	1.24968e-38	-0.346
KCNJ2	1.05403e-38	-0.346
2019-03-10	1.17477e-38	-0.346
FOSB	1.08051e-38	-0.346
SIGLEC1	9.68036e-39	-0.346
PRKCZ	2.07168e-38	-0.345
CCDC27	2.02983e-38	-0.345
NPR1	1.76647e-38	-0.345
NPL	1.5975e-38	-0.345
ITSN2	2.439e-38	-0.345
BMPR1B	1.80678e-38	-0.345
NPTX2	1.88368e-38	-0.345
RGS20	1.73582e-38	-0.345
PRLHR	1.63015e-38	-0.345
ODF3	2.17096e-38	-0.345
MS4A6A	2.23653e-38	-0.345
CHGB	1.84074e-38	-0.345
LOC100129534	2.65457e-38	-0.344
THEM4	3.11926e-38	-0.344
TNNI1	2.64554e-38	-0.344
EHD3	3.08419e-38	-0.344
LOC401109	4.21291e-38	-0.344
SORCS2	2.86902e-38	-0.344
SLURP1	4.056e-38	-0.344
SMPD1	2.59541e-38	-0.344
KIAA0226L	2.66722e-38	-0.344
PRSS41	3.51755e-38	-0.344
GIPR	4.12037e-38	-0.344
GFI1	5.34779e-38	-0.343
C2orf73	7.03522e-38	-0.343
DES	4.2649e-38	-0.343
FAM92A1P2	6.1824e-38	-0.343
RXFP3	6.67228e-38	-0.343
SLC17A1	5.81389e-38	-0.343
KCNK17	6.45399e-38	-0.343
FLJ45950	6.09711e-38	-0.343
PYY2	6.22973e-38	-0.343
GAL3ST1	5.31696e-38	-0.343
MAGEA1	5.16359e-38	-0.343
BNIPL	7.60608e-38	-0.342
LAMB2	1.15621e-37	-0.342
TMEM207	7.18166e-38	-0.342
C6orf183	1.19733e-37	-0.342
PYCRL	1.01601e-37	-0.342
[truncated: 504 more rows]

## Sheet: Shared with GBM -
Brain negative correlation			GBM negative correlation			GO biological process complete (shared genes)	Homo sapiens - REFLIST (20996)	upload_1 (371)	upload_1 (expected)	upload_1 (over/under)	upload_1 (fold Enrichment)	upload_1 (raw P-value)	upload_1 (FDR)
TNK2			RUNDC3A			exocytic insertion of neurotransmitter receptor to postsynaptic membrane (GO:0098967)	5	3	0.09	+	33.96	0.000273	0.0218
DNAH1			ROGDI			galactolipid biosynthetic process (GO:0019375)	6	3	0.11	+	28.3	0.000404	0.0309
PKD1			SCAMP5			galactosylceramide biosynthetic process (GO:0006682)	6	3	0.11	+	28.3	0.000404	0.0307
RAPGEF3			GP6			spontaneous neurotransmitter secretion (GO:0061669)	6	3	0.11	+	28.3	0.000404	0.0306
RGS11			VAMP2			hindbrain maturation (GO:0021578)	7	3	0.12	+	24.25	0.000569	0.0406
PNPLA7			SH3GLB2			spontaneous synaptic transmission (GO:0098814)	7	3	0.12	+	24.25	0.000569	0.0404
ALDOC			SHANK1			regulation of synaptic vesicle priming (GO:0010807)	7	3	0.12	+	24.25	0.000569	0.0402
KIFC2			SYN1			glycosylceramide biosynthetic process (GO:0046476)	7	3	0.12	+	24.25	0.000569	0.04
SPARCL1			HCN2			regulation of synaptic vesicle fusion to presynaptic active zone membrane (GO:0031630)	11	4	0.19	+	20.58	0.000105	0.00948
MYO15B			SYNGR1			synaptic vesicle docking (GO:0016081)	11	4	0.19	+	20.58	0.000105	0.00942
SYP			CPLX2			central nervous system myelination (GO:0022010)	21	7	0.37	+	18.86	3.89e-07	7.54e-05
JAKMIP3			KCNIP2			calcium ion-regulated exocytosis of neurotransmitter (GO:0048791)	18	6	0.32	+	18.86	2.72e-06	0.000376
SHROOM1			PRKCG			axon ensheathment in central nervous system (GO:0032291)	21	7	0.37	+	18.86	3.89e-07	7.45e-05
CEP170B			CPLX1			presynaptic modulation of chemical synaptic transmission (GO:0099171)	16	5	0.28	+	17.69	2.49e-05	0.00278
MT3			RAPGEF3			axo-dendritic protein transport (GO:0099640)	13	4	0.23	+	17.41	0.000178	0.0147
COL16A1			STX1B			positive regulation of calcium ion-dependent exocytosis (GO:0045956)	20	6	0.35	+	16.98	4.52e-06	0.000575
RYR1			BEST1			neurotransmitter receptor internalization (GO:0099590)	14	4	0.25	+	16.17	0.000226	0.0182
PLXNB3			KCNC1			neurotransmitter receptor transport to postsynaptic membrane (GO:0098969)	18	5	0.32	+	15.72	4e-05	0.00415
MICALL2			TMEM151A			neurotransmitter receptor transport to plasma membrane (GO:0098877)	18	5	0.32	+	15.72	4e-05	0.00413
BCAS1			EPHA10			neurotransmitter receptor transport (GO:0099637)	37	10	0.65	+	15.3	6.45e-09	1.8e-06
TRIM17			LGI3			glutamate secretion (GO:0014047)	30	8	0.53	+	15.09	2.38e-07	4.79e-05
CST3			HPCA			regulation of short-term neuronal synaptic plasticity (GO:0048172)	15	4	0.27	+	15.09	0.000282	0.0224
MAP7			PRKCZ			establishment of protein localization to postsynaptic membrane (GO:1903540)	19	5	0.34	+	14.89	4.97e-05	0.00494
SEC31B			KCTD4			positive regulation of excitatory postsynaptic potential (GO:2000463)	29	7	0.51	+	13.66	2.43e-06	0.000348
CEND1			YPEL4			positive regulation of myelination (GO:0031643)	17	4	0.3	+	13.32	0.000424	0.0318
LAT			SYP			protein localization to postsynaptic membrane (GO:1903539)	34	8	0.6	+	13.32	5.4e-07	9.99e-05
HTRA1			CCDC64			calcium-ion regulated exocytosis (GO:0017156)	43	10	0.76	+	13.16	2.22e-08	5.59e-06
DNAJB2			FAIM2			synaptic vesicle exocytosis (GO:0016079)	62	14	1.1	+	12.78	4.6e-11	1.88e-08
PACSIN1			SRCIN1			positive regulation of dendrite extension (GO:1903861)	23	5	0.41	+	12.3	0.000109	0.00971
CNTNAP1			RAB11FIP4			oligodendrocyte development (GO:0014003)	42	9	0.74	+	12.13	2.08e-07	4.24e-05
ZBTB7A			HRH3			receptor localization to synapse (GO:0097120)	43	9	0.76	+	11.85	2.48e-07	4.93e-05
BIN1			PPP2R2C			insulin secretion (GO:0030073)	39	8	0.69	+	11.61	1.33e-06	0.000214
ABCA2			NAPB			protein localization to synapse (GO:0035418)	64	13	1.13	+	11.5	7.13e-10	2.22e-07
ACBD4			2019-09-04			regulation of dendrite extension (GO:1903859)	25	5	0.44	+	11.32	0.000153	0.0131
PPM1H			CDH9			positive regulation of nervous system process (GO:0031646)	66	13	1.17	+	11.15	9.93e-10	2.87e-07
FGF1			CAMKK1			modulation of excitatory postsynaptic potential (GO:0098815)	42	8	0.74	+	10.78	2.18e-06	0.000318
P2RX7			MAPK11			neurotransmitter secretion (GO:0007269)	101	19	1.78	+	10.65	2.67e-13	1.63e-10
GLB1L3			AJAP1			signal release from synapse (GO:0099643)	101	19	1.78	+	10.65	2.67e-13	1.57e-10
DTNA			SLC12A5			acidic amino acid transport (GO:0015800)	49	9	0.87	+	10.39	6.55e-07	0.000118
UNC80			CDK5R2			regulation of synaptic vesicle exocytosis (GO:2000300)	82	15	1.45	+	10.35	1.26e-10	4.56e-08
PLEKHB1			FBXL16			regulation of postsynaptic membrane neurotransmitter receptor levels (GO:0099072)	50	9	0.88	+	10.19	7.61e-07	0.00013
PAQR6			RAB40B			vesicle-mediated transport in synapse (GO:0099003)	134	23	2.37	+	9.71	4.51e-15	5.52e-12
MINK1			JAKMIP3			regulation of synaptic vesicle cycle (GO:0098693)	117	20	2.07	+	9.67	3.04e-13	1.73e-10
HLF			PLCH2			regulation of neuronal synaptic plasticity (GO:0048168)	53	9	0.94	+	9.61	1.17e-06	0.00019
HSF4			SLC7A14			synaptic vesicle cycle (GO:0099504)	124	21	2.19	+	9.58	9.03e-14	5.74e-11
TF			GIPR			oligodendrocyte differentiation (GO:0048709)	68	11	1.2	+	9.15	1.17e-07	2.52e-05
TBC1D2			FAAH			regulation of calcium ion-dependent exocytosis (GO:0017158)	45	7	0.8	+	8.8	3.07e-05	0.00337
NPDC1			SOWAHA			regulation of neurotransmitter secretion (GO:0046928)	110	17	1.94	+	8.75	7.73e-11	3e-08
FXYD1			GLS2			peptide hormone secretion (GO:0030072)	61	9	1.08	+	8.35	3.33e-06	0.000452
PLEC			GJB1			regulation of vesicle fusion (GO:0031338)	34	5	0.6	+	8.32	0.000544	0.0395
PTGDS			CABP1			long-term memory (GO:0007616)	34	5	0.6	+	8.32	0.000544	0.0393
APOD			OMG			positive regulation of neurotransmitter transport (GO:0051590)	41	6	0.72	+	8.28	0.000155	0.0132
PPARGC1B			HAPLN2			neurotransmitter transport (GO:0006836)	178	26	3.15	+	8.27	2.26e-15	3.6e-12
LYNX1			RAPGEF4			myelination (GO:0042552)	110	16	1.94	+	8.23	6.23e-10	1.98e-07
FBXL16			CNTNAP4			ensheathment of neurons (GO:0007272)	112	16	1.98	+	8.08	7.9e-10	2.42e-07
CAMTA2			TRPV6			axon ensheathment (GO:0008366)	112	16	1.98	+	8.08	7.9e-10	2.37e-07
ATP13A4			PPP1R16B			signal release (GO:0023061)	171	24	3.02	+	7.94	6.08e-14	4.2e-11
FAM102A			NRGN			positive regulation of amine transport (GO:0051954)	36	5	0.64	+	7.86	0.000689	0.0462
RAPGEF4			STX1A			regulation of neurotransmitter transport (GO:0051588)	147	20	2.6	+	7.7	1.31e-11	5.93e-09
COBL			RAPGEFL1			membrane depolarization (GO:0051899)	52	7	0.92	+	7.62	7.06e-05	0.00668
SLC9A3R2			MAP3K10			potassium ion transmembrane transport (GO:0071805)	159	21	2.81	+	7.47	6.63e-12	3.29e-09
CPLX1			BSN			positive regulation of regulated secretory pathway (GO:1903307)	55	7	0.97	+	7.2	9.73e-05	0.00884
MLXIPL			SNCB			potassium ion transport (GO:0006813)	169	21	2.99	+	7.03	1.88e-11	8.09e-09
CORO6			HTR5A			regulation of potassium ion transmembrane transport (GO:1901379)	82	10	1.45	+	6.9	4.5e-06	0.000576
SPRNP1			PLLP			neural nucleus development (GO:0048857)	66	8	1.17	+	6.86	4.25e-05	0.00434
AQP4			ADAM11			hormone secretion (GO:0046879)	76	9	1.34	+	6.7	1.68e-05	0.00195
ZDHHC8			RASAL1			chemical synaptic transmission (GO:0007268)	420	49	7.42	+	6.6	3.6e-24	5.73e-20
CA11			CHGA			anterograde trans-synaptic signaling (GO:0098916)	420	49	7.42	+	6.6	3.6e-24	2.86e-20
2019-09-04			CES4A			regulation of catecholamine secretion (GO:0050433)	60	7	1.06	+	6.6	0.00016	0.0134
MAL			CELF4			regulation of regulated secretory pathway (GO:1903305)	163	19	2.88	+	6.6	4.66e-10	1.55e-07
TRPM2			HPCAL4			regulation of nervous system process (GO:0031644)	140	16	2.47	+	6.47	1.44e-08	3.77e-06
S100B			CPNE9			trans-synaptic signaling (GO:0099537)	439	49	7.76	+	6.32	2.1e-23	1.11e-19
SIRPA			CHRM1			regulation of synaptic plasticity (GO:0048167)	189	21	3.34	+	6.29	1.26e-10	4.65e-08
ADHFE1			PRMT8			hormone transport (GO:0009914)	83	9	1.47	+	6.14	3.18e-05	0.00342
PROSAPIP1			DUSP8			regulation of amine transport (GO:0051952)	93	10	1.64	+	6.09	1.24e-05	0.00146
SHISA4			MATK			regulation of potassium ion transport (GO:0043266)	103	11	1.82	+	6.04	4.86e-06	0.000609
HR			SLC6A7			amino acid transport (GO:0006865)	122	13	2.16	+	6.03	6.86e-07	0.00012
KNDC1			SEC14L5			synaptic signaling (GO:0099536)	465	49	8.22	+	5.96	2.05e-22	8.15e-19
KSR2			OLFM1			response to calcium ion (GO:0051592)	153	16	2.7	+	5.92	4.51e-08	1.07e-05
GAS2L1			ADARB2			regulation of glutamate receptor signaling pathway (GO:1900449)	67	7	1.18	+	5.91	0.000298	0.0235
SLC25A34			GAD1			regulation of exocytosis (GO:0017157)	222	23	3.92	+	5.86	5.87e-11	2.34e-08
SLC25A18			TUBB4A			dicarboxylic acid transport (GO:0006835)	78	8	1.38	+	5.8	0.000125	0.0111
YPEL4			KIF5A			associative learning (GO:0008306)	79	8	1.4	+	5.73	0.000136	0.0119
CDK18			RAPGEF5			regulation of neurotransmitter receptor activity (GO:0099601)	80	8	1.41	+	5.66	0.000147	0.0127
SFXN5			NRIP3			acid secretion (GO:0046717)	83	8	1.47	+	5.45	0.000186	0.0152
MLLT6			RIMBP2			positive regulation of synaptic transmission (GO:0050806)	146	14	2.58	+	5.43	8.26e-07	0.00014
GLUL			CAMTA2			glial cell development (GO:0021782)	108	10	1.91	+	5.24	4.08e-05	0.00418
ZFYVE28			PTPRN			peripheral nervous system development (GO:0007422)	76	7	1.34	+	5.21	0.000602	0.0418
DGKZ			FADS6			calcium ion transmembrane import into cytosol (GO:0097553)	76	7	1.34	+	5.21	0.000602	0.0416
SRRM3			CHGB			cardiac conduction (GO:0061337)	92	8	1.63	+	4.92	0.000355	0.0273
FAM107A			NPM2			regulation of cation channel activity (GO:2001257)	188	16	3.32	+	4.82	6.02e-07	0.00011
SPTBN4			SNAP25			modulation of chemical synaptic transmission (GO:0050804)	450	38	7.95	+	4.78	1.12e-14	1.04e-11
PADI2			CORO6			regulation of trans-synaptic signaling (GO:0099177)	451	38	7.97	+	4.77	1.19e-14	1.05e-11
GRAMD3			SLC48A1			cytosolic calcium ion transport (GO:0060401)	97	8	1.71	+	4.67	0.000494	0.0364
PDIA2			AK5			multicellular organismal signaling (GO:0035637)	135	11	2.39	+	4.61	5.05e-05	0.00498
FLT3LG			PGBD5			regulation of neurotransmitter levels (GO:0001505)	357	29	6.31	+	4.6	4.3e-11	1.8e-08
MXRA7			SEMA6B			learning (GO:0007612)	150	12	2.65	+	4.53	2.74e-05	0.00302
HAPLN2			CAMK2A			chloride transport (GO:0006821)	103	8	1.82	+	4.4	0.000715	0.0476
MAP1A			GABBR1			protein localization to cell periphery (GO:1990778)	234	18	4.13	+	4.35	4.79e-07	9.06e-05
PPP1R12C			MAL			cellular response to catecholamine stimulus (GO:0071870)	104	8	1.84	+	4.35	0.000759	0.0501
ITGA7			UNC80			cellular response to monoamine stimulus (GO:0071868)	104	8	1.84	+	4.35	0.000759	0.0499
NDRG2			TCERG1L			glial cell differentiation (GO:0010001)	170	13	3	+	4.33	1.99e-05	0.00226
CLU			RAP1GAP			regulation of membrane potential (GO:0042391)	433	33	7.65	+	4.31	9.17e-12	4.42e-09
SCRG1			TF			cognition (GO:0050890)	307	23	5.42	+	4.24	1.92e-08	4.92e-06
SYNGR1			ABLIM2			metal ion transport (GO:0030001)	641	48	11.33	+	4.24	2.2e-16	3.88e-13
UBA7			CARNS1			inorganic cation transmembrane transport (GO:0098662)	569	42	10.05	+	4.18	3.04e-14	2.3e-11
NRGN			GRIN1			regulation of insulin secretion (GO:0050796)	181	13	3.2	+	4.06	3.67e-05	0.0039
FLJ16124			CNTN2			regulation of ion transmembrane transport (GO:0034765)	491	35	8.68	+	4.03	1.21e-11	5.64e-09
LDB3			SRRM3			regulation of cation transmembrane transport (GO:1904062)	351	25	6.2	+	4.03	1.17e-08	3.11e-06
RPH3A			ABCC5			inorganic ion transmembrane transport (GO:0098660)	660	47	11.66	+	4.03	2.76e-15	3.99e-12
PAPLN			PEX5L			cation transmembrane transport (GO:0098655)	633	45	11.19	+	4.02	1.21e-14	1.01e-11
CES4A			GFOD1			detection of external stimulus (GO:0009581)	127	9	2.24	+	4.01	0.000629	0.0431
PLLP			LDB3			regulation of ion transmembrane transporter activity (GO:0032412)	272	19	4.81	+	3.95	9.04e-07	0.000151
COLQ			QDPR			detection of abiotic stimulus (GO:0009582)	129	9	2.28	+	3.95	0.000699	0.0467
TP53INP2			RIMS1			monovalent inorganic cation transport (GO:0015672)	404	28	7.14	+	3.92	2.67e-09	7.59e-07
CHRD			MOG			regulation of transporter activity (GO:0032409)	293	20	5.18	+	3.86	6.55e-07	0.000117
PYGM			KCNH4			learning or memory (GO:0007611)	266	18	4.7	+	3.83	2.67e-06	0.000373
MAP3K10			IDI2-AS1			regulation of transmembrane transporter activity (GO:0022898)	281	19	4.97	+	3.83	1.43e-06	0.000227
LGI3			CACNG3			regulation of vesicle-mediated transport (GO:0060627)	552	37	9.75	+	3.79	1.62e-11	7.16e-09
NACC2			CLCA4			calcium ion transmembrane transport (GO:0070588)	209	14	3.69	+	3.79	3.82e-05	0.00402
C10orf116			JPH4			calcium ion transport (GO:0006816)	260	17	4.59	+	3.7	7.75e-06	0.000933
AP1G2			GOT1			regulation of peptide hormone secretion (GO:0090276)	215	14	3.8	+	3.69	5.1e-05	0.00501
SHANK1			PDE1B			response to ammonium ion (GO:0060359)	187	12	3.3	+	3.63	0.000197	0.0161
CMTM5			PPFIA3			sodium ion transport (GO:0006814)	156	10	2.76	+	3.63	0.000668	0.0452
NDRG4			PACSIN1			response to metal ion (GO:0010038)	375	24	6.63	+	3.62	1.52e-07	3.18e-05
MICAL2			SLC5A11			regulation of ion transport (GO:0043269)	704	45	12.44	+	3.62	4.11e-13	2.25e-10
NCOR2			MAG			gliogenesis (GO:0042063)	221	14	3.91	+	3.59	6.74e-05	0.00646
OVGP1			DLG2			regulation of transmembrane transport (GO:0034762)	573	36	10.12	+	3.56	1.69e-10	5.96e-08
CYP27A1			RIMS3			regulation of metal ion transport (GO:0010959)	401	25	7.09	+	3.53	1.33e-07	2.83e-05
PPAP2C			MMD2			regulation of endocytosis (GO:0030100)	210	13	3.71	+	3.5	0.000151	0.013
PLP1			LY86-AS1			regulation of signaling receptor activity (GO:0010469)	179	11	3.16	+	3.48	0.00051	0.0374
TNFRSF25			CD22			cation transport (GO:0006812)	841	51	14.86	+	3.43	6.57e-14	4.35e-11
PKD1L1			RAB26			locomotory behavior (GO:0007626)	199	12	3.52	+	3.41	0.000338	0.0262
SEMA4D			SYNPR			ion transmembrane transport (GO:0034220)	913	55	16.13	+	3.41	7.81e-15	7.77e-12
ATP1A2			HSPA12A			regulation of secretion by cell (GO:1903530)	764	46	13.5	+	3.41	1.6e-12	8.19e-10
ALDH1L1			MAP6D1			divalent metal ion transport (GO:0070838)	305	18	5.39	+	3.34	1.57e-05	0.00183
SCN2B			NDRG4			cell-cell signaling (GO:0007267)	1111	65	19.63	+	3.31	7.31e-17	1.66e-13
DENND3			BRSK2			regulation of secretion (GO:0051046)	821	48	14.51	+	3.31	1.35e-12	7.18e-10
CPEB1			GPR162			divalent inorganic cation transport (GO:0072511)	312	18	5.51	+	3.26	2.09e-05	0.00236
MOG			SCN1B			ion transport (GO:0006811)	1341	75	23.7	+	3.17	2.07e-18	5.5e-15
TMEM63A			DEF8			regulation of system process (GO:0044057)	590	32	10.43	+	3.07	4.98e-08	1.15e-05
ZCCHC24			CDH8			transmembrane transport (GO:0055085)	1296	70	22.9	+	3.06	1.98e-16	3.93e-13
PDE4A			MAPK10			regulation of heart contraction (GO:0008016)	243	13	4.29	+	3.03	0.000572	0.0399
PPP2R2C			SFTPC			regulation of hormone secretion (GO:0046883)	270	14	4.77	+	2.93	0.000478	0.0354
SYNPO			SV2B			regulation of neuron projection development (GO:0010975)	506	26	8.94	+	2.91	2.41e-06	0.000349
MAP3K5			MBP			synapse organization (GO:0050808)	280	14	4.95	+	2.83	0.000672	0.0453
AGXT2L1			ASPDH			regulation of transport (GO:0051049)	1877	92	33.17	+	2.77	4.89e-19	1.56e-15
CERCAM			FA2H			anion transport (GO:0006820)	574	28	10.14	+	2.76	2.56e-06	0.000363
SCNN1D			ABCA2			response to inorganic substance (GO:0010035)	540	26	9.54	+	2.72	7.32e-06	0.000896
ECE2			NRSN1			regulation of hormone levels (GO:0010817)	536	25	9.47	+	2.64	1.83e-05	0.0021
MYRF			KCNK1			behavior (GO:0007610)	581	27	10.27	+	2.63	9.01e-06	0.00108
SLC24A4			YPEL3			organic anion transport (GO:0015711)	453	21	8	+	2.62	9.29e-05	0.00849
PRKCG			KCNS2			regulation of plasma membrane bounded cell projection organization (GO:0120035)	678	31	11.98	+	2.59	2.65e-06	0.000372
KCNC3			PNMA5			regulation of neuron differentiation (GO:0045664)	663	30	11.72	+	2.56	4.7e-06	0.000593
PTCRA			KCNJ9			regulation of cell projection organization (GO:0031344)	687	31	12.14	+	2.55	3.42e-06	0.000457
AMPD3			PDIA2			regulation of protein secretion (GO:0050708)	473	21	8.36	+	2.51	0.000165	0.0138
KCNH3			ATP2B2			regulation of peptide secretion (GO:0002791)	503	22	8.89	+	2.48	0.000142	0.0123
MT1M			TNNT2			regulation of neurogenesis (GO:0050767)	827	35	14.61	+	2.4	3.31e-06	0.000454
EPAS1			SYN2			central nervous system development (GO:0007417)	975	41	17.23	+	2.38	7.31e-07	0.000126
ALDH1A1			SLC35F3			secretion by cell (GO:0032940)	1002	41	17.71	+	2.32	1.11e-06	0.000185
SLC12A5			RASD2			regulation of nervous system development (GO:0051960)	935	38	16.52	+	2.3	3.39e-06	0.000457
EXTL1			SLC17A7			nervous system development (GO:0007399)	2357	95	41.65	+	2.28	2.51e-14	2e-11
BSN			SLC6A1			export from cell (GO:0140352)	1043	42	18.43	+	2.28	1.12e-06	0.000184
TPCN1			CACNA1D			neurogenesis (GO:0022008)	1649	66	29.14	+	2.27	8.2e-10	2.41e-07
HSPB8			CALY			neuron projection development (GO:0031175)	680	27	12.02	+	2.25	0.000167	0.0139
IFI27			SLC25A41			nervous system process (GO:0050877)	1388	55	24.53	+	2.24	4.69e-08	1.1e-05
CD22			SYCE1			generation of neurons (GO:0048699)	1550	61	27.39	+	2.23	7.04e-09	1.93e-06
TMBIM1			WNT10B			exocytosis (GO:0006887)	786	30	13.89	+	2.16	0.000159	0.0135
SEMA3B			RASGRF1			neuron development (GO:0048666)	821	31	14.51	+	2.14	0.000126	0.0111
CAMK2A			KCNMA1			regulation of localization (GO:0032879)	2790	105	49.3	+	2.13	5.18e-14	3.75e-11
OGDHL			PHYHIP			neuron differentiation (GO:0030182)	1012	38	17.88	+	2.13	2.56e-05	0.00285
PITPNM2			GLB1L3			secretion (GO:0046903)	1119	42	19.77	+	2.12	7.35e-06	0.000893
TRIM9			SPOCK3			regulation of cell development (GO:0060284)	950	35	16.79	+	2.09	7.71e-05	0.00722
CACNA1D			STK32C			brain development (GO:0007420)	739	27	13.06	+	2.07	0.00056	0.0401
PHYHIP			ABCG4			regulation of peptide transport (GO:0090087)	748	27	13.22	+	2.04	0.000626	0.0431
TOM1L2			GPIHBP1			positive regulation of transport (GO:0051050)	1007	36	17.79	+	2.02	8.33e-05	0.00775
SPEG			LPCAT4
SPOCK2			TNK2
SEC14L2			SNX22
PTPRN			PPP1R14A
CHMP4B			PDZD7
SEC14L5			CA11
ATP1B2			CHRD
P2RX6			KIF19
KCNJ9			CPLX3
PROM2			SLC31A2
CARNS1			PIP5K1B
SLC1A2			SERPINI1
HAP1			GREM1
AQP4-AS1			PIK3IP1
DGKG			GNG13
VWA7			SNCG
TFEB			PRSS3
RIN1			MGAT5B
ATP10B			HPN
OPALIN			FXYD7
CMYA5			LYRM9
MAPK8IP3			KLK6
LOC100507646			OPALIN
PNMA3			DIRAS2
CSRP1			KLK7
ABLIM2			CHRNA2
PHF15			SOX10
SYCE1			TMEM125
OR2D2			ABTB1
GPR158			ST8SIA3
LHPP			RASGRF2
TPCN2			KCNN1
YPEL3			EGFL7
MLC1			SLCO1A2
PODN			PRKCB
DNM1			PRLHR
MRVI1			CEND1
CYP46A1			SLC6A12
KCNJ10			CACNA1I
NR3C2			KCNH3
LCNL1			GLT1D1
TENC1			TRPM6
PANX2			GPR155
GPR61			PLP1
KIAA1211L			CDH22
ARHGAP26			SEC31B
TAPBP			LHPP
CA2			PTPRT
PITPNM3			CACNB4
KLF16			CREG2
FAM108A1			SGSM2
P4HTM			DACT3
ASPA			MYRF
TMEM38A			FAM222A
RAB11FIP5			KIF12
ARHGEF37			OLIG1
TSC22D4			CRHBP
SLC2A11			PLA2G4C
HSPA2			DNM1
LPCAT4			ZNF488
THPO			RASL11A
MFAP3L			NKX2-2
ANXA11			C20orf203
CRELD1			HTR1E
ZNF365			KCNAB2
PIEZO1			CPNE6
IZUMO4			RIMS2
KLHL21			JAKMIP1
DNAJC5G			DMRT2
SLC6A1			ZDHHC22
PRR18			TOM1L2
DEF8			ARHGAP44
HCN2			USH1C
OLIG1			ASIC3
RHPN1			C1QL2
SGPP2			MYOM2
TNS1			CAPN13
TMEM134			GABRA1
RAPGEFL1			RBP7
ADAM11			PLEKHB1
CD74			P2RX7
SH3GLB2			AFAP1L2
SOX10			GALNT9
LINC00299			CAMK2G
PI16			OSBPL7
SGK2			SYT7
TEP1			TP53INP2
STX1B			NTNG2
MAG			GPR83
PLA2G16			SLC4A10
GJB6			BCAS1
KLK6			LCN15
RAMP1			SLC25A23
ARAP2			GALNTL5
HSD17B3			SLC2A11
RPS6KA4			PPP4R4
ARRDC2			GAL3ST1
NAT8L			KIAA0513
RNASE1			LAMP5
FA2H			VIP
RGS4			UGT8
PPIP5K1			KLHL3
PMP22			STRC
SLC35F3			ICAM5
PLB1			SGK2
SH3TC2			TTYH2
ERBB3			C8orf46
JDP2			PPIP5K1
RHBDL1			LGALS4
EFHD1			KCNC3
SYNE1			TEX29
EPDR1			PPM1H
CD9			ICA1
CABP1			KCNA2
CDIP1			RGR
ND1			REPS2
ITPKB			EXD3
EPB49			PNCK
HABP4			HR
GLS2			SLC6A13
WIF1			SELO
REPS2			HAGH
NT5C1A			TP53TG5
MS4A1			MAN2A2
MRO			RPH3A
KY			C1orf64
CTSH			CMTM5
SCN1B			SLC9A5
LBP			SAMD12
NTSR2			SGSM3
RANBP3L			GABRG1
NINJ2			MAPK8IP3
KIAA0513			VGF
FMNL1			TSPAN7
NEBL			PNLDC1
IFITM1			CNP
SNTA1			MGAT3
RASGRF2			TMEM59L
EGFL7			CCK
SLC6A12			FHIT
CCL11			CSMD1
NPM2			OR7A5
C8orf46			ECE2
ZDHHC11			NINJ2
DFNB31			ENTPD6
GALNT9			KCNIP3
SV2B			SULT4A1
GNPTG			PAPL
CABLES1			DPP6
CHI3L1			IZUMO4
ALDH8A1			LILRA4
PHYHD1			TMEM175
LTBP3			CFP
NFIC			CNGB1
CHN1			PRR22
TAP1			UBALD1
FBXO44			GABARAPL1
BMP8A			RGCC
HSD17B14			TBC1D2
ACAP3			CSAD
TMIE			PVALB
ALS2CL			CCM2L
GRASP			PKP4
SLC9A5			SGPP2
EML2			DNAJA4
F3			MCHR2
MVP			ERBB3
ITGAD			PITPNM3
ESYT3			CLDN11
HEPN1			SLC30A3
SLC24A6			RBP4
NLRC5			ZNF365
FBF1			NPTXR
LENG8			TNR
GPR3			KCNC2
DENND4B			SIRT2
CD38			ASB4
C6orf1			RTKN
MMD2			WBSCR17
FAIM2			PEX16
ITGB4			RYR2
OSBPL7			PPP2R5B
L3MBTL1			KIF17
CST5			RXFP1
PINK1			PDDC1
AGFG2			ENHO
TTC18			MMP17
DEGS2			KEL
MAN2A2			KCNK12
TYK2			CRYL1
BHLHE40			RTN2
BTNL9			AGAP2
PTPRCAP			TRIM3
FLJ41170			ACTL6B
JUNB			CELF5
MYH14			TMEM196
PLA2G4C			LINC00599
DDRGK1			TTC9B
GJB1			PTPRN2
CSF1			ATP1A3
PAQR8			GDAP1L1
ENTPD2			JPH3
C10orf90			TAGLN3
AP5B1			ELMO1
CPT1A			HHATL
SLCO1A2			HID1
B2M			CELF3
SFTPC			AP3B2
BAI1			SYT5
KCNIP2			RELL2
KRTAP5-1			SCRT1
CDH26			CACNG2
ARAP1			MAPK8IP2
TAPBPL			LOC728743
RASGRF1			NICN1
CBX6			HMP19
ATP10A			VWA5B2
CA7			SVOP
MTSS1L			SMPD3
EVA1C			KCNT1
AQP1			KRT222
ZNF488			PSD
ANKRD52			RPS6KL1
NUPR1			GPR12
CYP2J2			TMEM151B
DGKQ			RAB3A
CAMKK1			OR2L13
IQSEC1			KIF3A
SOWAHA			CALCOCO1
PAMR1			LRRC4
ZNF385A			MIR7-3HG
GRIN2C			LINC01102
EHD2			SLC17A6
ND5			EPHB6
EFEMP1			IGSF21
CLDN11			LINC01105
ADRB2			CAPN3
SNCB			LMBR1L
KLF9			SHISA7
HHIPL1			PRRT1
RYR3			NALCN
ARSA			STMN2
TSPAN7			RLTPR
CSF3R			UNC13A
TAP2			FAM13C
IRF9			SERP2
CX3CL1			GDPD1
ZBTB4			CYTH1
ARHGEF1			RAB3C
OPRD1			TMCC2
MR1			MAST3
LGALS1			SHANK3
TACC1			MTURN
SAMD12			PNMAL2
STAT6			CKMT1B
PTPRB			PLEKHH1
CC2D1A			PCP4L1
SLC30A3			WSCD2
CLEC7A			CACNB1
DDIT3			AATK
ANKRD9			APBB1
SASH1			VAMP1
SYTL2			TUBA8
GLDN			ANKRD36BP2
PDE8A			PRCD
SH2B1			ADAP1
ANKRD35			PDE2A
DYSF			UNC5A
CCDC69			SCN3B
CFB			RTP5
SSH3			MAPRE3
ABTB1			NEURL1
THY1			DLG4
EFHD2			BZRAP1
PLA2G5			CRHR1
TFAP2E			CELF6
ECHDC2			DYNC1I1
OXER1			ATCAY
HLA-F			CYP27B1
KCNMA1			CLEC4GP1
A2ML1			TMEM74B
HSD17B6			DCTN1-AS1
SERPINA9			2019-03-09
PIP5K1C			STMN4
APOL3			PLEKHA1
HDAC11			DNAH17
VIPR1			SST
SPATC1			CHRNB2
NR4A1			MIAT
LRRK1			CHD5
CHST6			NEUROD6
C1QTNF1			ATP6V0A1
UPP1			UBE2QL1
DGKB			CDKN2D
SLC45A4			GPR62
FLJ46361			CCDC92
GLT1D1			DLGAP3
RASAL1			NYAP2
GPRC5B			FBXO2
KCNK1			SYT3
GLIS3-AS1			LIPE
GSN			CALM3
PRKCB			CDK5R1
FXYD7			TMEM145
MBNL2			MYT1L
PLCH2			VSTM2B
ITPR1			SYT4
ADAM9			RBFOX1
PDDC1			CKMT1A
SCN4B			SGSM1
C1S			GPR85
COX7A1			KIAA1755
NCEH1			ATP2C2
SLC25A48			MXD4
DPP7			GABRA3
ENDOD1			SRRM4
CPNE6			SNCA
PLIN1			ALOXE3
MT1IP			FAM228A
HAGH			THSD1P1
MIB2			SLC8A2
PLCD4			BCL11B
C7orf61			CHRNA4
KANK1			ELFN2
GALNT6			FBXO41
GPC5			BRSK1
PPP4R4			LINC00294
TPPP3			CAMKV
ACOX2			FCHO1
COL5A3			PTPN5
ATP2B2			TMEM235
RUNX2			ADAD2
IP6K3			VSTM2L
BCO2			KRT31
SLC25A45			YPEL2
SYNM			DGCR10
RAB26			UNC79
SNCG			NECAB2
CNNM1			MYT1
ARHGAP22			LINC00486
SCPEP1			C10orf128
KCNB1			TRIM67
PRELP			NTM
SYN1			AMER3
CXCL14			CYP4X1
IL11RA			KIAA1644
MAP7D1			TSPAN31
SEMA3G			ANO4
FAM189A2			LANCL1
RHBDF1			SLITRK1
TRPV3			DMRTC1B
FAM179A			GGA3
HLA-E			C1QTNF4
GPER			GRM3
KLKB1			ASIC1
SLC39A12			GUCY1B3
FAS			CRIP3
CD33			KCNH8
APOL6			KIRREL3
C1orf228			DBNDD2
MGC16025			KCNK3
MERTK			ZFYVE27
IL15RA			ZCCHC12
IFFO1			MICU3
MBP			MMP24
IL17RC			NGB
IL12A			NKAIN2
CCK			SYNGR3
ZNF483			RALGPS1
PELI3			GABRD
ACACB			NEUROD2
ABCA6			CAMK1D
PPP1R14A			MAP2K4
TCP10L			USP43
RASD2			ATL1
LY86-AS1			ATP6V1G2
MTCH1			RGS7
ENPP2			SLC26A8
CBR1			APBA1
EGR1			CCNI2
IGIP			TPPP
C16orf89			GRK4
FLJ33534			CBX7
TMEM175			TBRG1
NRG2			GATS
MAFK			GRIN3A
ADRA1A			ACSL6
KIF1C			CACNG7
CA4			QRICH2
MAPK4			CECR6
SDC4			PLCXD2
MUC1			HAR1A
TCTA			TMEM143
GSN-AS1			ARHGDIG
METTL7A			MCF2L2
DGKA			HS3ST4
LINC00085			CDHR1
ALDH2			CASKIN1
TTYH2			RIT2
OMG			PDYN
RAB40B			INSM2
CLTB			CDH13
ADARB2			LINC00643
RARRES3			PIK3C2B
C11orf39			GOLGA7B
LAMP5			CLASP2
COL20A1			HPN-AS1
PBXIP1			FBLL1
ADAMTS4			MIMT1
PTK2B			HECW1
SLCO1C1			CLEC2L
FMO3			FAM57B
SLC2A5			PTPRO
LMOD1			DSCAML1
SLC5A11			CNTNAP2
TMEM59L			SATB1
SYT7			SH3GL3
KCNA2			HOXD1
SLC15A2			STXBP1
SLC4A4			LRFN2
MIR22HG			RAB33A
SELM			ST18
C1orf162			MOBP
D2HGDH			RIC3
HCP5			RBFOX3
PILRA			TMUB2
GLYCTK			CYFIP2
COL11A2			ARRB1
MX1			SCN2A
CPO			IQSEC3
SYN2			DPH1
DOCK5			RTN4RL2
TJP2			MDGA2
PRUNE2			FAM66C
SIAE			CSMD3
KCNH1			FAM153B
DOCK10			VSTM2A
PTGES2			C2CD2L
TPRN			LINC00282
AHNAK			SLC32A1
CNP			NRXN1
HSPB6			ERMN
RAP1GAP			ATP8A1
PRSS42			ARHGEF33
ASIC3			SORCS3
SLC22A9			SYT13
TESPA1			FAM19A2
ABCA10			C2CD4C
ST6GALNAC1			RFPL2
ADAM33			GRM5
GUSBP5			CNDP1
OGFRL1			RFPL1S
NOTCH4			PGS1
JPH4			OPCML
MYBPC1			LMO1
STX1A			TSFM
ABCB1			ASGR1
FSTL3			AGAP2-AS1
TMEM184B			IGLON5
PROK1			PCBP3
ITM2C			AMPH
CPLX2			ZNF25
C5orf4			CATSPERG
TOLLIP			TUB
C11orf40			XKR7
SLC4A11			RASGEF1C
KCNQ4			PHACTR3
ITGA10			L1CAM
NLRP3			KIAA1045
KCNG3			RIPPLY2
AMT			SOHLH1
PSMB8			EPHA8
TRIM22			FRS3
BEST1			GPR22
SLC14A1			PRKAR1B
APOL2			FNDC9
ZBTB7B			NDRG3
HLA-DRA			TMEM130
POLD4			CBFA2T3
ITPR2			SH2D3C
TESC			ZNF169
GADD45B			SHANK2
ADC			TMEM180
PKP4			PPAPDC1A
BDH1			LRRC24
IFIT3			AMZ2P1
ROM1			KIAA0895L
C12orf39			GRIA2
PRRT3			2019-09-03
TPD52			DOC2A
GPR123			CRYGA
UBALD1			NOVA2
ICOSLG			GABRB3
MUCL1			NKX6-2
PNCK			CRYM
KCNAB2			ADRA1B
FLJ42875			AGAP3
GPR35			GRID2IP
ENPP3			FAM163B
CYHR1			SPNS2
ZBTB16			C16orf92
DICER1-AS1			EIF4E1B
FLCN			RNF44
ACSS1			ANKS1B
TFE3			CAMSAP3
RYR2			ANK3
RTKN			CRHR1-IT1
LEPREL2			FRMPD2B
P2RX2			IFT27
CREG2			UNC119
FGD2			ABHD17B
IFIT2			NEK3
NEURL			SND1-IT1
HPSE2			NRIP2
RGCC			CD200
LYPD5			MTMR7
PDXK			LINC00634
CD52			TMEM88
RASSF5			FAM193B
KLF15			YWHAH
STAC2			LINC00323
ZNF862			INA
UGT8			MUM1
SMIM3			GRM2
LIPC			STRADA
ADAMTS17			LOC400940
RILP			PALM
LYRM9			ZFP57
CHRM3			LOC440896
TLR9			2019-03-04
GDA			GNG3
C10orf54			FAM107B
CCDC85B			FAM149A
ARHGAP9			LRTM2
TK2			ENTHD2
NFKBID			CNTNAP5
SERPINB6			UCHL1
EPB41L4B			MYADML2
IFIT1			GABRG2
SLC9A1			LINC00925
ARID5A			LINGO1
ASIC4			CCDC136
PARM1			APBB3
CAMK2G			SORBS2
SYT12			CHADL
BLNK			LMTK3
ADCY4			SPSB3
ICAM5			CAMK2N2
NEFH			ACHE
GABRA1			KIAA1598
GPR83			LHFPL5
PTHLH			ADRBK2
CDC42EP1			SCN1A
AK5			BASP1
MAP3K6			CTDSP2
HPCAL4			LY6H
NEK10			PCSK2
PILRB			TMEM144
OR6W1P			PDXP
ANO3			SPATA9
CMTM2			UNC13C
MITF			SNAP91
KIF6			ADAMTS10
KCNA1			EID2B
ABCA7			TMEM246
BCL3			FABP6
GNG7			TMCO6
CEBPB			MAST1
HIGD1B			GGT7
FADS6			NAT16
SEMA6B			CALN1
N4BP2L1			ZNF815P
RIN3			KLRC3
CIITA			NAPSA
FXYD3			LOC113230
PM20D1			POLL
MYRIP			FAM219A
FHIT			ELAVL3
DPEP2			LMF1
OTUD7B			NARF
ALS2CR12			B4GALNT1
TMEM176A			PAK7
CYP2C9			CBR4
BST2			FOLH1
SLAMF7			MEIS3
PNPLA2			LPPR1
NRIP3			KCNQ1DN
DAPK2			NME9
RAB11FIP3			ME3
ZDHHC23			LINC00320
ABCC12			FGF9
PRNP			ELAVL4
WDFY3-AS2			ANKRD30B
HOPX			CUX2
RCAN2			PPM1E
DYNLL2			KLHL35
SIRT2			CA10
SPEF1			LOC389033
FERMT1			C3orf14
ATP1B1			C21orf62-AS1
EGR4			AMER2
HLA-DPA1			KLHL32
INMT			PCDHA5
PDZD7			P2RX5
AFAP1L2			SEZ6L2
SLC22A10			LOR
CLMN			LINC00950
TRPV2			ZFR2
INCA1			TBC1D12
DHX58			EPB41L1
ADAMTSL5			LYRM7
HLA-L			MFSD4
GALT			MPPED1
C15orf52			CNRIP1
PLA1A			EVL
PLSCR4			2019-09-05
ART3			SYT1
ASAP1-IT1			DND1
KIF17			SLC26A10
GBP4			TMEFF2
RFX8			CCDC159
MGAT5B			SLC45A3
SPHK2			MCMDC2
SLC25A23			RALYL
PCP4			NMNAT2
AGBL4			FAM153A
ME1			PP14571
TRPM6			DTX1
WFDC13			RPRM
CACNA1I			AMN1
WAS			ARPP21
CLCA4			SSTR2
ADORA1			NSF
BTN3A2			S100A1
NIPAL2			OS9
SLC24A2			WNT4
ADSSL1			HCN3
IL6R			WDR17
EPHX1			KLRK1
LINC00083			DGCR9
LYZL4			STAR
MGLL			PEG3
PCDH15			YJEFN3
GRIK4			SCRT2
SERGEF			PPP3CB
FAM3A			SYT16
GALNTL4			LINC01106
MAP4K2			MAPK9
ACSM5			FAM19A1
CLTC-IT1			2019-09-08
GSDMB			LYSMD4
FAM212B			PRPSAP1
TNNT2			SLC7A4
PRKCD			AVIL
LY6E			EMX1
LPAR1			LEAP2
TPP1			ADCY5
ADAMTS1			HS3ST2
BCAN			B3GNT4
GPT			PIANP
NTRK2			CEACAM19
LINC00597			AP3M2
NPTX1			SPTBN2
TGM2			BEX5
PIK3IP1			DENND6B
GUK1			PLA2G6
GLT25D2			C14orf28
SLC26A9			FLYWCH1
ADCY2			LINC01089
CARD16			PYDC1
ENOSF1			KCNK4
PRR13			CCDC85A
NKG7			ELMOD3
HLA-F-AS1			DUSP28
B4GALNT3			RTN4RL1
RASL11A			PGP
KCNJ16			DPF1
PPP6R1			LRRC16B
FYCO1			KCNV1
C6orf136			APLP1
CTNNA3			TMEM249
LAMA3			VSX2
MYL9			RASL10A
TMEM125			NKAPL
KCNIP3			RAB24
PNKD			PPP1R3F
CYP4V2			ZNF785
LRMP			B3GAT1
PZP			ZGLP1
WFDC1			SLC6A17
FOXF1			DKFZP434H168
FAM215A			ABHD12B
FTL			CLEC4G
PPP1R13L			GRM7
GGT5			TEF
LOC100128751			FAM63A
GP9			EEF1A2
GFOD1			KCNB2
RSPH3			NARFL
HTATIP2			ZFPM2
CTSF			VWC2L
ALDOA			GPD1
PKD1L2			RUFY2
KAT2A			SEC61A2
SNRNP70			TMEM63C
SOD3			CACNA1B
PPP3R2			C10orf82
SLCO2B1			GBA2
OAF			S1PR5
USP2			CDKL2
TRMT61A			TMEM257
PLEKHO2			MMD
SREBF1			FAM19A4
MACF1			GAD2
ELOVL1			ARL15
TRBV27			TTLL9
PON2			GUSBP1
GPIHBP1			FAM153C
PXN			LINC00957
TRPM4			SPIRE2
SLC52A3			PRDM8
SLC6A7			MUSTN1
GABRB2			INPP5A
CCND3			PLK5
RXRA			NCDN
ACSL5			TSEN54
BBOX1			DOCK3
C19orf21			CBLN1
HRH3			HPX
IL17RB			NPPA
C5orf64			CACNA1E
EPB41L2			SH2D5
SGSM2			C7orf43
ALKBH6			ABHD6
SRXN1			PRRT2
PLEKHM2			WDR83
LINC00260			SLITRK4
MAP3K11			NANOS3
NKX2-2			XKR4
KCNK12			LNX1
CPNE9			C19orf73
ABCC5			LENG9
HTRA4			CISD1
CALHM2			MORN4
EVI2A			ZFP2
MALAT1			TSPAN13
HPCA			LRRC73
ZMYND12			C4orf50
SLC1A3			PTCHD2
RNF144B			HEXDC
NT5E			ERC2
PTGDR2			NOXA1
SNX22			SULT1A3
STRC			PLIN5
PDE4C			ARHGEF25
VEGFB			NOL4
METTL7B			B3GALT2
ULK1			DNER
ADAM20			LOC285696
PNPLA6			PDZD4
FBXO27			SLC25A27
MCHR1			OPRL1
SLC51A			C1QL3
ANXA6			DMTN
KCND1			PRKCE
SELL			SORCS1
SLC48A1			SEZ6
CGNL1			DNASE1L2
KRTAP10-1			FBXL15
HERC6			CLVS1
FLJ16171			LRRTM1
CYP3A43			TUBA3FP
NEFL			DSCAM
CALY			MCF2L
GPR162			C2orf27A
SLC9A3R1			CYS1
LGALS4			RAI2
SLC4A10			SHISA9
RETSAT			SUGT1P3
NEB			BOK
FSTL4			CTIF
KIF13B			FOXRED1
DUOX1			POU6F1
ABCA9			PPP2R2B
STEAP2			SYNDIG1L
NPTN			CBLN2
GHDC			SPRYD7
KLK7			METTL22
GPR155			NKD1
PGC			LOC100128288
AKR1C3			ECSIT
CACNB2			HILS1
FBXW4			CADM3
STH			ATG13
GPAT2			REEP1
MAP6D1			KLHL1
KCNIP4			FARP2
VGF			GNAO1
EGR3			LINC00632
PARP10			CTTNBP2
SLC22A25			KCNJ3
TNFSF13B			SLC25A28
USF2			ZNF540
MATK			HSPB3
XCR1			GDF9
NCKIPSD			CORO7
ANKRD18DP			PCSK6
HTR1E			INHBA-AS1
FAM167A			MPP2
PCDH9			DGKE
TRIM47			CRHR2
KRTDAP			ASPHD1
C9orf131			LPPR3
TLR4			PAK3
ENDOU			LOC100128239
HAMP			IGSF22
ZFP36			CHST1
ENPP6			RPP25
HRH2			PPFIA4
LOC100133106			ATP7B
FNBP1			CES5A
PPP1R32			NKAIN1
MYO7A			TPTE2P1
LOC100499227			LRRTM4
CRYL1			PCDHGC4
KRTAP12-3			TMEM139
IL37			NRXN2
TRPV6			CARTPT
MAPK15			SLAIN1
GRIN1			GABRA5
OTOGL			DUSP26
LINC00341			LINC00889
CMTM4			FAM19A5
TICAM1			KCNA5
DACT3			YPEL1
MOV10L1			SMAP2
GJC2			ATP8A2
UPK3B			GPR6
MSS51			MYCBP2
SORBS1			KCNJ1
CSAD			PALM2
ANKRD29			OCM
CYP1B1-AS1			RPAIN
IL1RL2			MYO5A
SLC22A13			SPATA31C1
FADS3			TBR1
PTPRR			NELL1
ANKRD40			MBLAC2
RIMS3			KIAA1107
C5orf27			KIAA0141
CADPS2			TMEM191A
ADAM28			COL26A1
OR6A2			CDC42EP2
CDH20			LOC644172
CDH19			NUTM2D
SLC17A7			GPR52
CPQ			SCG3
ADD3			SH3GL2
PRF1			FN3K
LOC100131541			ADGRB1
ADAMTS8			KCNQ3
SDS			DLGAP2
NRG4			GPR26
GAST			INPP5F
LILRB2			ANXA9
PLEKHG5			RBM11
C1orf110			SLC8A3
ZCWPW1			DTX3
AVPI1			LIN7B
PLCB2			C1orf216
VWA3A			GPR45
TRADD			CCNA1
SSTR3			GPRIN1
FAM43B			ZNF276
C1orf101			CACNA2D2
PLD1			EFCAB5
NR3C1			SYN3
TINAG			ZBTB49
LINC00174			RNF175
MYL3			CASD1
LTA			CPT1B
PPARD			MLLT4-AS1
IRF5			MAPT-IT1
BAIAP3			EVI5L
TTYH1			LIMS2
CCNO			LRRC7
PCDH1			DPP10
KCNS2			RGMB
PKD2L1			WBP1
ARHGAP44			NCALD
RAB37			PVRL1
SLC13A5			RASGRP2
OSBPL1A			LUC7L
RUNX3			RPL32P3
PROC			SEPT7P2
IL1RAP			LYPD8
PDE8B			FBXW7
FGF20			PRSS27
CD44			OR2L2
TSSK4			ATP6V0D1
GAS7			C16orf70
TTLL6			NTN4
CXorf67			CHRM5
PYCR2			PPM1K
FGFR3			KANK3
NRN1L			UBE2E2
ABCA8			CYP2D7
SFI1			C10orf88
TIMP3			TPTE2
TGFBR3			SUGT1P1
C4orf6			RNF170
TPD52L1			RBM4B
ERVFRD-1			SPDYE7P
OSTF1			GPR17
GNA14			TIAF1
BTBD16			ADGRA1
KIF5A			MIF4GD
PPFIA3			VSNL1
CACNA1A			FEZF2
KRTAP6-1			KDF1
S100A16			CACNG1
TNFRSF4			IP6K2
HADHB			ACTN2
LGI1			SMIM10L2A
RASGEF1A			TAS2R14
ETS2			WDR86
IGSF1			KLRC2
TRAF3IP3			CRMP1
FAM131A			CD27-AS1
TNFSF10			DGCR5
LRIT3			NACAD
IL17A			LINC00472
NOS3			ESRRG
HIPK2			RRN3P1
STYK1			ACTR1A
RLBP1			RAB6B
FAM27L			MST1R
IFI35			ARRDC1
GRIK1			HAGHL
COL24A1			SLC22A7
FHL5			LRP2
CD274			FAM126B
TMEM151A			BTRC
PRMT8			TMEM132B
MGP			TMEM155
TMEM86B			CTC1
COL7A1			TBKBP1
TJAP1			GRIN2B
HTR5A			METTL1
TRHDE			LINC00265
ST8SIA3			SPTB
TFPT			NSG1
NCR3			AUH
MBLAC1			ABCC8
OPLAH			INPP5K
LGR5			ANKRA2
C22orf26			CACNB3
EXD3			OTUD7A
EPS8L3
SELENBP1
ANXA4
MALL
KLHL3
C9orf16
SGCA
TNFRSF11A
ZMAT3
C7orf50
OPN4
SLC43A1
SCN8A
C1QL1
NPTXR
KCNC4
KIF1A
SPOCK3
OXR1
SLC35D2
USH1C
PNPLA5
PDE6B
ADAMTS14
LGALS3
SLC7A8
ACTN1
MAN1C1
SP100
OPRM1
SAMD9L
CEACAM1
OLIG2
KCNJ4
NPAS2
HAAO
WIPF1
POLN
MOGAT3
PLAU
CD3E
EML3
ABCC3
APOL1
SULT4A1
DMBT1
PCNXL2
SLC12A8
COL10A1
TSPAN15
TCIRG1
GPR179
CCDC105
GGN
KLK5
CXCL6
RERGL
ITPKA
DOCK6
KCNMB1
PHKG1
CNGB1
UNC13D
KLK2
PVALB
NFASC
INHA
ANO7
C1QL2
MYLK
ITM2B
RAB7L1
ASB1
RRH
THBS4
LCP2
ENPP5
FGF17
HSPA12A
LRRC43
RNPS1
ATP4A
ZHX3
STMN3
C2orf82
C2orf65
PRSS16
NCR2
MSC
PTPN3
ITGAM
GSG1L
PQLC1
PPP1R16B
AHCYL1
ERC2-IT1
MEPE
SLC31A2
LCN8
DIO2
NAGPA
LILRA1
C20orf203
ATP2B3
PPAP2B
VAX2
SEPP1
SH3PXD2A
NRXN3
TYRO3
CD7
SLC9A2
PDE7B
SIDT2
C12orf54
LILRB4
HPCAL1
MPZ
PGBD5
SLC11A1
DTNB
ZNF385B
UBTD1
ST8SIA5
CLASRP
KCNQ2
PSORS1C2
HHLA1
DMRT2
PFKP
SLC39A13
TCEA3
S100A11
SLC19A3
GATA2
THBS2
PFKFB3
SYNPO2L
KCNK7
SDSL
OR11H4
SRCIN1
DMKN
ARFRP1
MAGEC3
CYBRD1
THRB
IDI2-AS1
PDE1B
UNKL
C18orf15
SLC25A41
SLC17A9
C2CD2
PNMA5
TNR
LOC100128644
RASGRP1
ZDHHC1
HABP2
CD82
LTBR
PAK6
FURIN
FLJ40448
MYOM1
DENND1C
GIPC1
CACNB4
FGFRL1
GABRB1
MAPK13
PLN
FAM71F1
FOXO4
SH2D1B
KIAA0040
SP110
SLC23A1
RIMS2
DKK3
IFLTD1
MGC10814
CCDC13
TMEM14E
GCNT4
LSP1
OR5I1
SSPN
CES3
2019-09-12
PLEKHF1
OR7A5
LHFPL1
MOGAT1
C9orf62
DSC1
ENTPD6
ARHGAP6
RBP7
STIM1
SORL1
FAM222A
OAS1
KCNC2
NOL3
C19orf45
CTSZ
GATA5
INPP5J
MAB21L3
CDK5R2
LST1
AIF1L
CALHM1
GRAMD1B
PC
SH3BP1
PCSK1N
TAC3
KRTAP10-7
KLHDC7B
HS1BP3
KAT2B
TMPRSS5
SERPINA3
MAPK3
SPATA20
CCL5
HPN
TOMM40
SAT1
FAM73B
MIR31HG
RGR
RTBDN
BPIFA3
TANGO2
HYAL1
HLA-DMA
AHI1
SCARA3
PRSS3
CLRN3
PLXDC1
KCNH4
CD160
MYOG
HCLS1
RXFP1
WNK2
PPP1R3C
SNX32
ULK3
PRTN3
CYP4F8
LDLRAP1
CCDC17
IGSF11
ARSJ
LOC100128508
IPCEF1
LYG2
PEX5L
RIMS1
KLF14
DKFZp779M0652
GAL
DIO3OS
CD55
CLEC4F
ANXA2R
PTPRE
NUDT9P1
PHLDB1
LPXN
C16orf85
CLEC10A
LAIR1
PTPRH
IL1R2
CAPN13
TRAF3IP2
GREM1
DLGAP1
TPK1
TNFAIP8L3
CALCOCO2
PAPL
NECAB3
PARVG
RGN
CD207
TGOLN2
ELL2
VIP
LOC254896
HOGA1
STK32C
CALCA
ACSS3
BEGAIN
LOXHD1
NDUFS7
OR2AK2
FMO5
GOLT1A
HTR4
FLJ38717
ABCG4
ROBO3
AQP6
BCAM
TOM1
MCHR2
ALOX5
ANGPTL4
NFATC2
COX7B
C1orf173
CXCL11
FAM170A
ALDOB
LPAR5
MAVS
CACNA1S
NGEF
RHO
EFCAB12
ARHGAP24
RBP4
EHF
SLC25A22
CYB5R2
KLRD1
TEPP
CCT8L2
SDF4
SLC38A11
PARP9
HCG27
MRAP2
TMEM184A
KIF12
FTH1
IL18
PKM
RAB31
RNF208
GPR113
CRYGS
HLA-DRB6
WDR91
DBX2
NPAP1
TSNAXIP1
HRH1
C4orf26
GALNTL5
CELP
C1R
HOXB7
DMPK
EDN3
ACRC
FETUB
MYOT
SLC7A2
CSMD1
IFITM2
TMEM132D
ARHGAP27
MYH7B
SELO
CHCHD10
GRHL3
MPL
SSFA2
SIL1
TRIM56
PARP12
LINC00051
SLC22A17
DNAJA4
ENGASE
RPRML
TRIM38
OR2A14
OR4D5
IGFBP6
RIMBP2
CPLX3
TPST2
FLJ46257
CALML5
MT1X
MAP1LC3A
CD99L2
ING5
FBXO40
GP5
IL20RA
CEBPD
KLF4
BARX2
KRTAP5-2
ASB2
OSGIN1
DNAH2
2019-03-02
CASP10
GOLGA2P5
NOS1
MOAP1
NTN5
KCNF1
ABHD14B
STOM
IGSF9B
HSD11B1
DTX2
ACBD7
SLC15A3
DHRS11
MED29
FCAR
RRBP1
ZNF335
SYTL4
AMIGO1
KCNAB1
RGS14
TNF
GPNMB
SNTG1
DAGLA
SCGB1A1
LTK
NDUFA3
PRR22
DNASE2B
PPEF2
S100Z
SLIT3
HRSP12
CD81
HAPLN4
CLDN16
ANXA2P1
FLJ14107
PIP5K1B
CCDC57
TFF1
SLC5A4
RGS5
IL1R1
LINC00839
C10orf10
P2RY6
OR8S1
B3GALTL
CTF1
SIGLEC8
GP6
CDH22
FLJ41327
LMCD1
TRAT1
NCS1
CCDC64
AP4S1
C21orf119
C1orf64
ECM1
CD244
RAPGEF5
PPAPDC3
HBB
C11orf45
KRT80
SYNGR4
FNDC7
TDRD10
NLRX1
ORAI3
IGFL1
CCDC106
ASPDH
WISP2
C1QB
TLX2
WNT10A
MPP4
HLA-DOA
TTPA
FER1L6-AS2
SLC6A13
FUK
IL1RN
HTR1F
KBTBD12
C3orf18
DEPTOR
ENG
PHLDA2
LINC00304
GFRA4
KCNS1
CSF2RB
NAP1L5
NPBWR1
LCN9
ENHO
GATA6
GNA15
LOC100130417
INPP5D
SLC7A14
ISCU
CLEC14A
MAGEA8
MECR
FLJ42393
GPSM3
KCP
GSDMD
NAALAD2
PHC1
TEX29
HCST
ADAM15
MYBPH
C5orf46
PDLIM2
LY6K
TNFRSF10A
ADPRHL1
KLF13
SQRDL
ABCA5
BAIAP2L2
TNFRSF8
IQCA1
CDKN1A
MAMDC4
FBP1
PRSS36
SERPINF1
FLJ11710
P2RY4
KIAA1217
IL18BP
HTR3B
FLT1
RORA
POU5F1P4
ZBBX
UNC5B
OR51S1
SERPINA1
RHBDF2
TP53TG5
C2orf88
TFCP2L1
IRAK2
SLC4A9
GDNF
DOM3Z
C9orf24
KCNC1
GRIA4
SLC2A4
VAMP3
ZFAND2B
CAMP
DLC1
HTR2A
PPL
TBX4
EVI2B
ZBP1
EPHX4
GBP5
FSHR
NAT8B
KNG1
INPP4B
IL6ST
BSPRY
TMEM26
DNHD1
RAB11FIP4
MUM1L1
SLC2A7
PPARG
CHMP4C
GML
OR52H1
KCNA4
KIF19
LGALS3BP
SUSD2
LONRF3
PURA
UTF1
BIN2
ZNF771
SYNGR2
PTRF
HAS1
PDGFB
MID1IP1
GAD1
PARP14
LAYN
FAM195A
ADCY9
SGK494
AXL
PPP1R37
MGAT3
C22orf46
IFNLR1
PPP1R2P1
IMPG1
TCERG1L
OR5M9
OAS2
SYT17
MT1L
ZNF576
CNTD2
PYHIN1
CHRNG
KIAA1244
ARNTL
ANKRD20A19P
PLD4
OSBP2
MEI1
TNFRSF13C
TPRG1L
SLC34A1
BATF2
KRT86
OAS3
BTF3P11
HOXB5
LMNA
PTH2R
AGPAT9
CXCL9
TRIM40
PKIB
TXLNB
POM121L12
DUSP8
CLSTN3
PIPOX
USH1G
SPAG4
TMPRSS3
CPE
PDK4
NKX6-3
DPYS
KIAA1199
MT4
GNG13
AOC2
SKAP2
EGR2
CACNA1C
CEBPA
MBOAT7
RCSD1
WBSCR17
CHRNB3
ADCY8
PTGS1
MMP17
CD63
SLC46A3
RIPK3
CDYL2
SNAP25
KCND3
RTP3
GPR171
PRSS48
SUSD3
CASC2
CLEC9A
CHGA
SPEM1
ABHD8
IL11
SPATA25
LAX1
GPR150
FAM174A
GOT1
CREB3L1
SLC2A13
PIEZO2
NFAM1
CAMK1G
C2orf50
THNSL2
GLIS3
VSTM4
C17orf102
S1PR4
GATSL3
HTR6
OR10K1
NEURL3
SCG2
COL8A1
ZDHHC19
DRD5
DEF6
MYOM2
NXNL2
FLJ46300
HOXC8
WNT10B
NPFF
CYP11A1
TMC5
OR1M1
ABCG1
UBL4B
SMYD1
C3orf27
LOC728175
PPAP2A
NDUFB2
DPP6
VIPR2
DLG2
SEPW1
C20orf197
CASQ2
KCNS3
POMC
PCSK1
RHOG
CHRM1
LRP1
CCDC68
ARHGEF6
IGFN1
TMCO4
CLDN18
LOC645261
HRK
CRISPLD2
MSI2
C19orf68
PRAM1
ARFGAP1
ABCG8
MAN2B2
HBD
VASN
KLHL30
UNQ6975
OTOS
TMEM42
CCM2
ASB4
C16orf54
ABI3
NDUFA7
C1orf159
HTR1D
MEF2D
P2RY14
SGTB
AGPAT4-IT1
CCL19
UNC93B1
IL32
RPL3L
MAPK11
PADI4
ZC3H12A
CHRNA1
CSN3
AFF1
CAMK2B
TTC40
C19orf18
SOD1
NKAPP1
TNFRSF1B
GNLY
KIF9
TDO2
PNLDC1
RNF148
FANK1
LMO2
OR1S2
CYBASC3
WBP2
OR7C1
MAOA
ENTPD8
CRYGN
CNGB3
ZDHHC22
ZNF575
TFF3
FAM163A
CLIP4
ANKMY1
LOC100130232
FRMPD1
MGST1
RUNDC3A
KCNJ2
2019-03-10
FOSB
SIGLEC1
PRKCZ
CCDC27
NPR1
NPL
ITSN2
BMPR1B
NPTX2
RGS20
PRLHR
ODF3
MS4A6A
CHGB
LOC100129534
THEM4
TNNI1
EHD3
LOC401109
SORCS2
SLURP1
SMPD1
KIAA0226L
PRSS41
GIPR
GFI1
C2orf73
DES
FAM92A1P2
RXFP3
SLC17A1
KCNK17
FLJ45950
PYY2
GAL3ST1
MAGEA1
BNIPL
LAMB2
TMEM207
C6orf183
PYCRL
[truncated: 504 more rows]
