# Supplementary material for: The RNA-binding protein SERBP1 functions as a novel oncogenic factor in glioblastoma by bridging cancer metabolism and epigenetic regulation
Source: Genome Biol. 2020 Aug 6;21:195. doi: 10.1186/s13059-020-02115-y (PMC7412812; doi:10.1186/s13059-020-02115-y)
Supplement: Supplementary file 11 — Additional file 11: Table S10. Gene set enrichment analysis (GSEA) of genes upregulated upon SERBP1 knockdown. Sheet 1, EZH2 and SUZ12 matches in ChEA 2016 datasets; sheet 2, EZH2 and SUZ12 matches in ENCODE 2015 datasets; sheet 3, genes with SUZ12 binding sites compared to upregulated set in SERBP1 knockdown; sheet 4, all genes with EZH2 binding sites compared to upregulated set in SERBP1 knockdown; sheet 5, H3K27me3 profile in embryonic stem cells; sheet 6, all genes with H3K27me3 sites compared to upregulated set in SERBP1 knockdown sheet 7; overlap all results: EZH2, SUZ12 and H3K27me3. [file 13059_2020_2115_MOESM11_ESM.xlsx]

## Sheet: ChEA 2016 
Term	Overlap	P-value	Adjusted P-value	Old P-value	Old Adjusted P-value	Z-score	Combined Score	Genes
EZH2_18974828_ChIP-Seq_MESCs_Mouse	38/1302	8.18454e-10	5.05804e-08	6.12577e-23	2.9121e-21	-2.02644	42.4005	HRK;CHRM3;SEMA5B;DLX2;CNTNAP1;DLX5;SLC1A2;ADCY8;CDH8;GRM7;BMPER;SLITRK2;ADAMTS19;ATOH8;SPOCK3;NTNG1;EPHA5;GABBR2;NTRK2;EGLN3;PRRX1;BDNF;PCDH7;NTRK3;NR2F1;NMNAT2;SYPL2;UNC5D;DKK2;BMP6;TGFBR2;APLN;LRRC7;ID4;NAT8L;KCNK2;LGR5;GPRC5C
EZH2_27294783_Chip-Seq_ESCs_Mouse	51/2000	6.91267e-11	6.1029e-09	2.53909e-28	2.06002e-26	-1.49677	35.0172	HRK;CHRM3;SEMA5B;CNTNAP1;CDH8;GRM7;NRCAM;AP1S3;PPFIA2;KCNH3;GRID2;KCNH5;IGFBP4;ELMOD1;SYPL2;DUSP8;VSNL1;NAT8L;GPRC5C;ST6GALNAC5;GRIA2;DLX2;DLX5;DLX6;ARX;ADCY8;DTX4;GRIN2A;SCIN;PLXNA2;PCK1;RPRM;NTNG1;NTNG2;GABBR2;KCNF1;NTRK2;EGLN3;PRRX1;PCDH9;BDNF;PLCL1;NR2F1;NMNAT2;MEIS2;BMP6;ID2;FGF18;LGR6;KCNK2;LGR5
EZH2_27304074_Chip-Seq_ESCs_Mouse	25/885	1.6335e-06	4.58866e-05	5.62397e-15	1.02224e-13	-2.0386	27.1639	HRK;CHRM3;SEMA5B;DLX2;DLX5;DLX6;ARX;ADCY8;GRIN2A;ATOH8;LRRC4C;EPHA5;GABBR2;NTRK2;GRID2;EGLN3;KCNH5;PRRX1;PCDH7;NR2F1;MEIS2;DKK2;BMP6;LRRC7;FAT3
SUZ12_16625203_ChIP-ChIP_MESCs_Mouse	34/1270	6.1499e-08	2.23567e-06	2.00795e-19	5.90911e-18	-2.48143	41.2022	GRIA2;SEMA5B;DLX2;CNTNAP1;PTPRO;ARX;ADCY8;CDH8;GRIN2A;GRM7;BMPER;CNR1;ADAMTS19;ATOH8;SPOCK3;PPFIA2;EPHA5;KCNF1;NTRK2;IGFBP4;BDNF;DCC;PCDH7;NTRK3;NMNAT2;UNC5D;GABRG3;DKK1;DKK2;BMP6;PLCXD3;FGF18;KCNK2;LGR5
SUZ12_18555785_ChIP-Seq_MESCs_Mouse	41/1058	1.74233e-14	2.15352e-12	2.68893e-29	2.7696e-27	-2.14274	67.884	SLC44A5;ACHE;CHRM3;DLX2;DLX5;ARX;SLC1A2;ADCY8;DTX4;CDH8;GRIN2A;GRM7;BMPER;ADAMTS19;ATOH8;SPOCK3;PLXNA2;RGAG4;RPRM;NTNG1;GABBR2;KCNF1;GRID2;EGLN3;KCNH5;PRRX1;DCC;PCDH7;NTRK3;NMNAT2;UNC5D;GABRG3;DKK1;DKK2;TGFBR2;APLN;PLCXD3;TMEM158;ID4;KCNK2;LGR5
SUZ12_18692474_ChIP-Seq_MEFs_Mouse	48/1135	1.7917e-18	2.76818e-16	4.37342e-36	6.75693e-34	-2.01584	82.3742	HRK;GRIA2;ACHE;CHRM3;SEMA5B;DLX2;CNTNAP1;DLX5;DLX6;PTPRO;ARX;SLC1A2;ADCY8;CDH8;LGALS3;GRIN2A;CNR1;ATOH8;PLXNA2;GRIA3;RPRM;ABCA1;TMOD1;EPHA5;NTRK2;KCNH3;GRID2;PRRX1;IGFBP4;BDNF;PCDH7;NTRK3;NPY1R;NR2F1;SYPL2;DUSP8;GABRG3;DKK1;DKK2;BMP6;TGFBR2;APLN;FGF18;ID4;KCNK2;LGR5;GPRC5C;ST6GALNAC5
SUZ12_18692474_ChIP-Seq_MESCs_Mouse	66/1909	5.04531e-21	3.118e-18	3.09002e-45	6.36544e-43	-1.84278	86.124	SLC44A5;HRK;ACHE;CHRM3;SEMA5B;CNTNAP1;PTPRO;CDH8;ZFYVE28;LGALS3;GRM7;BMPER;NRCAM;PPFIA2;TMOD1;EPHA5;KCNH3;GRID2;KCNH5;IGFBP4;ELMOD1;NPY1R;SYPL2;UNC5D;DUSP8;GABRG3;DKK1;DKK2;TGFBR2;LRRC7;NAT8L;GPRC5C;ST6GALNAC5;GRIA2;DLX2;DLX5;DLX6;ARX;SLC1A2;ADCY8;GRIN2A;CNR1;ADAMTS19;ATOH8;SPOCK3;PLXNA2;GRIA3;RPRM;NTNG1;ABCA1;GABBR2;KCNF1;NTRK2;PRRX1;BDNF;PCDH7;NTRK3;NR2F1;BMP6;APLN;PLCXD3;TMEM158;FGF18;ID4;KCNK…
SUZ12_18974828_ChIP-Seq_MESCs_Mouse	56/1934	2.9999e-14	3.0899e-12	5.13979e-34	6.35278e-32	-1.73035	53.8789	SLC44A5;HRK;ACHE;CHRM3;SEMA5B;CNTNAP1;PTPRO;CDH8;ZFYVE28;GRM7;BMPER;EPHA5;KCNH3;GRID2;IGFBP4;SYPL2;UNC5D;DKK1;DKK2;TGFBR2;VSNL1;LRRC7;NAT8L;ST6GALNAC5;GRIA2;DLX2;DLX5;ARX;SLC1A2;ADCY8;DTX4;GRIN2A;SCIN;CNR1;ADAMTS19;ATOH8;SPOCK3;RGAG4;GRIA3;RPRM;NTNG1;GABBR2;KCNF1;NTRK2;PRRX1;BDNF;PCDH7;NTRK3;NR2F1;NMNAT2;BMP6;FGF18;ID4;LGR6;KCNK2;LGR5
SUZ12_20075857_ChIP-Seq_MESCs_Mouse	98/4356	9.49428e-19	2.76818e-16	3.49783e-54	2.16166e-51	-0.925474	38.4057	CHRM3;SEMA5B;CDH8;ZFYVE28;LGALS3;BMPER;NRCAM;THSD7A;PPFIA2;TMOD1;EPHA5;KCNH3;KCNH5;IGFBP4;SYPL2;UNC5D;ATP1B2;GABRG3;DKK1;DKK2;GRIA2;DLX2;DLX5;DLX6;ARX;SLC1A2;DTX4;NALCN;TTBK1;GRIN2A;SCIN;ADAMTS19;PLXNA2;LRRC4C;NTNG1;NTNG2;KCNF1;WSCD1;BDNF;PCDH20;NR2F1;DCLK1;BMP6;PLCXD3;MC1R;ID2;FGF18;ID4;CPE;MRAP2;SLC44A5;HRK;ACHE;CNTNAP1;PTPRO;ELAVL3;GRM7;CD34;GRID2;ELMOD1;DUSP8;TGFBR2;VSNL1;LRRC7;FIBIN;NAT8L;GP…
SUZ12_27294783_Chip-Seq_ESCs_Mouse	48/2000	2.25145e-09	1.0703e-07	1.75877e-25	1.08692e-23	-1.40033	27.8829	SLC44A5;HRK;SEMA5B;DLX2;CNTNAP1;DLX5;DLX6;ARX;ADCY8;TTBK1;GRIN2A;SCIN;GRM7;PLXNA2;AP1S3;LRRC4C;RPRM;PPFIA2;EPHA5;KCNF1;KCNH3;GRID2;KCNH5;PRRX1;WSCD1;PCDH9;IGFBP4;DCC;PLCL1;PCDH20;NR2F1;PCDHB14;NMNAT2;UNC5D;ATP1B2;DUSP8;MEIS2;BMP6;TMEM158;VSNL1;ID2;FGF18;ID4;NOTUM;RGS11;LGR6;LGR5;GPRC5C

## Sheet: ENCODE TF ChIP-seq 2015
Term	Overlap	P-value	Adjusted P-value	Old P-value	Old Adjusted P-value	Z-score	Combined Score	Genes
EZH2_B cell_hg19	40/2000	7.12333e-06	0.00560606	1.51008e-09	1.18843e-06	-1.63139	19.3355	HRK;ACHE;SEMA5B;CNTNAP1;LYPD6;TTBK1;ELAVL3;BMPER;CNR1;ATOH8;C10ORF107;PLXNA2;MAP6;LONRF2;RPRM;TMOD1;KCNH3;PLCL1;NTRK3;APLP1;LMTK3;NPY1R;NMNAT2;SYPL2;ATP1B2;DUSP8;DKK1;BMP6;SEPT3;BAIAP3;MYO1D;TMEM158;FGF18;CPE;NOTUM;LGR6;NAT8L;GPRC5C;HCN2;MT1E
EZH2_keratinocyte_hg19	38/2000	3.97435e-05	0.0104261	1.65163e-08	6.49916e-06	-1.71027	17.3303	HRK;PTPRO;PRUNE2;FAIM2;CXCL13;ADCY8;ELAVL3;ZFYVE28;GRIN2A;SCIN;B3GALT1;MAP6;BMF;NRCAM;THSD7A;LRRC4C;RGAG4;PPFIA2;CA11;LYNX1;PRRX1;BDNF;LMTK3;NR0B1;NMNAT2;SYPL2;GABRG3;DCLK1;DKK2;BMP6;ACTA2;MARCH1;MT1F;CPE;COL21A1;NOTUM;LGR6;NAT8L
EZH2_myotube_hg19	36/2000	0.000195642	0.0219958	1.59311e-07	1.79111e-05	-1.68631	14.3998	SLC44A5;ACHE;CNTNAP1;SDC2;CXCL13;ACTG2;CDH8;GLIPR1;GRIN2A;SCIN;SLITRK2;ACP6;BAALC;MAP6;FAM3C;CD34;GRIA3;CA13;ABCA1;TMOD1;EPHA5;CA12;CA11;KCNF1;NTRK2;BDNF;LMTK3;MEIS2;DKK2;MARCH1;SLC27A6;FAT3;CD24;MRAP2;LGR5;GPRC5C
EZH2_skeletal muscle myoblast_hg19	36/2000	0.000195642	0.0219958	1.59311e-07	1.79111e-05	-1.6668	14.2331	COL17A1;ACHE;CD274;PTPRO;TTBK1;ELAVL3;PCSK1N;CNR1;ADAMTS19;BMF;SRGAP3;ZNF467;LONRF2;PPFIA2;ABCA1;TMOD1;CA12;CA11;KCNF1;KCNH3;GRID2;PCDH9;LMTK3;NR0B1;SYPL2;HIST2H2BE;PGM2L1;SEPT3;PLCXD3;MT1F;NOTUM;LGR6;CD24;KCNK2;LGR5;GPRC5C
SUZ12_H1-hESC_hg19	45/2827	0.000453154	0.044579	1.11e-07	1.74714e-05	-1.61958	12.4696	HRK;DLX2;DLX5;DLX6;SDC2;ARX;ADCY8;MTRNR2L1;ZFYVE28;GRM7;SLITRK2;C1QTNF6;ATOH8;SPOCK3;BMF;AP1S3;CA13;ABCA1;TMOD1;GABBR2;KCNF1;NTRK2;KCNH3;C11ORF87;PRRX1;WSCD1;DCC;PCDH7;ELMOD1;LMTK3;NR2F1;NR0B1;KIAA1024;NMNAT2;MEIS2;GABRG3;DKK2;BMP6;PLCB4;VSNL1;CDH10;SLC27A6;NOTUM;LGR5;MT1E
SUZ12_K562_hg19	37/2000	8.95911e-05	0.0141016	5.21221e-08	1.0255e-05	-1.59624	14.8774	ACHE;SEMA5B;SDC2;SLC1A2;CHRNA9;DTX4;TTBK1;LGALS3;BMPER;CNR1;ATOH8;BAALC;MAP6;NRCAM;LONRF2;RPRM;EPHA5;NTNG2;GABBR2;GUCY1A2;KCNF1;KCNH3;NR0B1;NMNAT2;SYPL2;GABRG3;SEPT3;TGFBR2;APLN;SPOCD1;ACTA2;PLCXD3;TMEM158;VSNL1;NOTUM;LGR6;MT1E
SUZ12_NT2-D1_hg19	17/563	3.67685e-05	0.0104261	6.62238e-07	6.51477e-05	-1.80744	18.4555	HRK;NTNG2;GABBR2;NTRK2;DLX2;PRRX1;DLX5;DLX6;ARX;NR2F1;ADCY8;ZFYVE28;SCIN;GRM7;MAP6;LONRF2;LGR5

## Sheet: All SUZ12
SUZ12 ChIP		Upregulated in SERBP1 KD
2018-03-01		2018-03-01
ABCA1		ABCA1
ACHE		ACHE
ACTA2		ACP6
ADAMTS19		ACTA2
ADCY8		ACTG2
AP1S3		ADAM28
APLN		ADAMTS19
ARX		ADCY8
ATOH8		AKNAD1
ATP1B2		AP1S3
BAALC		APLN
BAIAP3		APLP1
BDNF		ARX
BMF		ATOH8
BMP6		ATP1B2
BMPER		B3GALT1
C11ORF87		BAALC
C1QTNF6		BAIAP3
CA13		BBOX1
CCDC64		BDNF
CD34		BMF
CDH10		BMP6
CDH8		BMPER
CHRM3		BSCL2
CHRNA9		C10orf107
CNR1		C11orf87
CNTNAP1		C1QTNF6
CPE		C4A
DCC		CA11
DCLK1		CA12
DKK1		CA13
DKK2		CALCRL
DLX2		CCDC184
DLX5		CCDC64
DLX6		CD24
DTX4		CD274
DUSP8		CD34
EGLN3		CDH10
ELAVL3		CDH8
ELMOD1		CEND1
EPHA5		CH17-296N19.1
FGF18		CHRM3
FIBIN		CHRNA9
GABBR2		CNR1
GABRG3		CNTNAP1
GPRC5C		COL17A1
GRIA2		COL21A1
GRIA3		CPE
GRID2		CTC-432M15.3
GRIN2A		CTSL
GRM7		CXCL13
GUCY1A2		DCC
HCN2		DCLK1
HRK		DCN
ID2		DKK1
ID4		DKK2
IGFBP4		DLX2
KCNF1		DLX5
KCNH3		DLX6
KCNH5		DTX4
KCNK2		DUSP8
KIAA1024		EGLN3
LGALS3		ELAVL3
LGR5		ELMOD1
LGR6		EPHA5
LINGO2		EPPK1
LMTK3		FAIM2
LONRF2		FAM3C
LRRC4C		FAT3
LRRC7		FGF18
LSAMP		FIBIN
MAP6		GABBR2
MC1R		GABRE
MEIS2		GABRG3
MRAP2		GLIPR1
MT1E		GPNMB
MTRNR2L1		GPR173
NALCN		GPRC5A
NAT8L		GPRC5C
NMNAT2		GRIA2
NOTUM		GRIA3
NPY1R		GRID2
NR0B1		GRIN2A
NR2F1		GRM7
NRCAM		GUCY1A2
NTNG1		HCN2
NTNG2		HIST2H2BE
NTRK2		HIST2H4B
NTRK3		HRK
PCDH20		ID2
PCDH7		ID4
PCDH9		IGFBP4
PCDHB14		KCNF1
PLCB4		KCNH3
PLCL1		KCNH5
PLCXD3		KCNK2
PLXNA2		KIAA1024
PPFIA2		LGALS3
PRRX1		LGR5
PRUNE2		LGR6
PTPRO		LINGO2
RGAG4		LLNLF-187D8.1
RGS11		LMTK3
RPRM		LONRF2
SCIN		LRRC4C
SDC2		LRRC7
SEMA5B		LSAMP
SLC1A2		LYNX1
SLC27A6		LYPD6
SLC44A5		MAP6
SLITRK2		MC1R
SPOCD1		MEIS2
SPOCK3		MRAP2
ST6GALNAC5		MT1E
SYPL2		MT1F
TGFBR2		MTRNR2L1
THSD7A		MYO1D
TMEM158		NALCN
TMOD1		NAT8L
TTBK1		NMNAT2
UNC5D		NOTUM
VSNL1		NPY1R
WSCD1		NR0B1
ZFYVE28		NR1H4
		NR2F1
		NRCAM
		NRXN3
		NTNG1
		NTNG2
		NTRK2
		NTRK3
		NWD2
		P3H2
		PCDH20
		PCDH7
		PCDH9
		PCDHB14
		PCK1
		PCSK1N
		PGM2L1
		PLCB4
		PLCL1
		PLCXD3
		PLPP3
		PLXNA2
		PORCN
		PPFIA2
		PRRX1
		PRUNE2
		PTPRO
		PWP2
		RGAG4
		RGS11
		RP11-762I7.5
		RPRM
		SAT1
		SCG2
		SCIN
		SCN3A
		SDC2
		SEMA5B
		SEPT3
		SERPINI1
		SGSH
		SLC1A2
		SLC26A11
		SLC27A6
		SLC2A3
		SLC44A5
		SLITRK2
		SMIM11A
		SPDYE2B
		SPOCD1
		SPOCK3
		SRGAP3
		ST6GALNAC5
		SULF1
		SYPL2
		SYT11
		TGFBR2
		THSD7A
		TMEM158
		TMEM255A
		TMOD1
		TMTC4
		TPRG1
		TTBK1
		UNC5D
		VIT
		VSNL1
		WSCD1
		ZFYVE28
		ZNF467

## Sheet: All EZH2
EZH2 ChIP		Upregulated in SERBP1 KD
2018-03-01		2018-03-01
ABCA1		ABCA1
ACHE		ACHE
ACP6		ACP6
ACTA2		ACTA2
ACTG2		ACTG2
ADAMTS19		ADAM28
ADCY8		ADAMTS19
AP1S3		ADCY8
APLN		AKNAD1
APLP1		AP1S3
ARX		APLN
ATOH8		APLP1
ATP1B2		ARX
B3GALT1		ATOH8
BAALC		ATP1B2
BAIAP3		B3GALT1
BDNF		BAALC
BMF		BAIAP3
BMP6		BBOX1
BMPER		BDNF
C10ORF107		BMF
CA11		BMP6
CA12		BMPER
CA13		BSCL2
CD24		C10orf107
CD274		C11orf87
CD34		C1QTNF6
CDH8		C4A
CHRM3		CA11
CNR1		CA12
CNTNAP1		CA13
COL17A1		CALCRL
COL21A1		CCDC184
CPE		CCDC64
CXCL13		CD24
DCC		CD274
DCLK1		CD34
DKK1		CDH10
DKK2		CDH8
DLX2		CEND1
DLX5		CH17-296N19.1
DLX6		CHRM3
DTX4		CHRNA9
DUSP8		CNR1
EGLN3		CNTNAP1
ELAVL3		COL17A1
ELMOD1		COL21A1
EPHA5		CPE
FAIM2		CTC-432M15.3
FAM3C		CTSL
FAT3		CXCL13
FGF18		DCC
GABBR2		DCLK1
GABRG3		DCN
GLIPR1		DKK1
GPRC5C		DKK2
GRIA2		DLX2
GRIA3		DLX5
GRID2		DLX6
GRIN2A		DTX4
GRM7		DUSP8
HCN2		EGLN3
HIST2H2BE		ELAVL3
HRK		ELMOD1
ID2		EPHA5
ID4		EPPK1
IGFBP4		FAIM2
KCNF1		FAM3C
KCNH3		FAT3
KCNH5		FGF18
KCNK2		FIBIN
LGR5		GABBR2
LGR6		GABRE
LMTK3		GABRG3
LONRF2		GLIPR1
LRRC4C		GPNMB
LRRC7		GPR173
LYNX1		GPRC5A
LYPD6		GPRC5C
MAP6		GRIA2
MEIS2		GRIA3
MRAP2		GRID2
MT1E		GRIN2A
MT1F		GRM7
MYO1D		GUCY1A2
NAT8L		HCN2
NMNAT2		HIST2H2BE
NOTUM		HIST2H4B
NPY1R		HRK
NR0B1		ID2
NR2F1		ID4
NRCAM		IGFBP4
NTNG1		KCNF1
NTNG2		KCNH3
NTRK2		KCNH5
NTRK3		KCNK2
PCDH7		KIAA1024
PCDH9		LGALS3
PCK1		LGR5
PCSK1N		LGR6
PGM2L1		LINGO2
PLCL1		LLNLF-187D8.1
PLCXD3		LMTK3
PLXNA2		LONRF2
PPFIA2		LRRC4C
PRRX1		LRRC7
PRUNE2		LSAMP
PTPRO		LYNX1
RGAG4		LYPD6
RPRM		MAP6
SCIN		MC1R
SDC2		MEIS2
SEMA5B		MRAP2
SLC1A2		MT1E
SLC27A6		MT1F
SLC44A5		MTRNR2L1
SLITRK2		MYO1D
SPOCK3		NALCN
SRGAP3		NAT8L
ST6GALNAC5		NMNAT2
SYPL2		NOTUM
TGFBR2		NPY1R
THSD7A		NR0B1
TMEM158		NR1H4
TMOD1		NR2F1
TTBK1		NRCAM
UNC5D		NRXN3
VSNL1		NTNG1
ZFYVE28		NTNG2
ZNF467		NTRK2
		NTRK3
		NWD2
		P3H2
		PCDH20
		PCDH7
		PCDH9
		PCDHB14
		PCK1
		PCSK1N
		PGM2L1
		PLCB4
		PLCL1
		PLCXD3
		PLPP3
		PLXNA2
		PORCN
		PPFIA2
		PRRX1
		PRUNE2
		PTPRO
		PWP2
		RGAG4
		RGS11
		RP11-762I7.5
		RPRM
		SAT1
		SCG2
		SCIN
		SCN3A
		SDC2
		SEMA5B
		SEPT3
		SERPINI1
		SGSH
		SLC1A2
		SLC26A11
		SLC27A6
		SLC2A3
		SLC44A5
		SLITRK2
		SMIM11A
		SPDYE2B
		SPOCD1
		SPOCK3
		SRGAP3
		ST6GALNAC5
		SULF1
		SYPL2
		SYT11
		TGFBR2
		THSD7A
		TMEM158
		TMEM255A
		TMOD1
		TMTC4
		TPRG1
		TTBK1
		UNC5D
		VIT
		VSNL1
		WSCD1
		ZFYVE28
		ZNF467

## Sheet: H3K27me3
Term	Overlap	P-value	Adjusted P-value	Old P-value	Old Adjusted P-value	Odds Ratio	Combined Score	Genes
H3K27me3 in H9	65/2453	8.10222e-15	1.03438e-12	0	0	2.73177	88.6367	ACHE;CNTNAP1;PTPRO;FAIM2;CDH8;ELAVL3;ZFYVE28;LGALS3;BMPER;GRM7;BAALC;THSD7A;CD34;CA13;PPFIA2;EPHA5;KCNH3;C11ORF87;IGFBP4;DCC;ELMOD1;LMTK3;NPY1R;KIAA1024;ATP1B2;SYPL2;GABRG3;DKK2;SEPT3;ACTA2;GPRC5A;FIBIN;SLC27A6;ST6GALNAC5;GRIA2;DLX6;PRUNE2;ADCY8;NALCN;TTBK1;GRIN2A;SPOCK3;MAP6;GABRE;RGAG4;LONRF2;ABCA1;CA12;PCDH9;PRRX1;BDNF;PCDH7;PLCL1;LSAMP;NR0B1;NMNAT2;DCLK1;BMP6;PLCXD3;TMEM158;FGF18;CPE;LGR6;MRA…
H3K27me3 in H1	93/4826	4.00648e-13	3.06897e-11	0	0	1.98666	56.7106	ACHE;SEMA5B;FAIM2;CDH8;ELAVL3;SGSH;ZFYVE28;LGALS3;BMPER;GRM7;BAALC;NRCAM;SLC26A11;AP1S3;THSD7A;CD34;CA13;PPFIA2;EPHA5;TMOD1;GUCY1A2;LYNX1;C11ORF87;GRID2;DCC;ELMOD1;APLP1;LMTK3;KIAA1024;UNC5D;ATP1B2;SYPL2;DUSP8;DKK1;GABRG3;DKK2;SEPT3;TGFBR2;ACTA2;GPRC5A;VSNL1;FIBIN;SLC27A6;NAT8L;GPRC5C;ST6GALNAC5;GRIA2;DLX6;PRUNE2;ADCY8;DTX4;LYPD6;NALCN;TTBK1;GRIN2A;SCIN;ADAMTS19;ATOH8;SPOCK3;MAP6;SRGAP3;GABRE;RGA…
H3K27ac H1 Derived Mesenchymal Stem Cells	29/6370	0.999995	1	0	0	0.469339	2.53337e-06	CALCRL;CHRNA9;SLC2A3;SAT1;TMTC4;SGSH;ACP6;PLXNA2;SLC26A11;THSD7A;FAM3C;CA13;EPHA5;ABCA1;NTNG1;PCDH9;NPY1R;DKK2;HIST2H2BE;PGM2L1;GPRC5A;TMEM158;VSNL1;SYT11;ID2;FIBIN;CPE;SERPINI1;GPRC5C
H3K27ac CD4+ CD25- CD45RA+ Naive Primary Cells	26/6469	0.999995	1	0	0	0.414347	2.23447e-06	CD274;CALCRL;DTX4;TMTC4;ZFYVE28;GLIPR1;PORCN;ACP6;PLXNA2;BMF;AP1S3;SRGAP3;ZNF467;ABCA1;LYNX1;PCDH9;IGFBP4;LMTK3;DUSP8;HIST2H2BE;PGM2L1;ACTA2;MYO1D;MT1F;CCDC64;MT1E
H3K27ac CD4+ CD25- CD45RO+ Memory Primary Cells	23/6470	0.999995	1	0	0	0.366481	1.97631e-06	CA11;LYNX1;PLCL1;LMTK3;DUSP8;HIST2H2BE;PGM2L1;SGSH;MYO1D;LGALS3;PORCN;SYT11;ID2;ACP6;MT1F;PLXNA2;CCDC64;SLC26A11;BMF;AP1S3;SERPINI1;FAM3C;MT1E
H3K4ac H9	25/5643	0.999995	1	0	0	0.456729	2.4475e-06	SEMA5B;CHRNA9;ADCY8;ACTG2;ELAVL3;GPNMB;ADAMTS19;SRGAP3;RPRM;ABCA1;CA11;EGLN3;IGFBP4;NTRK3;HIST2H2BE;BAIAP3;BSCL2;MC1R;TMEM158;VSNL1;SYT11;ID4;SERPINI1;CD24;GPRC5C
H3K27ac H9	21/6048	0.999995	1	0	0	0.357961	1.90966e-06	CA11;KCNF1;EGLN3;CNTNAP1;GRID2;CALCRL;LMTK3;SLC2A3;NMNAT2;SULF1;SAT1;HIST2H2BE;PGM2L1;VSNL1;ADAMTS19;C1QTNF6;MT1F;COL21A1;NRCAM;SERPINI1;CA13
H3K56ac IMR90	21/5790	0.999995	1	0	0	0.373912	1.98011e-06	VIT;CD274;CALCRL;PCDH9;PRRX1;PCDH7;NR2F1;MEIS2;HIST2H2BE;TGFBR2;ACTA2;GLIPR1;GPRC5A;PLCB4;HIST2H4B;SYT11;ID2;C1QTNF6;FAM3C;SCG2;CA13
H4K91ac IMR90	21/5763	0.999995	1	0	0	0.375663	1.98776e-06	VIT;ABCA1;CA12;CD274;CALCRL;PRRX1;IGFBP4;HIST2H2BE;PGM2L1;ACTG2;TGFBR2;GPR173;GLIPR1;PORCN;TMEM158;SYT11;C1QTNF6;FIBIN;FAM3C;MT1E;CA13
H4K91ac H9	18/4736	0.999995	1	0	0	0.391822	2.01722e-06	EPHA5;ACHE;EGLN3;IGFBP4;DCC;CHRNA9;CEND1;HIST2H2BE;ACTG2;BSCL2;VSNL1;ADAMTS19;SYT11;ID2;C1QTNF6;SRGAP3;MT1E;RPRM

## Sheet: All H3K27me3
All H3K27me3		Upregulated in SERBP1 KD
2018-03-01		2018-03-01
ABCA1		ABCA1
ACHE		ACHE
ACTA2		ACP6
ADAMTS19		ACTA2
ADCY8		ACTG2
AP1S3		ADAM28
APLP1		ADAMTS19
ATOH8		ADCY8
ATP1B2		AKNAD1
BAALC		AP1S3
BAIAP3		APLN
BDNF		APLP1
BMP6		ARX
BMPER		ATOH8
C11ORF87		ATP1B2
CA12		B3GALT1
CA13		BAALC
CCDC64		BAIAP3
CD34		BBOX1
CDH8		BDNF
CNTNAP1		BMF
CPE		BMP6
DCC		BMPER
DCLK1		BSCL2
DKK1		C10orf107
DKK2		C11orf87
DLX6		C1QTNF6
DTX4		C4A
DUSP8		CA11
ELAVL3		CA12
ELMOD1		CA13
EPHA5		CALCRL
FAIM2		CCDC184
FGF18		CCDC64
FIBIN		CD24
GABBR2		CD274
GABRE		CD34
GABRG3		CDH10
GPRC5A		CDH8
GPRC5C		CEND1
GRIA2		CH17-296N19.1
GRIA3		CHRM3
GRID2		CHRNA9
GRIN2A		CNR1
GRM7		CNTNAP1
GUCY1A2		COL17A1
HCN2		COL21A1
IGFBP4		CPE
KCNF1		CTC-432M15.3
KCNH3		CTSL
KIAA1024		CXCL13
LGALS3		DCC
LGR5		DCLK1
LGR6		DCN
LMTK3		DKK1
LONRF2		DKK2
LSAMP		DLX2
LYNX1		DLX5
LYPD6		DLX6
MAP6		DTX4
MC1R		DUSP8
MRAP2		EGLN3
NALCN		ELAVL3
NAT8L		ELMOD1
NMNAT2		EPHA5
NPY1R		EPPK1
NR0B1		FAIM2
NRCAM		FAM3C
NTNG1		FAT3
NTNG2		FGF18
PCDH20		FIBIN
PCDH7		GABBR2
PCDH9		GABRE
PLCL1		GABRG3
PLCXD3		GLIPR1
PPFIA2		GPNMB
PRRX1		GPR173
PRUNE2		GPRC5A
PTPRO		GPRC5C
RGAG4		GRIA2
SCIN		GRIA3
SEMA5B		GRID2
SGSH		GRIN2A
SLC26A11		GRM7
SLC27A6		GUCY1A2
SPOCK3		HCN2
SRGAP3		HIST2H2BE
ST6GALNAC5		HIST2H4B
SYPL2		HRK
TGFBR2		ID2
THSD7A		ID4
TMEM158		IGFBP4
TMOD1		KCNF1
TTBK1		KCNH3
UNC5D		KCNH5
VSNL1		KCNK2
WSCD1		KIAA1024
ZFYVE28		LGALS3
		LGR5
		LGR6
		LINGO2
		LLNLF-187D8.1
		LMTK3
		LONRF2
		LRRC4C
		LRRC7
		LSAMP
		LYNX1
		LYPD6
		MAP6
		MC1R
		MEIS2
		MRAP2
		MT1E
		MT1F
		MTRNR2L1
		MYO1D
		NALCN
		NAT8L
		NMNAT2
		NOTUM
		NPY1R
		NR0B1
		NR1H4
		NR2F1
		NRCAM
		NRXN3
		NTNG1
		NTNG2
		NTRK2
		NTRK3
		NWD2
		P3H2
		PCDH20
		PCDH7
		PCDH9
		PCDHB14
		PCK1
		PCSK1N
		PGM2L1
		PLCB4
		PLCL1
		PLCXD3
		PLPP3
		PLXNA2
		PORCN
		PPFIA2
		PRRX1
		PRUNE2
		PTPRO
		PWP2
		RGAG4
		RGS11
		RP11-762I7.5
		RPRM
		SAT1
		SCG2
		SCIN
		SCN3A
		SDC2
		SEMA5B
		SEPT3
		SERPINI1
		SGSH
		SLC1A2
		SLC26A11
		SLC27A6
		SLC2A3
		SLC44A5
		SLITRK2
		SMIM11A
		SPDYE2B
		SPOCD1
		SPOCK3
		SRGAP3
		ST6GALNAC5
		SULF1
		SYPL2
		SYT11
		TGFBR2
		THSD7A
		TMEM158
		TMEM255A
		TMOD1
		TMTC4
		TPRG1
		TTBK1
		UNC5D
		VIT
		VSNL1
		WSCD1
		ZFYVE28
		ZNF467

## Sheet: Overlap
EZH2	SUZ12	H3K27me3	Upregulated in SERBP1 KD
2018-03-01	2018-03-01	2018-03-01	2018-03-01
ABCA1	ABCA1	ABCA1	ABCA1
ACHE	ACHE	ACHE	ACHE
ACP6	ACP6	ACP6	ACP6
ACTA2	ACTA2	ACTA2	ACTA2
ACTG2	ACTG2	ACTG2	ACTG2
ADAM28	ADAM28	ADAM28	ADAM28
ADAMTS19	ADAMTS19	ADAMTS19	ADAMTS19
ADCY8	ADCY8	ADCY8	ADCY8
AKNAD1	AKNAD1	AKNAD1	AKNAD1
AP1S3	AP1S3	AP1S3	AP1S3
APLN	APLN	APLN	APLN
APLP1	APLP1	APLP1	APLP1
ARX	ARX	ARX	ARX
ATOH8	ATOH8	ATOH8	ATOH8
ATP1B2	ATP1B2	ATP1B2	ATP1B2
B3GALT1	B3GALT1	B3GALT1	B3GALT1
BAALC	BAALC	BAALC	BAALC
BAIAP3	BAIAP3	BAIAP3	BAIAP3
BBOX1	BBOX1	BBOX1	BBOX1
BDNF	BDNF	BDNF	BDNF
BMF	BMF	BMF	BMF
BMP6	BMP6	BMP6	BMP6
BMPER	BMPER	BMPER	BMPER
BSCL2	BSCL2	BSCL2	BSCL2
C10orf107	C10orf107	C10orf107	C10orf107
C11orf87	C11orf87	C11orf87	C11orf87
C1QTNF6	C1QTNF6	C1QTNF6	C1QTNF6
C4A	C4A	C4A	C4A
CA11	CA11	CA11	CA11
CA12	CA12	CA12	CA12
CA13	CA13	CA13	CA13
CALCRL	CALCRL	CALCRL	CALCRL
CCDC184	CCDC184	CCDC184	CCDC184
CCDC64	CCDC64	CCDC64	CCDC64
CD24	CD24	CD24	CD24
CD274	CD274	CD274	CD274
CD34	CD34	CD34	CD34
CDH10	CDH10	CDH10	CDH10
CDH8	CDH8	CDH8	CDH8
CEND1	CEND1	CEND1	CEND1
CH17-296N19.1	CH17-296N19.1	CH17-296N19.1	CH17-296N19.1
CHRM3	CHRM3	CHRM3	CHRM3
CHRNA9	CHRNA9	CHRNA9	CHRNA9
CNR1	CNR1	CNR1	CNR1
CNTNAP1	CNTNAP1	CNTNAP1	CNTNAP1
COL17A1	COL17A1	COL17A1	COL17A1
COL21A1	COL21A1	COL21A1	COL21A1
CPE	CPE	CPE	CPE
CTC-432M15.3	CTC-432M15.3	CTC-432M15.3	CTC-432M15.3
CTSL	CTSL	CTSL	CTSL
CXCL13	CXCL13	CXCL13	CXCL13
DCC	DCC	DCC	DCC
DCLK1	DCLK1	DCLK1	DCLK1
DCN	DCN	DCN	DCN
DKK1	DKK1	DKK1	DKK1
DKK2	DKK2	DKK2	DKK2
DLX2	DLX2	DLX2	DLX2
DLX5	DLX5	DLX5	DLX5
DLX6	DLX6	DLX6	DLX6
DTX4	DTX4	DTX4	DTX4
DUSP8	DUSP8	DUSP8	DUSP8
EGLN3	EGLN3	EGLN3	EGLN3
ELAVL3	ELAVL3	ELAVL3	ELAVL3
ELMOD1	ELMOD1	ELMOD1	ELMOD1
EPHA5	EPHA5	EPHA5	EPHA5
EPPK1	EPPK1	EPPK1	EPPK1
FAIM2	FAIM2	FAIM2	FAIM2
FAM3C	FAM3C	FAM3C	FAM3C
FAT3	FAT3	FAT3	FAT3
FGF18	FGF18	FGF18	FGF18
FIBIN	FIBIN	FIBIN	FIBIN
GABBR2	GABBR2	GABBR2	GABBR2
GABRE	GABRE	GABRE	GABRE
GABRG3	GABRG3	GABRG3	GABRG3
GLIPR1	GLIPR1	GLIPR1	GLIPR1
GPNMB	GPNMB	GPNMB	GPNMB
GPR173	GPR173	GPR173	GPR173
GPRC5A	GPRC5A	GPRC5A	GPRC5A
GPRC5C	GPRC5C	GPRC5C	GPRC5C
GRIA2	GRIA2	GRIA2	GRIA2
GRIA3	GRIA3	GRIA3	GRIA3
GRID2	GRID2	GRID2	GRID2
GRIN2A	GRIN2A	GRIN2A	GRIN2A
GRM7	GRM7	GRM7	GRM7
GUCY1A2	GUCY1A2	GUCY1A2	GUCY1A2
HCN2	HCN2	HCN2	HCN2
HIST2H2BE	HIST2H2BE	HIST2H2BE	HIST2H2BE
HIST2H4B	HIST2H4B	HIST2H4B	HIST2H4B
HRK	HRK	HRK	HRK
ID2	ID2	ID2	ID2
ID4	ID4	ID4	ID4
IGFBP4	IGFBP4	IGFBP4	IGFBP4
KCNF1	KCNF1	KCNF1	KCNF1
KCNH3	KCNH3	KCNH3	KCNH3
KCNH5	KCNH5	KCNH5	KCNH5
KCNK2	KCNK2	KCNK2	KCNK2
KIAA1024	KIAA1024	KIAA1024	KIAA1024
LGALS3	LGALS3	LGALS3	LGALS3
LGR5	LGR5	LGR5	LGR5
LGR6	LGR6	LGR6	LGR6
LINGO2	LINGO2	LINGO2	LINGO2
LLNLF-187D8.1	LLNLF-187D8.1	LLNLF-187D8.1	LLNLF-187D8.1
LMTK3	LMTK3	LMTK3	LMTK3
LONRF2	LONRF2	LONRF2	LONRF2
LRRC4C	LRRC4C	LRRC4C	LRRC4C
LRRC7	LRRC7	LRRC7	LRRC7
LSAMP	LSAMP	LSAMP	LSAMP
LYNX1	LYNX1	LYNX1	LYNX1
LYPD6	LYPD6	LYPD6	LYPD6
MAP6	MAP6	MAP6	MAP6
MC1R	MC1R	MC1R	MC1R
MEIS2	MEIS2	MEIS2	MEIS2
MRAP2	MRAP2	MRAP2	MRAP2
MT1E	MT1E	MT1E	MT1E
MT1F	MT1F	MT1F	MT1F
MTRNR2L1	MTRNR2L1	MTRNR2L1	MTRNR2L1
MYO1D	MYO1D	MYO1D	MYO1D
NALCN	NALCN	NALCN	NALCN
NAT8L	NAT8L	NAT8L	NAT8L
NMNAT2	NMNAT2	NMNAT2	NMNAT2
NOTUM	NOTUM	NOTUM	NOTUM
NPY1R	NPY1R	NPY1R	NPY1R
NR0B1	NR0B1	NR0B1	NR0B1
NR1H4	NR1H4	NR1H4	NR1H4
NR2F1	NR2F1	NR2F1	NR2F1
NRCAM	NRCAM	NRCAM	NRCAM
NRXN3	NRXN3	NRXN3	NRXN3
NTNG1	NTNG1	NTNG1	NTNG1
NTNG2	NTNG2	NTNG2	NTNG2
NTRK2	NTRK2	NTRK2	NTRK2
NTRK3	NTRK3	NTRK3	NTRK3
NWD2	NWD2	NWD2	NWD2
P3H2	P3H2	P3H2	P3H2
PCDH20	PCDH20	PCDH20	PCDH20
PCDH7	PCDH7	PCDH7	PCDH7
PCDH9	PCDH9	PCDH9	PCDH9
PCDHB14	PCDHB14	PCDHB14	PCDHB14
PCK1	PCK1	PCK1	PCK1
PCSK1N	PCSK1N	PCSK1N	PCSK1N
PGM2L1	PGM2L1	PGM2L1	PGM2L1
PLCB4	PLCB4	PLCB4	PLCB4
PLCL1	PLCL1	PLCL1	PLCL1
PLCXD3	PLCXD3	PLCXD3	PLCXD3
PLPP3	PLPP3	PLPP3	PLPP3
PLXNA2	PLXNA2	PLXNA2	PLXNA2
PORCN	PORCN	PORCN	PORCN
PPFIA2	PPFIA2	PPFIA2	PPFIA2
PRRX1	PRRX1	PRRX1	PRRX1
PRUNE2	PRUNE2	PRUNE2	PRUNE2
PTPRO	PTPRO	PTPRO	PTPRO
PWP2	PWP2	PWP2	PWP2
RGAG4	RGAG4	RGAG4	RGAG4
RGS11	RGS11	RGS11	RGS11
RP11-762I7.5	RP11-762I7.5	RP11-762I7.5	RP11-762I7.5
RPRM	RPRM	RPRM	RPRM
SAT1	SAT1	SAT1	SAT1
SCG2	SCG2	SCG2	SCG2
SCIN	SCIN	SCIN	SCIN
SCN3A	SCN3A	SCN3A	SCN3A
SDC2	SDC2	SDC2	SDC2
SEMA5B	SEMA5B	SEMA5B	SEMA5B
SEPT3	SEPT3	SEPT3	SEPT3
SERPINI1	SERPINI1	SERPINI1	SERPINI1
SGSH	SGSH	SGSH	SGSH
SLC1A2	SLC1A2	SLC1A2	SLC1A2
SLC26A11	SLC26A11	SLC26A11	SLC26A11
SLC27A6	SLC27A6	SLC27A6	SLC27A6
SLC2A3	SLC2A3	SLC2A3	SLC2A3
SLC44A5	SLC44A5	SLC44A5	SLC44A5
SLITRK2	SLITRK2	SLITRK2	SLITRK2
SMIM11A	SMIM11A	SMIM11A	SMIM11A
SPDYE2B	SPDYE2B	SPDYE2B	SPDYE2B
SPOCD1	SPOCD1	SPOCD1	SPOCD1
SPOCK3	SPOCK3	SPOCK3	SPOCK3
SRGAP3	SRGAP3	SRGAP3	SRGAP3
ST6GALNAC5	ST6GALNAC5	ST6GALNAC5	ST6GALNAC5
SULF1	SULF1	SULF1	SULF1
SYPL2	SYPL2	SYPL2	SYPL2
SYT11	SYT11	SYT11	SYT11
TGFBR2	TGFBR2	TGFBR2	TGFBR2
THSD7A	THSD7A	THSD7A	THSD7A
TMEM158	TMEM158	TMEM158	TMEM158
TMEM255A	TMEM255A	TMEM255A	TMEM255A
TMOD1	TMOD1	TMOD1	TMOD1
TMTC4	TMTC4	TMTC4	TMTC4
TPRG1	TPRG1	TPRG1	TPRG1
TTBK1	TTBK1	TTBK1	TTBK1
UNC5D	UNC5D	UNC5D	UNC5D
VIT	VIT	VIT	VIT
VSNL1	VSNL1	VSNL1	VSNL1
WSCD1	WSCD1	WSCD1	WSCD1
ZFYVE28	ZFYVE28	ZFYVE28	ZFYVE28
ZNF467	ZNF467	ZNF467	ZNF467
