# Supplementary material for: The RNA-binding protein SERBP1 functions as a novel oncogenic factor in glioblastoma by bridging cancer metabolism and epigenetic regulation
Source: Genome Biol. 2020 Aug 6;21:195. doi: 10.1186/s13059-020-02115-y (PMC7412812; doi:10.1186/s13059-020-02115-y)
Supplement: Supplementary file 12 — Additional file 12: Table S11. Genes in SERBP1 knockdown upregulated set showing H3K27me3 sites in GBM cells according to [45]. [file 13059_2020_2115_MOESM12_ESM.xlsx]

## Sheet: H3K27me3 sites
gene	promoter.coord	peak.coord	peak.signal	peak.FDR	sample		gene	GBM_sample1	GBM_sample2	GBM_sample3	GBM_sample4	GBM_sample5	GBM_sample6	GBM_sample7	GBM_sample8	GBM_sample9	count
ABCA1	-chr9:107662982-107668994	chr9:107664887-107665090	2.7584	0.0317022436899857	Gbm9		BDNF	yes	yes	yes	yes	yes	yes	yes	yes	yes	9
ABCA1	-chr9:107662982-107668994	chr9:107666498-107666820	3.83173	0.0116498410525583	Gbm1		BMP6	yes	yes	yes	yes	yes	yes	yes	yes	yes	9
ABCA1	-chr9:107662982-107668994	chr9:107668583-107668830	3.44801	0.00214753376088131	Gbm9		LGR6	yes	yes	yes	yes	yes	yes	yes	yes	yes	9
ABCA1	-chr9:107663048-107669061	chr9:107664887-107665090	2.7584	0.0317022436899857	Gbm9		NOTUM	yes	yes	yes	yes	yes	yes	yes	yes	yes	9
ABCA1	-chr9:107663048-107669061	chr9:107666498-107666820	3.83173	0.0116498410525583	Gbm1		SULF1	yes	yes	yes	yes	yes	yes	yes	yes	yes	9
ABCA1	-chr9:107663048-107669061	chr9:107668583-107668830	3.44801	0.00214753376088131	Gbm9		ZFYVE28	yes	yes	yes	yes	yes	yes	yes	yes	yes	9
ABCA1	-chr9:107687428-107693442	chr9:107690000-107690568	3.37101	0.0420136100296313	Gbm1		CD24		yes	yes	yes	yes	yes	yes	yes	yes	8
ACHE	-chr7:100488869-100494891	chr7:100488118-100492833	5.86156	5.24577911837549e-08	Gbm7		CD34	yes		yes	yes	yes	yes	yes	yes	yes	8
ACHE	-chr7:100488869-100494891	chr7:100490479-100490935	3.9774	1.00507853949074e-05	Gbm9		DCLK1		yes	yes	yes	yes	yes	yes	yes	yes	8
ACHE	-chr7:100488869-100494891	chr7:100491313-100494607	10.66284	1.59297881439806e-34	Gbm9		FGF18	yes		yes	yes	yes	yes	yes	yes	yes	8
ACHE	-chr7:100488869-100494891	chr7:100493297-100496647	7.24075	1.5278474722232e-11	Gbm7		HRK	yes		yes	yes	yes	yes	yes	yes	yes	8
ACHE	-chr7:100490499-100496515	chr7:100488118-100492833	5.86156	5.24577911837549e-08	Gbm7		LMTK3		yes	yes	yes	yes	yes	yes	yes	yes	8
ACHE	-chr7:100490499-100496515	chr7:100490479-100490935	3.9774	1.00507853949074e-05	Gbm9		MIAT	yes	yes	yes	yes		yes	yes	yes	yes	8
ACHE	-chr7:100490499-100496515	chr7:100491313-100494607	10.66284	1.59297881439806e-34	Gbm9		MT1E	yes	yes	yes	yes		yes	yes	yes	yes	8
ACHE	-chr7:100490499-100496515	chr7:100493297-100496647	7.24075	1.5278474722232e-11	Gbm7		NRCAM	yes		yes	yes	yes	yes	yes	yes	yes	8
ACHE	-chr7:100490499-100496515	chr7:100494982-100495704	2.37852	0.0320317008602238	Gbm9		NWD2	yes		yes	yes	yes	yes	yes	yes	yes	8
ACHE	-chr7:100490499-100496515	chr7:100495905-100496152	4.0576	2.17435273994034e-05	Gbm9		PLCXD3	yes	yes	yes	yes		yes	yes	yes	yes	8
ACHE	-chr7:100490699-100496740	chr7:100488118-100492833	5.86156	5.24577911837549e-08	Gbm7		VSNL1	yes		yes	yes	yes	yes	yes	yes	yes	8
ACHE	-chr7:100490699-100496740	chr7:100490479-100490935	3.9774	1.00507853949074e-05	Gbm9		ACTA2	yes	yes	yes	yes		yes	yes		yes	7
ACHE	-chr7:100490699-100496740	chr7:100491313-100494607	10.66284	1.59297881439806e-34	Gbm9		COL21A1	yes		yes	yes	yes	yes		yes	yes	7
ACHE	-chr7:100490699-100496740	chr7:100493297-100496647	7.24075	1.5278474722232e-11	Gbm7		DUSP8			yes	yes	yes	yes	yes	yes	yes	7
ACHE	-chr7:100490699-100496740	chr7:100494982-100495704	2.37852	0.0320317008602238	Gbm9		HCN2		yes	yes	yes	yes		yes	yes	yes	7
ACHE	-chr7:100490699-100496740	chr7:100495905-100496152	4.0576	2.17435273994034e-05	Gbm9		LINGO2	yes		yes	yes		yes	yes	yes	yes	7
ACHE	-chr7:100490744-100496759	chr7:100488118-100492833	5.86156	5.24577911837549e-08	Gbm7		NTNG2	yes			yes	yes	yes	yes	yes	yes	7
ACHE	-chr7:100490744-100496759	chr7:100490479-100490935	3.9774	1.00507853949074e-05	Gbm9		NTRK3	yes		yes	yes		yes	yes	yes	yes	7
ACHE	-chr7:100490744-100496759	chr7:100491313-100494607	10.66284	1.59297881439806e-34	Gbm9		PRUNE2		yes	yes	yes		yes	yes	yes	yes	7
ACHE	-chr7:100490744-100496759	chr7:100493297-100496647	7.24075	1.5278474722232e-11	Gbm7		SDC2	yes		yes		yes	yes	yes	yes	yes	7
ACHE	-chr7:100490744-100496759	chr7:100494982-100495704	2.37852	0.0320317008602238	Gbm9		ADCY8			yes	yes		yes	yes	yes	yes	6
ACHE	-chr7:100490744-100496759	chr7:100495905-100496152	4.0576	2.17435273994034e-05	Gbm9		BMPER			yes		yes	yes	yes	yes	yes	6
ACHE	-chr7:100491293-100497310	chr7:100488118-100492833	5.86156	5.24577911837549e-08	Gbm7		IGFBP4			yes	yes		yes	yes	yes	yes	6
ACHE	-chr7:100491293-100497310	chr7:100491313-100494607	10.66284	1.59297881439806e-34	Gbm9		NRXN3	yes		yes		yes	yes		yes	yes	6
ACHE	-chr7:100491293-100497310	chr7:100493297-100496647	7.24075	1.5278474722232e-11	Gbm7		NTNG1			yes	yes		yes	yes	yes	yes	6
ACHE	-chr7:100491293-100497310	chr7:100494982-100495704	2.37852	0.0320317008602238	Gbm9		NTRK2			yes	yes		yes	yes	yes	yes	6
ACHE	-chr7:100491293-100497310	chr7:100495905-100496152	4.0576	2.17435273994034e-05	Gbm9		PCDH7	yes		yes	yes			yes	yes	yes	6
ACHE	-chr7:100491293-100497310	chr7:100497169-100499174	3.92749	1.70424e-05	Gbm7		PLCB4	yes	yes	yes			yes	yes	yes		6
ACHE	-chr7:100491586-100497624	chr7:100488118-100492833	5.86156	5.24578e-08	Gbm7		PLPP3	yes		yes	yes		yes	yes		yes	6
ACHE	-chr7:100491586-100497624	chr7:100491313-100494607	10.6628	1.59298e-34	Gbm9		SLC1A2				yes	yes	yes	yes	yes	yes	6
ACHE	-chr7:100491586-100497624	chr7:100493297-100496647	7.24075	1.52785e-11	Gbm7		ACP6	yes		yes	yes		yes		yes		5
ACHE	-chr7:100491586-100497624	chr7:100494982-100495704	2.37852	0.0320317	Gbm9		ARX				yes		yes	yes	yes	yes	5
ACHE	-chr7:100491586-100497624	chr7:100495905-100496152	4.0576	2.17435e-05	Gbm9		CEND1			yes		yes		yes	yes	yes	5
ACHE	-chr7:100491586-100497624	chr7:100497169-100499174	3.92749	1.70424e-05	Gbm7		ELAVL3					yes	yes	yes	yes	yes	5
ACHE	-chr7:100491586-100497624	chr7:100497450-100498024	3.24608	0.0018876	Gbm9		GABRG3			yes			yes	yes	yes	yes	5
ACP6	-chr1:147139358-147145407	chr1:147139571-147140011	3.66757	0.00123934	Gbm6		GRID2			yes	yes	yes			yes	yes	5
ACP6	-chr1:147139358-147145407	chr1:147139586-147139936	3.26036	0.0217806	Gbm4		ID4	yes					yes	yes	yes	yes	5
ACP6	-chr1:147139358-147145407	chr1:147139641-147139857	3.58683	0.00388759	Gbm8		MAP6			yes			yes	yes	yes	yes	5
ACP6	-chr1:147139358-147145407	chr1:147139705-147140451	3.34964	0.0420136	Gbm1		NMNAT2		yes	yes			yes	yes		yes	5
ACP6	-chr1:147139358-147145407	chr1:147141409-147141774	2.77978	0.0305534	Gbm6		PLXNA2	yes				yes	yes		yes	yes	5
ACP6	-chr1:147139358-147145407	chr1:147142867-147143041	2.88166	0.0305534	Gbm6		PPFIA2			yes		yes		yes	yes	yes	5
ACP6	-chr1:147139358-147145407	chr1:147145099-147145280	3.89107	0.0170157	Gbm3		SEPT3	yes					yes	yes	yes	yes	5
ACP6	-chr1:147139557-147145620	chr1:147139571-147140011	3.66757	0.00123934	Gbm6		SPOCD1			yes	yes		yes	yes		yes	5
ACP6	-chr1:147139557-147145620	chr1:147139586-147139936	3.26036	0.0217806	Gbm4		ST6GALNAC5			yes	yes		yes	yes	yes		5
ACP6	-chr1:147139557-147145620	chr1:147139641-147139857	3.58683	0.00388759	Gbm8		WSCD1		yes				yes	yes	yes	yes	5
ACP6	-chr1:147139557-147145620	chr1:147139705-147140451	3.34964	0.0420136	Gbm1		ACTG2		yes					yes	yes	yes	4
ACP6	-chr1:147139557-147145620	chr1:147141409-147141774	2.77978	0.0305534	Gbm6		ADAM28			yes	yes		yes			yes	4
ACP6	-chr1:147139557-147145620	chr1:147142867-147143041	2.88166	0.0305534	Gbm6		CDH10			yes				yes	yes	yes	4
ACP6	-chr1:147139557-147145620	chr1:147145099-147145280	3.89107	0.0170157	Gbm3		COL17A1		yes	yes	yes				yes		4
ACP6	-chr1:147139635-147145652	chr1:147139571-147140011	3.66757	0.00123934	Gbm6		CXCL13			yes		yes	yes		yes		4
ACP6	-chr1:147139635-147145652	chr1:147139586-147139936	3.26036	0.0217806	Gbm4		DCC			yes			yes	yes		yes	4
ACP6	-chr1:147139635-147145652	chr1:147139641-147139857	3.58683	0.00388759	Gbm8		GPRC5A	yes					yes	yes		yes	4
ACP6	-chr1:147139635-147145652	chr1:147139705-147140451	3.34964	0.0420136	Gbm1		LGR5			yes				yes	yes	yes	4
ACP6	-chr1:147139635-147145652	chr1:147141409-147141774	2.77978	0.0305534	Gbm6		MIR100HG				yes		yes	yes		yes	4
ACP6	-chr1:147139635-147145652	chr1:147142867-147143041	2.88166	0.0305534	Gbm6		SCIN		yes	yes					yes	yes	4
ACP6	-chr1:147139635-147145652	chr1:147145099-147145280	3.89107	0.0170157	Gbm3		SRGAP3			yes			yes		yes	yes	4
ACTA2	-chr10:90696296-90702439	chr10:90696888-90697189	3.44801	0.00214753	Gbm9		TGFBR2	yes	yes		yes		yes				4
ACTA2	-chr10:90696296-90702439	chr10:90697173-90697433	3.44855	0.0420136	Gbm1		THSD7A	yes						yes	yes	yes	4
ACTA2	-chr10:90696296-90702439	chr10:90697178-90697537	3.51595	0.00516666	Gbm7		TPRG1		yes				yes	yes		yes	4
ACTA2	-chr10:90696296-90702439	chr10:90699570-90699814	3.74438	0.00677345	Gbm4		ADAMTS19		yes		yes				yes		3
ACTA2	-chr10:90696296-90702439	chr10:90700929-90701708	3.7123	0.0048872	Gbm4		BAALC							yes	yes	yes	3
ACTA2	-chr10:90709520-90715536	chr10:90712323-90712794	4.71545	3.90167e-06	Gbm6		CCDC184							yes	yes	yes	3
ACTA2	-chr10:90709520-90715536	chr10:90712368-90712724	3.89107	0.0170157	Gbm3		CHRNA9				yes		yes			yes	3
ACTA2	-chr10:90709520-90715536	chr10:90712413-90712687	3.51595	0.00516666	Gbm7		CTSL	yes						yes		yes	3
ACTA2	-chr10:90709520-90715536	chr10:90712418-90712686	3.42139	0.020505	Gbm1		DKK2	yes							yes	yes	3
ACTA2	-chr10:90709520-90715536	chr10:90712645-90712934	3.71239	0.00677345	Gbm4		DLX6-AS1			yes			yes			yes	3
ACTA2	-chr10:90747752-90753755	chr10:90747576-90748188	3.36994	0.0217806	Gbm4		EGLN3		yes			yes				yes	3
ACTA2	-chr10:90747752-90753755	chr10:90748849-90749703	4.13761	9.01654e-05	Gbm9		GABRE	yes						yes	yes		3
ACTA2	-chr10:90747752-90753755	chr10:90749442-90749814	3.47704	0.0416236	Gbm2		GRIA3							yes	yes	yes	3
ACTA2	-chr10:90747752-90753755	chr10:90751076-90751374	4.38727	0.000328943	Gbm4		GRIN2A			yes			yes	yes			3
ACTA2	-chr10:90747752-90753755	chr10:90751214-90751654	3.4056	0.00402977	Gbm6		KCNF1				yes				yes	yes	3
ACTA2	-chr10:90747752-90753755	chr10:90751233-90751581	4.13761	9.01654e-05	Gbm9		KCNH3			yes				yes		yes	3
ACTA2	-chr10:90747752-90753755	chr10:90751391-90751582	3.89107	0.0170157	Gbm3		KCNK2				yes		yes	yes			3
ACTA2	-chr10:90747896-90753925	chr10:90747576-90748188	3.36994	0.0217806	Gbm4		LRRC7			yes	yes		yes				3
ACTA2	-chr10:90747896-90753925	chr10:90748849-90749703	4.13761	9.01654e-05	Gbm9		LYNX1				yes		yes	yes			3
ACTA2	-chr10:90747896-90753925	chr10:90749442-90749814	3.47704	0.0416236	Gbm2		LYPD6	yes			yes		yes				3
ACTA2	-chr10:90747896-90753925	chr10:90751076-90751374	4.38727	0.000328943	Gbm4		MARCH1					yes			yes	yes	3
ACTA2	-chr10:90747896-90753925	chr10:90751214-90751654	3.4056	0.00402977	Gbm6		MRAP2			yes	yes		yes				3
ACTA2	-chr10:90747896-90753925	chr10:90751233-90751581	4.13761	9.01654e-05	Gbm9		MT1F		yes					yes	yes		3
ACTA2	-chr10:90747896-90753925	chr10:90751391-90751582	3.89107	0.0170157	Gbm3		NAT8L							yes	yes	yes	3
ACTA2	-chr10:90747930-90753941	chr10:90747576-90748188	3.36994	0.0217806	Gbm4		NR1H4		yes					yes		yes	3
ACTA2	-chr10:90747930-90753941	chr10:90748849-90749703	4.13761	9.01654e-05	Gbm9		P3H2				yes		yes			yes	3
ACTA2	-chr10:90747930-90753941	chr10:90749442-90749814	3.47704	0.0416236	Gbm2		PCK1			yes	yes		yes				3
ACTA2	-chr10:90747930-90753941	chr10:90751076-90751374	4.38727	0.000328943	Gbm4		PORCN			yes				yes		yes	3
ACTA2	-chr10:90747930-90753941	chr10:90751214-90751654	3.4056	0.00402977	Gbm6		SLC44A5							yes	yes	yes	3
ACTA2	-chr10:90747930-90753941	chr10:90751233-90751581	4.13761	9.01654e-05	Gbm9		ABCA1	yes								yes	2
ACTA2	-chr10:90747930-90753941	chr10:90751391-90751582	3.89107	0.0170157	Gbm3		ACHE							yes		yes	2
ACTA2	-chr10:90747948-90753976	chr10:90747576-90748188	3.36994	0.0217806	Gbm4		ATOH8		yes					yes			2
ACTA2	-chr10:90747948-90753976	chr10:90748849-90749703	4.13761	9.01654e-05	Gbm9		BBOX1		yes							yes	2
ACTA2	-chr10:90747948-90753976	chr10:90749442-90749814	3.47704	0.0416236	Gbm2		BSCL2						yes	yes			2
ACTA2	-chr10:90747948-90753976	chr10:90751076-90751374	4.38727	0.000328943	Gbm4		C1QTNF6							yes		yes	2
ACTA2	-chr10:90747948-90753976	chr10:90751214-90751654	3.4056	0.00402977	Gbm6		CA11							yes		yes	2
ACTA2	-chr10:90747948-90753976	chr10:90751233-90751581	4.13761	9.01654e-05	Gbm9		CA13			yes	yes						2
ACTA2	-chr10:90747948-90753976	chr10:90751391-90751582	3.89107	0.0170157	Gbm3		CDH8							yes	yes		2
ACTA2	-chr10:90747982-90753999	chr10:90747576-90748188	3.36994	0.0217806	Gbm4		DLX2						yes			yes	2
ACTA2	-chr10:90747982-90753999	chr10:90748849-90749703	4.13761	9.01654e-05	Gbm9		DLX6			yes						yes	2
ACTA2	-chr10:90747982-90753999	chr10:90749442-90749814	3.47704	0.0416236	Gbm2		DTX4			yes						yes	2
ACTA2	-chr10:90747982-90753999	chr10:90751076-90751374	4.38727	0.000328943	Gbm4		ELMOD1		yes							yes	2
ACTA2	-chr10:90747982-90753999	chr10:90751214-90751654	3.4056	0.00402977	Gbm6		GABBR2			yes					yes		2
ACTA2	-chr10:90747982-90753999	chr10:90751233-90751581	4.13761	9.01654e-05	Gbm9		GPNMB								yes	yes	2
ACTA2	-chr10:90747982-90753999	chr10:90751391-90751582	3.89107	0.0170157	Gbm3		GRM7						yes			yes	2
ACTA2	-chr10:90748002-90754013	chr10:90747576-90748188	3.36994	0.0217806	Gbm4		ID2						yes			yes	2
ACTA2	-chr10:90748002-90754013	chr10:90748849-90749703	4.13761	9.01654e-05	Gbm9		LRRC4C		yes	yes							2
ACTA2	-chr10:90748002-90754013	chr10:90749442-90749814	3.47704	0.0416236	Gbm2		MBNL1-AS1		yes	yes							2
ACTA2	-chr10:90748002-90754013	chr10:90751076-90751374	4.38727	0.000328943	Gbm4		MEIS2			yes					yes		2
ACTA2	-chr10:90748002-90754013	chr10:90751214-90751654	3.4056	0.00402977	Gbm6		PCDH9			yes	yes						2
ACTA2	-chr10:90748002-90754013	chr10:90751233-90751581	4.13761	9.01654e-05	Gbm9		PCDHB14	yes			yes						2
ACTA2	-chr10:90748002-90754013	chr10:90751391-90751582	3.89107	0.0170157	Gbm3		PGM2L1		yes							yes	2
ACTA2	-chr10:90748021-90754032	chr10:90747576-90748188	3.36994	0.0217806	Gbm4		PLCL1		yes		yes						2
ACTA2	-chr10:90748021-90754032	chr10:90748849-90749703	4.13761	9.01654e-05	Gbm9		PTPRO						yes	yes			2
ACTA2	-chr10:90748021-90754032	chr10:90749442-90749814	3.47704	0.0416236	Gbm2		SCG2			yes			yes				2
ACTA2	-chr10:90748021-90754032	chr10:90751076-90751374	4.38727	0.000328943	Gbm4		SERPINI1			yes	yes						2
ACTA2	-chr10:90748021-90754032	chr10:90751214-90751654	3.4056	0.00402977	Gbm6		SLC26A11							yes		yes	2
ACTA2	-chr10:90748021-90754032	chr10:90751233-90751581	4.13761	9.01654e-05	Gbm9		SLC27A6								yes	yes	2
ACTA2	-chr10:90748021-90754032	chr10:90751391-90751582	3.89107	0.0170157	Gbm3		TMEM158				yes		yes				2
ACTA2	-chr10:90748038-90754131	chr10:90747576-90748188	3.36994	0.0217806	Gbm4		TMTC4	yes						yes			2
ACTA2	-chr10:90748038-90754131	chr10:90748849-90749703	4.13761	9.01654e-05	Gbm9		UNC5D						yes		yes		2
ACTA2	-chr10:90748038-90754131	chr10:90749442-90749814	3.47704	0.0416236	Gbm2		APLN							yes			1
ACTA2	-chr10:90748038-90754131	chr10:90751076-90751374	4.38727	0.000328943	Gbm4		ATP1B2		yes								1
ACTA2	-chr10:90748038-90754131	chr10:90751214-90751654	3.4056	0.00402977	Gbm6		CA12			yes							1
ACTA2	-chr10:90748038-90754131	chr10:90751233-90751581	4.13761	9.01654e-05	Gbm9		CALCRL			yes							1
ACTA2	-chr10:90748038-90754131	chr10:90751391-90751582	3.89107	0.0170157	Gbm3		CD274						yes				1
ACTG2	+chr2:74125392-74131423	chr2:74127510-74127760	3.97736	0.0169258	Gbm2		CHRM3							yes			1
ACTG2	+chr2:74125392-74131423	chr2:74128709-74131524	5.46926	1.66771e-06	Gbm7		CPE								yes		1
ACTG2	+chr2:74125392-74131423	chr2:74128881-74129119	4.13761	9.01654e-05	Gbm9		DCN			yes							1
ACTG2	+chr2:74125392-74131423	chr2:74129413-74129722	4.48241	1.56794e-05	Gbm9		FAM3C								yes		1
ACTG2	+chr2:74125392-74131423	chr2:74129918-74131975	7.93041	8.46857e-15	Gbm9		FAT3			yes							1
ACTG2	+chr2:74125392-74131423	chr2:74130716-74130923	2.95271	0.0467767	Gbm8		GPR173							yes			1
ACTG2	+chr2:74125392-74131423	chr2:74131125-74131509	2.95271	0.0467767	Gbm8		GPRC5C									yes	1
ACTG2	+chr2:74125444-74131468	chr2:74127510-74127760	3.97736	0.0169258	Gbm2		HIST2H4B						yes				1
ACTG2	+chr2:74125444-74131468	chr2:74128709-74131524	5.46926	1.66771e-06	Gbm7		LGALS3						yes				1
ACTG2	+chr2:74125444-74131468	chr2:74128881-74129119	4.13761	9.01654e-05	Gbm9		LONRF2						yes				1
ACTG2	+chr2:74125444-74131468	chr2:74129413-74129722	4.48241	1.56794e-05	Gbm9		LSAMP			yes							1
ACTG2	+chr2:74125444-74131468	chr2:74129918-74131975	7.93041	8.46857e-15	Gbm9		MYO1D						yes				1
ACTG2	+chr2:74125444-74131468	chr2:74130716-74130923	2.95271	0.0467767	Gbm8		NALCN		yes								1
ACTG2	+chr2:74125444-74131468	chr2:74131125-74131509	2.95271	0.0467767	Gbm8		NPY1R									yes	1
ACTG2	+chr2:74125496-74131516	chr2:74127510-74127760	3.97736	0.0169258	Gbm2		PCSK1N							yes			1
ACTG2	+chr2:74125496-74131516	chr2:74128709-74131524	5.46926	1.66771e-06	Gbm7		PRRX1		yes								1
ACTG2	+chr2:74125496-74131516	chr2:74128881-74129119	4.13761	9.01654e-05	Gbm9		RPRM			yes							1
ACTG2	+chr2:74125496-74131516	chr2:74129413-74129722	4.48241	1.56794e-05	Gbm9		SEMA5B				yes						1
ACTG2	+chr2:74125496-74131516	chr2:74129918-74131975	7.93041	8.46857e-15	Gbm9		SLITRK2							yes			1
ACTG2	+chr2:74125496-74131516	chr2:74130716-74130923	2.95271	0.0467767	Gbm8		SYPL2		yes								1
ACTG2	+chr2:74125496-74131516	chr2:74131125-74131509	2.95271	0.0467767	Gbm8		TMEM255A							yes			1
ACTG2	+chr2:74125518-74131535	chr2:74127510-74127760	3.97736	0.0169258	Gbm2		TMSB4XP4									yes	1
ACTG2	+chr2:74125518-74131535	chr2:74128709-74131524	5.46926	1.66771e-06	Gbm7		VIT		yes								1
ACTG2	+chr2:74125518-74131535	chr2:74128881-74129119	4.13761	9.01654e-05	Gbm9		AC004158.3										0
ACTG2	+chr2:74125518-74131535	chr2:74129413-74129722	4.48241	1.56794e-05	Gbm9		AC144831.1										0
ACTG2	+chr2:74125518-74131535	chr2:74129918-74131975	7.93041	8.46857e-15	Gbm9		AKNAD1										0
ACTG2	+chr2:74125518-74131535	chr2:74130716-74130923	2.95271	0.0467767	Gbm8		AP1S3										0
ACTG2	+chr2:74125518-74131535	chr2:74131125-74131509	2.95271	0.0467767	Gbm8		APLP1										0
ADAM28	+chr8:24148523-24154537	chr8:24148742-24149280	3.14363	0.011743	Gbm6		B3GALT1										0
ADAM28	+chr8:24148523-24154537	chr8:24150026-24150285	3.79281	0.00047252	Gbm9		BAIAP3										0
ADAM28	+chr8:24148523-24154537	chr8:24151061-24151347	3.1032	0.00884301	Gbm9		BMF										0
ADAM28	+chr8:24148523-24154537	chr8:24151082-24151324	3.4056	0.00402977	Gbm6		C10ORF107										0
ADAM28	+chr8:24148523-24154537	chr8:24151665-24152554	3.37644	0.00290677	Gbm6		C11ORF87										0
ADAM28	+chr8:24148557-24154590	chr8:24148742-24149280	3.14363	0.011743	Gbm6		C14ORF23										0
ADAM28	+chr8:24148557-24154590	chr8:24150026-24150285	3.79281	0.00047252	Gbm9		C4A										0
ADAM28	+chr8:24148557-24154590	chr8:24151061-24151347	3.1032	0.00884301	Gbm9		CCDC64										0
ADAM28	+chr8:24148557-24154590	chr8:24151082-24151324	3.4056	0.00402977	Gbm6		CH17-296N19.1										0
ADAM28	+chr8:24148557-24154590	chr8:24151665-24152554	3.37644	0.00290677	Gbm6		CNR1										0
ADAM28	+chr8:24148592-24154611	chr8:24148742-24149280	3.14363	0.011743	Gbm6		CNTNAP1										0
ADAM28	+chr8:24148592-24154611	chr8:24150026-24150285	3.79281	0.00047252	Gbm9		CTB-119C2.1										0
ADAM28	+chr8:24148592-24154611	chr8:24151061-24151347	3.1032	0.00884301	Gbm9		CTB-78F1.2										0
ADAM28	+chr8:24148592-24154611	chr8:24151082-24151324	3.4056	0.00402977	Gbm6		CTC-432M15.3										0
ADAM28	+chr8:24148592-24154611	chr8:24151665-24152554	3.37644	0.00290677	Gbm6		DKK1										0
ADAM28	+chr8:24148620-24154647	chr8:24148742-24149280	3.14363	0.011743	Gbm6		DLX5										0
ADAM28	+chr8:24148620-24154647	chr8:24150026-24150285	3.79281	0.00047252	Gbm9		EPHA5										0
ADAM28	+chr8:24148620-24154647	chr8:24151061-24151347	3.1032	0.00884301	Gbm9		EPPK1										0
ADAM28	+chr8:24148620-24154647	chr8:24151082-24151324	3.4056	0.00402977	Gbm6		FAIM2										0
ADAM28	+chr8:24148620-24154647	chr8:24151665-24152554	3.37644	0.00290677	Gbm6		FIBIN										0
ADAM28	+chr8:24148652-24154664	chr8:24148742-24149280	3.14363	0.011743	Gbm6		GLIPR1										0
ADAM28	+chr8:24148652-24154664	chr8:24150026-24150285	3.79281	0.00047252	Gbm9		GRIA2										0
ADAM28	+chr8:24148652-24154664	chr8:24151061-24151347	3.1032	0.00884301	Gbm9		GUCY1A2										0
ADAM28	+chr8:24148652-24154664	chr8:24151082-24151324	3.4056	0.00402977	Gbm6		HIST2H2BE										0
ADAM28	+chr8:24148652-24154664	chr8:24151665-24152554	3.37644	0.00290677	Gbm6		KB-1269D1.8										0
ADAM28	+chr8:24179486-24185532	chr8:24179923-24180613	3.13526	0.00809897	Gbm6		KCNH5										0
ADAM28	+chr8:24179486-24185532	chr8:24180369-24180623	3.36994	0.0217806	Gbm4		KIAA1024										0
ADAM28	+chr8:24179486-24185532	chr8:24180833-24181332	2.81523	0.00471781	Gbm6		LINC00340										0
ADAM28	+chr8:24179486-24185532	chr8:24183473-24183881	3.4056	0.00402977	Gbm6		LLNLF-187D8.1										0
ADAM28	+chr8:24179486-24185532	chr8:24183525-24183834	5.24213	1.30233e-05	Gbm4		MC1R										0
ADAM28	+chr8:24179486-24185532	chr8:24184893-24185066	2.82894	0.0305534	Gbm6		MT-RNR2										0
ADAM28	+chr8:24179486-24185532	chr8:24185295-24185779	3.61761	0.000935018	Gbm6		MTRNR2L1										0
ADAM28	+chr8:24179486-24185532	chr8:24185496-24185715	3.89107	0.0170157	Gbm3		NEAT1										0
ADAM28	+chr8:24201448-24207463	chr8:24201757-24201997	3.24064	0.0217806	Gbm4		NR0B1										0
ADAM28	+chr8:24201448-24207463	chr8:24202524-24202797	4.44693	0.00388124	Gbm3		NR2F1										0
ADAM28	+chr8:24201479-24207495	chr8:24201757-24201997	3.24064	0.0217806	Gbm4		PCDH20										0
ADAM28	+chr8:24201479-24207495	chr8:24202524-24202797	4.44693	0.00388124	Gbm3		PWP2										0
ADAMTS19	+chr5:128792644-128798680	chr5:128797201-128797608	4.3463	0.00497519	Gbm2		RF01954										0
ADAMTS19	+chr5:128792972-128799012	chr5:128797201-128797608	4.3463	0.00497519	Gbm2		RGAG4										0
ADAMTS19	+chr5:128794365-128800380	chr5:128797201-128797608	4.3463	0.00497519	Gbm2		RGS11										0
ADAMTS19	+chr5:128794365-128800380	chr5:128799938-128800520	4.06671	0.000358294	Gbm8		RP11-115J23.1										0
ADAMTS19	+chr5:128794365-128800380	chr5:128800362-128800547	3.37482	0.0152718	Gbm4		RP11-124N14.4										0
ADCY8	-chr8:132049458-132055469	chr8:132049346-132049558	3.21736	0.0478884	Gbm3		RP11-128A17.1										0
ADCY8	-chr8:132049458-132055469	chr8:132049985-132050566	3.90661	0.00127912	Gbm7		RP11-206P5.2										0
ADCY8	-chr8:132049458-132055469	chr8:132050297-132050612	3.78709	0.000101393	Gbm9		RP11-214O1.2										0
ADCY8	-chr8:132049458-132055469	chr8:132050773-132050990	2.88679	0.0284754	Gbm7		RP11-263K19.4										0
ADCY8	-chr8:132049458-132055469	chr8:132051219-132051447	3.3569	0.0366699	Gbm3		RP11-334C17.5										0
ADCY8	-chr8:132049458-132055469	chr8:132051658-132051897	3.14363	0.011743	Gbm6		RP11-335L9.1										0
ADCY8	-chr8:132049458-132055469	chr8:132052170-132052387	2.88166	0.0305534	Gbm6		RP11-345P4.9										0
ADCY8	-chr8:132049458-132055469	chr8:132052921-132053189	4.82721	2.4533e-06	Gbm9		RP11-438B23.2										0
ADCY8	-chr8:132049458-132055469	chr8:132052979-132053215	3.03734	0.0415623	Gbm4		RP11-54O7.3										0
ADCY8	-chr8:132049458-132055469	chr8:132053605-132054549	4.31126	1.56794e-05	Gbm9		RP11-745L13.2										0
ADCY8	-chr8:132049458-132055469	chr8:132053693-132053986	2.95271	0.0467767	Gbm8		RP11-762I7.5										0
ADCY8	-chr8:132049458-132055469	chr8:132054061-132054642	3.90661	0.00127912	Gbm7		RP11-807H7.1										0
ADCY8	-chr8:132049458-132055469	chr8:132054996-132055311	4.45348	1.92371e-05	Gbm6		RP13-25N22.1										0
ADCY8	-chr8:132050091-132056127	chr8:132049985-132050566	3.90661	0.00127912	Gbm7		RP3-460G2.2										0
ADCY8	-chr8:132050091-132056127	chr8:132050297-132050612	3.78709	0.000101393	Gbm9		RP5-1125N11.2										0
ADCY8	-chr8:132050091-132056127	chr8:132050773-132050990	2.88679	0.0284754	Gbm7		RP5-1129J21.3										0
ADCY8	-chr8:132050091-132056127	chr8:132051219-132051447	3.3569	0.0366699	Gbm3		SAT1										0
ADCY8	-chr8:132050091-132056127	chr8:132051658-132051897	3.14363	0.011743	Gbm6		SCN3A										0
ADCY8	-chr8:132050091-132056127	chr8:132052170-132052387	2.88166	0.0305534	Gbm6		SGSH										0
ADCY8	-chr8:132050091-132056127	chr8:132052921-132053189	4.82721	2.4533e-06	Gbm9		SLC2A3										0
ADCY8	-chr8:132050091-132056127	chr8:132052979-132053215	3.03734	0.0415623	Gbm4		SMIM11A										0
ADCY8	-chr8:132050091-132056127	chr8:132053605-132054549	4.31126	1.56794e-05	Gbm9		SPDYE2B										0
ADCY8	-chr8:132050091-132056127	chr8:132053693-132053986	2.95271	0.0467767	Gbm8		SPOCK3										0
ADCY8	-chr8:132050091-132056127	chr8:132054061-132054642	3.90661	0.00127912	Gbm7		SYT11										0
ADCY8	-chr8:132050091-132056127	chr8:132054996-132055311	4.45348	1.92371e-05	Gbm6		TMOD1										0
ADCY8	-chr8:132050091-132056127	chr8:132055533-132055762	3.44801	0.00214753	Gbm9		TTBK1										0
ADCY8	-chr8:132050136-132056177	chr8:132049985-132050566	3.90661	0.00127912	Gbm7		ZDHHC8P										0
ADCY8	-chr8:132050136-132056177	chr8:132050297-132050612	3.78709	0.000101393	Gbm9		ZNF467										0
ADCY8	-chr8:132050136-132056177	chr8:132050773-132050990	2.88679	0.0284754	Gbm7
ADCY8	-chr8:132050136-132056177	chr8:132051219-132051447	3.3569	0.0366699	Gbm3
ADCY8	-chr8:132050136-132056177	chr8:132051658-132051897	3.14363	0.011743	Gbm6
ADCY8	-chr8:132050136-132056177	chr8:132052170-132052387	2.88166	0.0305534	Gbm6
ADCY8	-chr8:132050136-132056177	chr8:132052921-132053189	4.82721	2.4533e-06	Gbm9
ADCY8	-chr8:132050136-132056177	chr8:132052979-132053215	3.03734	0.0415623	Gbm4
ADCY8	-chr8:132050136-132056177	chr8:132053605-132054549	4.31126	1.56794e-05	Gbm9
ADCY8	-chr8:132050136-132056177	chr8:132053693-132053986	2.95271	0.0467767	Gbm8
ADCY8	-chr8:132050136-132056177	chr8:132054061-132054642	3.90661	0.00127912	Gbm7
ADCY8	-chr8:132050136-132056177	chr8:132054996-132055311	4.45348	1.92371e-05	Gbm6
ADCY8	-chr8:132050136-132056177	chr8:132055533-132055762	3.44801	0.00214753	Gbm9
APLN	-chrX:128779722-128785738	chrX:128781028-128781592	3.24764	0.00903213	Gbm7
APLN	-chrX:128779722-128785738	chrX:128782982-128783453	3.54244	0.000661851	Gbm7
ARX	-chrX:25012872-25018877	chrX:25008787-25014789	9.36587	7.09856e-24	Gbm9
ARX	-chrX:25012872-25018877	chrX:25011911-25013969	5.07859	1.01939e-05	Gbm7
ARX	-chrX:25012872-25018877	chrX:25012033-25013098	3.74438	0.00677345	Gbm4
ARX	-chrX:25012872-25018877	chrX:25013129-25013966	3.3218	0.0150055	Gbm8
ARX	-chrX:25012872-25018877	chrX:25013793-25013978	3.36994	0.0217806	Gbm4
ARX	-chrX:25012872-25018877	chrX:25014156-25014592	5.24213	1.30233e-05	Gbm4
ARX	-chrX:25012872-25018877	chrX:25014293-25016815	6.64359	3.0812e-09	Gbm8
ARX	-chrX:25012872-25018877	chrX:25014327-25014786	2.88166	0.0305534	Gbm6
ARX	-chrX:25012872-25018877	chrX:25014353-25014810	4.32212	5.64846e-05	Gbm7
ARX	-chrX:25012872-25018877	chrX:25015048-25017229	11.0861	4.22805e-27	Gbm9
ARX	-chrX:25012872-25018877	chrX:25015203-25017196	4.30154	1.11137e-05	Gbm7
ARX	-chrX:25012872-25018877	chrX:25016940-25017165	2.97304	0.00713526	Gbm6
ARX	-chrX:25012872-25018877	chrX:25017022-25018155	4.05997	0.00104417	Gbm8
ARX	-chrX:25012872-25018877	chrX:25017422-25018324	10.6888	1.53844e-23	Gbm9
ARX	-chrX:25012872-25018877	chrX:25017516-25018010	5.56691	5.89006e-07	Gbm7
ARX	-chrX:25012872-25018877	chrX:25018035-25018193	3.66757	0.00123934	Gbm6
ARX	-chrX:25012872-25018877	chrX:25018815-25019095	4.48241	1.56794e-05	Gbm9
ARX	-chrX:25022329-25028375	chrX:25019275-25023897	11.7232	4.87955e-27	Gbm9
ARX	-chrX:25022329-25028375	chrX:25022165-25022346	2.88166	0.0305534	Gbm6
ARX	-chrX:25022329-25028375	chrX:25022166-25023488	5.16724	7.70974e-06	Gbm8
ARX	-chrX:25022329-25028375	chrX:25022178-25022421	4.49326	0.000396552	Gbm4
ARX	-chrX:25022329-25028375	chrX:25022181-25023564	8.12829	2.3007e-13	Gbm7
ARX	-chrX:25022329-25028375	chrX:25024307-25024684	3.1032	0.00884301	Gbm9
ARX	-chrX:25022329-25028375	chrX:25025102-25025471	3.14363	0.011743	Gbm6
ARX	-chrX:25022329-25028375	chrX:25025132-25025776	5.51681	4.83292e-08	Gbm9
ARX	-chrX:25022329-25028375	chrX:25025221-25025806	5.78908	6.89557e-08	Gbm7
ARX	-chrX:25022329-25028375	chrX:25026365-25026917	4.48241	1.56794e-05	Gbm9
ARX	-chrX:25022329-25028375	chrX:25027699-25028135	2.7584	0.0317022	Gbm9
ARX	-chrX:25031067-25037088	chrX:25032395-25032673	3.12529	0.0184723	Gbm7
ARX	-chrX:25031067-25037088	chrX:25036007-25036273	3.90661	0.00127912	Gbm7
ARX	-chrX:25031067-25037088	chrX:25037047-25037645	5.46926	1.66771e-06	Gbm7
ARX	-chrX:25031686-25037690	chrX:25032395-25032673	3.12529	0.0184723	Gbm7
ARX	-chrX:25031686-25037690	chrX:25036007-25036273	3.90661	0.00127912	Gbm7
ARX	-chrX:25031686-25037690	chrX:25037047-25037645	5.46926	1.66771e-06	Gbm7
ATOH8	+chr2:85977768-85983783	chr2:85979809-85980462	3.90661	0.00127912	Gbm7
ATOH8	+chr2:85977768-85983783	chr2:85981463-85981753	3.12529	0.0184723	Gbm7
ATOH8	+chr2:85977768-85983783	chr2:85982103-85982636	4.29727	0.000284086	Gbm7
ATOH8	+chr2:85977768-85983783	chr2:85982902-85983177	3.51595	0.00516666	Gbm7
ATOH8	+chr2:85977868-85983880	chr2:85979809-85980462	3.90661	0.00127912	Gbm7
ATOH8	+chr2:85977868-85983880	chr2:85981463-85981753	3.12529	0.0184723	Gbm7
ATOH8	+chr2:85977868-85983880	chr2:85982103-85982636	4.29727	0.000284086	Gbm7
ATOH8	+chr2:85977868-85983880	chr2:85982902-85983177	3.51595	0.00516666	Gbm7
ATOH8	+chr2:85977868-85983880	chr2:85983821-85984061	3.49724	0.00516666	Gbm7
ATOH8	+chr2:85977903-85983914	chr2:85979809-85980462	3.90661	0.00127912	Gbm7
ATOH8	+chr2:85977903-85983914	chr2:85981463-85981753	3.12529	0.0184723	Gbm7
ATOH8	+chr2:85977903-85983914	chr2:85982103-85982636	4.29727	0.000284086	Gbm7
ATOH8	+chr2:85977903-85983914	chr2:85982902-85983177	3.51595	0.00516666	Gbm7
ATOH8	+chr2:85977903-85983914	chr2:85983821-85984061	3.49724	0.00516666	Gbm7
ATOH8	+chr2:85977919-85983942	chr2:85979809-85980462	3.90661	0.00127912	Gbm7
ATOH8	+chr2:85977919-85983942	chr2:85981463-85981753	3.12529	0.0184723	Gbm7
ATOH8	+chr2:85977919-85983942	chr2:85982103-85982636	4.29727	0.000284086	Gbm7
ATOH8	+chr2:85977919-85983942	chr2:85982902-85983177	3.51595	0.00516666	Gbm7
ATOH8	+chr2:85977919-85983942	chr2:85983821-85984061	3.49724	0.00516666	Gbm7
ATOH8	+chr2:85977951-85984004	chr2:85979809-85980462	3.90661	0.00127912	Gbm7
ATOH8	+chr2:85977951-85984004	chr2:85981463-85981753	3.12529	0.0184723	Gbm7
ATOH8	+chr2:85977951-85984004	chr2:85982103-85982636	4.29727	0.000284086	Gbm7
ATOH8	+chr2:85977951-85984004	chr2:85982902-85983177	3.51595	0.00516666	Gbm7
ATOH8	+chr2:85977951-85984004	chr2:85983821-85984061	3.49724	0.00516666	Gbm7
ATOH8	+chr2:85978008-85984025	chr2:85979809-85980462	3.90661	0.00127912	Gbm7
ATOH8	+chr2:85978008-85984025	chr2:85981463-85981753	3.12529	0.0184723	Gbm7
ATOH8	+chr2:85978008-85984025	chr2:85982103-85982636	4.29727	0.000284086	Gbm7
ATOH8	+chr2:85978008-85984025	chr2:85982902-85983177	3.51595	0.00516666	Gbm7
ATOH8	+chr2:85978008-85984025	chr2:85983821-85984061	3.49724	0.00516666	Gbm7
ATOH8	+chr2:85978027-85984047	chr2:85979809-85980462	3.90661	0.00127912	Gbm7
ATOH8	+chr2:85978027-85984047	chr2:85981463-85981753	3.12529	0.0184723	Gbm7
ATOH8	+chr2:85978027-85984047	chr2:85982103-85982636	4.29727	0.000284086	Gbm7
ATOH8	+chr2:85978027-85984047	chr2:85982902-85983177	3.51595	0.00516666	Gbm7
ATOH8	+chr2:85978027-85984047	chr2:85983821-85984061	3.49724	0.00516666	Gbm7
ATOH8	+chr2:85978073-85984091	chr2:85979809-85980462	3.90661	0.00127912	Gbm7
ATOH8	+chr2:85978073-85984091	chr2:85981463-85981753	3.12529	0.0184723	Gbm7
ATOH8	+chr2:85978073-85984091	chr2:85982103-85982636	4.29727	0.000284086	Gbm7
ATOH8	+chr2:85978073-85984091	chr2:85982902-85983177	3.51595	0.00516666	Gbm7
ATOH8	+chr2:85978073-85984091	chr2:85983821-85984061	3.49724	0.00516666	Gbm7
ATOH8	+chr2:85978107-85984120	chr2:85979809-85980462	3.90661	0.00127912	Gbm7
ATOH8	+chr2:85978107-85984120	chr2:85981463-85981753	3.12529	0.0184723	Gbm7
ATOH8	+chr2:85978107-85984120	chr2:85982103-85982636	4.29727	0.000284086	Gbm7
ATOH8	+chr2:85978107-85984120	chr2:85982902-85983177	3.51595	0.00516666	Gbm7
ATOH8	+chr2:85978107-85984120	chr2:85983821-85984061	3.49724	0.00516666	Gbm7
ATOH8	+chr2:85978222-85984259	chr2:85979809-85980462	3.90661	0.00127912	Gbm7
ATOH8	+chr2:85978222-85984259	chr2:85981463-85981753	3.12529	0.0184723	Gbm7
ATOH8	+chr2:85978222-85984259	chr2:85982103-85982636	4.29727	0.000284086	Gbm7
ATOH8	+chr2:85978222-85984259	chr2:85982902-85983177	3.51595	0.00516666	Gbm7
ATOH8	+chr2:85978222-85984259	chr2:85983821-85984061	3.49724	0.00516666	Gbm7
ATOH8	+chr2:85978271-85984289	chr2:85979809-85980462	3.90661	0.00127912	Gbm7
ATOH8	+chr2:85978271-85984289	chr2:85981463-85981753	3.12529	0.0184723	Gbm7
ATOH8	+chr2:85978271-85984289	chr2:85982103-85982636	4.29727	0.000284086	Gbm7
ATOH8	+chr2:85978271-85984289	chr2:85982902-85983177	3.51595	0.00516666	Gbm7
ATOH8	+chr2:85978271-85984289	chr2:85983821-85984061	3.49724	0.00516666	Gbm7
ATOH8	+chr2:85978969-85985019	chr2:85979809-85980462	3.90661	0.00127912	Gbm7
ATOH8	+chr2:85978969-85985019	chr2:85981463-85981753	3.12529	0.0184723	Gbm7
ATOH8	+chr2:85978969-85985019	chr2:85982103-85982636	4.29727	0.000284086	Gbm7
ATOH8	+chr2:85978969-85985019	chr2:85982902-85983177	3.51595	0.00516666	Gbm7
ATOH8	+chr2:85978969-85985019	chr2:85983821-85984061	3.49724	0.00516666	Gbm7
ATOH8	+chr2:85978969-85985019	chr2:85984960-85985248	3.97736	0.0169258	Gbm2
ATOH8	+chr2:85984839-85990846	chr2:85984960-85985248	3.97736	0.0169258	Gbm2
ATOH8	+chr2:85984891-85990897	chr2:85984960-85985248	3.97736	0.0169258	Gbm2
ATP1B2	+chr17:7554152-7560168	chr17:7554392-7554630	4.3186	0.00497794	Gbm2
ATP1B2	+chr17:7554366-7560373	chr17:7554392-7554630	4.3186	0.00497794	Gbm2
ATP1B2	+chr17:7554414-7560427	chr17:7554392-7554630	4.3186	0.00497794	Gbm2
ATP1B2	+chr17:7554444-7560455	chr17:7554392-7554630	4.3186	0.00497794	Gbm2
ATP1B2	+chr17:7554491-7560502	chr17:7554392-7554630	4.3186	0.00497794	Gbm2
ATP1B2	+chr17:7554503-7560522	chr17:7554392-7554630	4.3186	0.00497794	Gbm2
ATP1B2	+chr17:7556761-7562772	chr17:7562522-7562798	3.90373	0.0169258	Gbm2
ATP1B2	+chr17:7557168-7563170	chr17:7562522-7562798	3.90373	0.0169258	Gbm2
ATP1B2	+chr17:7557287-7563299	chr17:7562522-7562798	3.90373	0.0169258	Gbm2
ATP1B2	+chr17:7557307-7563312	chr17:7562522-7562798	3.90373	0.0169258	Gbm2
BAALC	+chr8:103137789-103143796	chr8:103138141-103138660	3.44801	0.00214753	Gbm9
BAALC	+chr8:103137789-103143796	chr8:103138305-103138532	2.95271	0.0467767	Gbm8
BAALC	+chr8:103137789-103143796	chr8:103138946-103139425	6.89601	8.8483e-12	Gbm9
BAALC	+chr8:103137789-103143796	chr8:103139025-103139314	2.96902	0.0220252	Gbm7
BAALC	+chr8:103137789-103143796	chr8:103139883-103141827	7.61583	8.69401e-20	Gbm9
BAALC	+chr8:103137789-103143796	chr8:103140282-103140721	2.95271	0.0467767	Gbm8
BAALC	+chr8:103137789-103143796	chr8:103140470-103140709	3.67024	0.00133202	Gbm7
BAALC	+chr8:103137789-103143796	chr8:103142220-103142507	3.44801	0.00214753	Gbm9
BAALC	+chr8:103137789-103143796	chr8:103143470-103144091	5.13962	2.12594e-08	Gbm9
BAALC	+chr8:104149597-104155607	chr8:104151282-104151609	2.7816	0.0388705	Gbm7
BAALC	+chr8:104149922-104155992	chr8:104151282-104151609	2.7816	0.0388705	Gbm7
BAALC	+chr8:104150060-104156101	chr8:104151282-104151609	2.7816	0.0388705	Gbm7
BAALC	+chr8:104150147-104156150	chr8:104151282-104151609	2.7816	0.0388705	Gbm7
BBOX1	+chr11:27073762-27079765	chr11:27076217-27076455	3.1032	0.00884301	Gbm9
BBOX1	+chr11:27073762-27079765	chr11:27079445-27079708	3.97736	0.0169258	Gbm2
BBOX1	+chr11:27073817-27079822	chr11:27076217-27076455	3.1032	0.00884301	Gbm9
BBOX1	+chr11:27073817-27079822	chr11:27079445-27079708	3.97736	0.0169258	Gbm2
BBOX1	+chr11:27073833-27079878	chr11:27076217-27076455	3.1032	0.00884301	Gbm9
BBOX1	+chr11:27073833-27079878	chr11:27079445-27079708	3.97736	0.0169258	Gbm2
BBOX1	+chr11:27073889-27079934	chr11:27076217-27076455	3.1032	0.00884301	Gbm9
BBOX1	+chr11:27073889-27079934	chr11:27079445-27079708	3.97736	0.0169258	Gbm2
BBOX1	+chr11:27073943-27079954	chr11:27076217-27076455	3.1032	0.00884301	Gbm9
BBOX1	+chr11:27073943-27079954	chr11:27079445-27079708	3.97736	0.0169258	Gbm2
BBOX1	+chr11:27073967-27079977	chr11:27076217-27076455	3.1032	0.00884301	Gbm9
BBOX1	+chr11:27073967-27079977	chr11:27079445-27079708	3.97736	0.0169258	Gbm2
BBOX1	+chr11:27074015-27080031	chr11:27076217-27076455	3.1032	0.00884301	Gbm9
BBOX1	+chr11:27074015-27080031	chr11:27079445-27079708	3.97736	0.0169258	Gbm2
BDNF	-chr11:27718743-27724753	chr11:27718000-27719730	6.72554	3.20804e-21	Gbm9
BDNF	-chr11:27718743-27724753	chr11:27718554-27719678	3.4056	0.00402977	Gbm6
BDNF	-chr11:27718743-27724753	chr11:27718724-27719931	3.60374	0.0183413	Gbm1
BDNF	-chr11:27718743-27724753	chr11:27718945-27719559	3.94504	0.0158121	Gbm5
BDNF	-chr11:27718743-27724753	chr11:27719410-27719717	5.07859	1.01939e-05	Gbm7
BDNF	-chr11:27718743-27724753	chr11:27719435-27719803	3.69088	0.00419218	Gbm8
BDNF	-chr11:27718743-27724753	chr11:27719776-27719999	3.97736	0.0169258	Gbm2
BDNF	-chr11:27718743-27724753	chr11:27720133-27723997	11.7688	1.56607e-29	Gbm9
BDNF	-chr11:27718743-27724753	chr11:27720162-27720566	6.11453	3.13098e-05	Gbm3
BDNF	-chr11:27718743-27724753	chr11:27720169-27720547	3.52669	0.00903192	Gbm4
BDNF	-chr11:27718743-27724753	chr11:27720219-27723340	8.20388	4.93753e-13	Gbm7
BDNF	-chr11:27718743-27724753	chr11:27720234-27723203	6.0253	4.09864e-10	Gbm6
BDNF	-chr11:27718743-27724753	chr11:27721136-27721453	4.44693	0.00388124	Gbm3
BDNF	-chr11:27718743-27724753	chr11:27721247-27722980	5.99291	3.26453e-07	Gbm1
BDNF	-chr11:27718743-27724753	chr11:27721576-27722741	5.16535	1.37411e-05	Gbm4
BDNF	-chr11:27718743-27724753	chr11:27721924-27722408	4.80775	0.000744749	Gbm5
BDNF	-chr11:27718743-27724753	chr11:27721999-27722427	4.44693	0.00388124	Gbm3
BDNF	-chr11:27718743-27724753	chr11:27722792-27723031	3.89107	0.0170157	Gbm3
BDNF	-chr11:27718743-27724753	chr11:27722922-27723349	2.70547	0.045006	Gbm4
BDNF	-chr11:27718743-27724753	chr11:27723229-27723513	3.89107	0.0170157	Gbm3
BDNF	-chr11:27718743-27724753	chr11:27723375-27724507	3.54964	0.00754745	Gbm1
BDNF	-chr11:27718743-27724753	chr11:27723398-27724201	3.4056	0.00402977	Gbm6
BDNF	-chr11:27718994-27725008	chr11:27718000-27719730	6.72554	3.20804e-21	Gbm9
BDNF	-chr11:27718994-27725008	chr11:27718554-27719678	3.4056	0.00402977	Gbm6
BDNF	-chr11:27718994-27725008	chr11:27718724-27719931	3.60374	0.0183413	Gbm1
BDNF	-chr11:27718994-27725008	chr11:27718945-27719559	3.94504	0.0158121	Gbm5
BDNF	-chr11:27718994-27725008	chr11:27719410-27719717	5.07859	1.01939e-05	Gbm7
BDNF	-chr11:27718994-27725008	chr11:27719435-27719803	3.69088	0.00419218	Gbm8
BDNF	-chr11:27718994-27725008	chr11:27719776-27719999	3.97736	0.0169258	Gbm2
BDNF	-chr11:27718994-27725008	chr11:27720133-27723997	11.7688	1.56607e-29	Gbm9
BDNF	-chr11:27718994-27725008	chr11:27720162-27720566	6.11453	3.13098e-05	Gbm3
BDNF	-chr11:27718994-27725008	chr11:27720169-27720547	3.52669	0.00903192	Gbm4
BDNF	-chr11:27718994-27725008	chr11:27720219-27723340	8.20388	4.93753e-13	Gbm7
BDNF	-chr11:27718994-27725008	chr11:27720234-27723203	6.0253	4.09864e-10	Gbm6
BDNF	-chr11:27718994-27725008	chr11:27721136-27721453	4.44693	0.00388124	Gbm3
BDNF	-chr11:27718994-27725008	chr11:27721247-27722980	5.99291	3.26453e-07	Gbm1
BDNF	-chr11:27718994-27725008	chr11:27721576-27722741	5.16535	1.37411e-05	Gbm4
BDNF	-chr11:27718994-27725008	chr11:27721924-27722408	4.80775	0.000744749	Gbm5
BDNF	-chr11:27718994-27725008	chr11:27721999-27722427	4.44693	0.00388124	Gbm3
BDNF	-chr11:27718994-27725008	chr11:27722792-27723031	3.89107	0.0170157	Gbm3
BDNF	-chr11:27718994-27725008	chr11:27722922-27723349	2.70547	0.045006	Gbm4
BDNF	-chr11:27718994-27725008	chr11:27723229-27723513	3.89107	0.0170157	Gbm3
BDNF	-chr11:27718994-27725008	chr11:27723375-27724507	3.54964	0.00754745	Gbm1
BDNF	-chr11:27718994-27725008	chr11:27723398-27724201	3.4056	0.00402977	Gbm6
BDNF	-chr11:27719021-27725034	chr11:27718000-27719730	6.72554	3.20804e-21	Gbm9
BDNF	-chr11:27719021-27725034	chr11:27718554-27719678	3.4056	0.00402977	Gbm6
BDNF	-chr11:27719021-27725034	chr11:27718724-27719931	3.60374	0.0183413	Gbm1
BDNF	-chr11:27719021-27725034	chr11:27718945-27719559	3.94504	0.0158121	Gbm5
BDNF	-chr11:27719021-27725034	chr11:27719410-27719717	5.07859	1.01939e-05	Gbm7
BDNF	-chr11:27719021-27725034	chr11:27719435-27719803	3.69088	0.00419218	Gbm8
BDNF	-chr11:27719021-27725034	chr11:27719776-27719999	3.97736	0.0169258	Gbm2
BDNF	-chr11:27719021-27725034	chr11:27720133-27723997	11.7688	1.56607e-29	Gbm9
BDNF	-chr11:27719021-27725034	chr11:27720162-27720566	6.11453	3.13098e-05	Gbm3
BDNF	-chr11:27719021-27725034	chr11:27720169-27720547	3.52669	0.00903192	Gbm4
BDNF	-chr11:27719021-27725034	chr11:27720219-27723340	8.20388	4.93753e-13	Gbm7
BDNF	-chr11:27719021-27725034	chr11:27720234-27723203	6.0253	4.09864e-10	Gbm6
BDNF	-chr11:27719021-27725034	chr11:27721136-27721453	4.44693	0.00388124	Gbm3
BDNF	-chr11:27719021-27725034	chr11:27721247-27722980	5.99291	3.26453e-07	Gbm1
BDNF	-chr11:27719021-27725034	chr11:27721576-27722741	5.16535	1.37411e-05	Gbm4
BDNF	-chr11:27719021-27725034	chr11:27721924-27722408	4.80775	0.000744749	Gbm5
BDNF	-chr11:27719021-27725034	chr11:27721999-27722427	4.44693	0.00388124	Gbm3
BDNF	-chr11:27719021-27725034	chr11:27722792-27723031	3.89107	0.0170157	Gbm3
BDNF	-chr11:27719021-27725034	chr11:27722922-27723349	2.70547	0.045006	Gbm4
BDNF	-chr11:27719021-27725034	chr11:27723229-27723513	3.89107	0.0170157	Gbm3
BDNF	-chr11:27719021-27725034	chr11:27723375-27724507	3.54964	0.00754745	Gbm1
BDNF	-chr11:27719021-27725034	chr11:27723398-27724201	3.4056	0.00402977	Gbm6
BDNF	-chr11:27719021-27725038	chr11:27718000-27719730	6.72554	3.20804e-21	Gbm9
BDNF	-chr11:27719021-27725038	chr11:27718554-27719678	3.4056	0.00402977	Gbm6
BDNF	-chr11:27719021-27725038	chr11:27718724-27719931	3.60374	0.0183413	Gbm1
BDNF	-chr11:27719021-27725038	chr11:27718945-27719559	3.94504	0.0158121	Gbm5
BDNF	-chr11:27719021-27725038	chr11:27719410-27719717	5.07859	1.01939e-05	Gbm7
BDNF	-chr11:27719021-27725038	chr11:27719435-27719803	3.69088	0.00419218	Gbm8
BDNF	-chr11:27719021-27725038	chr11:27719776-27719999	3.97736	0.0169258	Gbm2
BDNF	-chr11:27719021-27725038	chr11:27720133-27723997	11.7688	1.56607e-29	Gbm9
BDNF	-chr11:27719021-27725038	chr11:27720162-27720566	6.11453	3.13098e-05	Gbm3
BDNF	-chr11:27719021-27725038	chr11:27720169-27720547	3.52669	0.00903192	Gbm4
BDNF	-chr11:27719021-27725038	chr11:27720219-27723340	8.20388	4.93753e-13	Gbm7
BDNF	-chr11:27719021-27725038	chr11:27720234-27723203	6.0253	4.09864e-10	Gbm6
BDNF	-chr11:27719021-27725038	chr11:27721136-27721453	4.44693	0.00388124	Gbm3
BDNF	-chr11:27719021-27725038	chr11:27721247-27722980	5.99291	3.26453e-07	Gbm1
BDNF	-chr11:27719021-27725038	chr11:27721576-27722741	5.16535	1.37411e-05	Gbm4
BDNF	-chr11:27719021-27725038	chr11:27721924-27722408	4.80775	0.000744749	Gbm5
BDNF	-chr11:27719021-27725038	chr11:27721999-27722427	4.44693	0.00388124	Gbm3
BDNF	-chr11:27719021-27725038	chr11:27722792-27723031	3.89107	0.0170157	Gbm3
BDNF	-chr11:27719021-27725038	chr11:27722922-27723349	2.70547	0.045006	Gbm4
BDNF	-chr11:27719021-27725038	chr11:27723229-27723513	3.89107	0.0170157	Gbm3
BDNF	-chr11:27719021-27725038	chr11:27723375-27724507	3.54964	0.00754745	Gbm1
BDNF	-chr11:27719021-27725038	chr11:27723398-27724201	3.4056	0.00402977	Gbm6
BDNF	-chr11:27720059-27726067	chr11:27720133-27723997	11.7688	1.56607e-29	Gbm9
BDNF	-chr11:27720059-27726067	chr11:27720162-27720566	6.11453	3.13098e-05	Gbm3
BDNF	-chr11:27720059-27726067	chr11:27720169-27720547	3.52669	0.00903192	Gbm4
BDNF	-chr11:27720059-27726067	chr11:27720219-27723340	8.20388	4.93753e-13	Gbm7
BDNF	-chr11:27720059-27726067	chr11:27720234-27723203	6.0253	4.09864e-10	Gbm6
BDNF	-chr11:27720059-27726067	chr11:27721136-27721453	4.44693	0.00388124	Gbm3
BDNF	-chr11:27720059-27726067	chr11:27721247-27722980	5.99291	3.26453e-07	Gbm1
BDNF	-chr11:27720059-27726067	chr11:27721576-27722741	5.16535	1.37411e-05	Gbm4
BDNF	-chr11:27720059-27726067	chr11:27721924-27722408	4.80775	0.000744749	Gbm5
BDNF	-chr11:27720059-27726067	chr11:27721999-27722427	4.44693	0.00388124	Gbm3
BDNF	-chr11:27720059-27726067	chr11:27722792-27723031	3.89107	0.0170157	Gbm3
BDNF	-chr11:27720059-27726067	chr11:27722922-27723349	2.70547	0.045006	Gbm4
BDNF	-chr11:27720059-27726067	chr11:27723229-27723513	3.89107	0.0170157	Gbm3
BDNF	-chr11:27720059-27726067	chr11:27723375-27724507	3.54964	0.00754745	Gbm1
BDNF	-chr11:27720059-27726067	chr11:27723398-27724201	3.4056	0.00402977	Gbm6
BDNF	-chr11:27720059-27726067	chr11:27725345-27725774	4.19151	8.50727e-05	Gbm6
BDNF	-chr11:27720079-27726100	chr11:27720133-27723997	11.7688	1.56607e-29	Gbm9
BDNF	-chr11:27720079-27726100	chr11:27720162-27720566	6.11453	3.13098e-05	Gbm3
BDNF	-chr11:27720079-27726100	chr11:27720169-27720547	3.52669	0.00903192	Gbm4
BDNF	-chr11:27720079-27726100	chr11:27720219-27723340	8.20388	4.93753e-13	Gbm7
BDNF	-chr11:27720079-27726100	chr11:27720234-27723203	6.0253	4.09864e-10	Gbm6
BDNF	-chr11:27720079-27726100	chr11:27721136-27721453	4.44693	0.00388124	Gbm3
BDNF	-chr11:27720079-27726100	chr11:27721247-27722980	5.99291	3.26453e-07	Gbm1
BDNF	-chr11:27720079-27726100	chr11:27721576-27722741	5.16535	1.37411e-05	Gbm4
BDNF	-chr11:27720079-27726100	chr11:27721924-27722408	4.80775	0.000744749	Gbm5
BDNF	-chr11:27720079-27726100	chr11:27721999-27722427	4.44693	0.00388124	Gbm3
BDNF	-chr11:27720079-27726100	chr11:27722792-27723031	3.89107	0.0170157	Gbm3
BDNF	-chr11:27720079-27726100	chr11:27722922-27723349	2.70547	0.045006	Gbm4
BDNF	-chr11:27720079-27726100	chr11:27723229-27723513	3.89107	0.0170157	Gbm3
BDNF	-chr11:27720079-27726100	chr11:27723375-27724507	3.54964	0.00754745	Gbm1
BDNF	-chr11:27720079-27726100	chr11:27723398-27724201	3.4056	0.00402977	Gbm6
BDNF	-chr11:27720079-27726100	chr11:27725345-27725774	4.19151	8.50727e-05	Gbm6
BDNF	-chr11:27720113-27726129	chr11:27720133-27723997	11.7688	1.56607e-29	Gbm9
BDNF	-chr11:27720113-27726129	chr11:27720162-27720566	6.11453	3.13098e-05	Gbm3
BDNF	-chr11:27720113-27726129	chr11:27720169-27720547	3.52669	0.00903192	Gbm4
BDNF	-chr11:27720113-27726129	chr11:27720219-27723340	8.20388	4.93753e-13	Gbm7
BDNF	-chr11:27720113-27726129	chr11:27720234-27723203	6.0253	4.09864e-10	Gbm6
BDNF	-chr11:27720113-27726129	chr11:27721136-27721453	4.44693	0.00388124	Gbm3
BDNF	-chr11:27720113-27726129	chr11:27721247-27722980	5.99291	3.26453e-07	Gbm1
BDNF	-chr11:27720113-27726129	chr11:27721576-27722741	5.16535	1.37411e-05	Gbm4
BDNF	-chr11:27720113-27726129	chr11:27721924-27722408	4.80775	0.000744749	Gbm5
BDNF	-chr11:27720113-27726129	chr11:27721999-27722427	4.44693	0.00388124	Gbm3
BDNF	-chr11:27720113-27726129	chr11:27722792-27723031	3.89107	0.0170157	Gbm3
BDNF	-chr11:27720113-27726129	chr11:27722922-27723349	2.70547	0.045006	Gbm4
BDNF	-chr11:27720113-27726129	chr11:27723229-27723513	3.89107	0.0170157	Gbm3
BDNF	-chr11:27720113-27726129	chr11:27723375-27724507	3.54964	0.00754745	Gbm1
BDNF	-chr11:27720113-27726129	chr11:27723398-27724201	3.4056	0.00402977	Gbm6
BDNF	-chr11:27720113-27726129	chr11:27725345-27725774	4.19151	8.50727e-05	Gbm6
BDNF	-chr11:27720140-27726153	chr11:27720133-27723997	11.7688	1.56607e-29	Gbm9
BDNF	-chr11:27720140-27726153	chr11:27720162-27720566	6.11453	3.13098e-05	Gbm3
BDNF	-chr11:27720140-27726153	chr11:27720169-27720547	3.52669	0.00903192	Gbm4
BDNF	-chr11:27720140-27726153	chr11:27720219-27723340	8.20388	4.93753e-13	Gbm7
BDNF	-chr11:27720140-27726153	chr11:27720234-27723203	6.0253	4.09864e-10	Gbm6
BDNF	-chr11:27720140-27726153	chr11:27721136-27721453	4.44693	0.00388124	Gbm3
BDNF	-chr11:27720140-27726153	chr11:27721247-27722980	5.99291	3.26453e-07	Gbm1
BDNF	-chr11:27720140-27726153	chr11:27721576-27722741	5.16535	1.37411e-05	Gbm4
BDNF	-chr11:27720140-27726153	chr11:27721924-27722408	4.80775	0.000744749	Gbm5
BDNF	-chr11:27720140-27726153	chr11:27721999-27722427	4.44693	0.00388124	Gbm3
BDNF	-chr11:27720140-27726153	chr11:27722792-27723031	3.89107	0.0170157	Gbm3
BDNF	-chr11:27720140-27726153	chr11:27722922-27723349	2.70547	0.045006	Gbm4
BDNF	-chr11:27720140-27726153	chr11:27723229-27723513	3.89107	0.0170157	Gbm3
BDNF	-chr11:27720140-27726153	chr11:27723375-27724507	3.54964	0.00754745	Gbm1
BDNF	-chr11:27720140-27726153	chr11:27723398-27724201	3.4056	0.00402977	Gbm6
BDNF	-chr11:27720140-27726153	chr11:27725345-27725774	4.19151	8.50727e-05	Gbm6
BDNF	-chr11:27720158-27726188	chr11:27720133-27723997	11.7688	1.56607e-29	Gbm9
BDNF	-chr11:27720158-27726188	chr11:27720162-27720566	6.11453	3.13098e-05	Gbm3
BDNF	-chr11:27720158-27726188	chr11:27720169-27720547	3.52669	0.00903192	Gbm4
BDNF	-chr11:27720158-27726188	chr11:27720219-27723340	8.20388	4.93753e-13	Gbm7
BDNF	-chr11:27720158-27726188	chr11:27720234-27723203	6.0253	4.09864e-10	Gbm6
BDNF	-chr11:27720158-27726188	chr11:27721136-27721453	4.44693	0.00388124	Gbm3
BDNF	-chr11:27720158-27726188	chr11:27721247-27722980	5.99291	3.26453e-07	Gbm1
BDNF	-chr11:27720158-27726188	chr11:27721576-27722741	5.16535	1.37411e-05	Gbm4
BDNF	-chr11:27720158-27726188	chr11:27721924-27722408	4.80775	0.000744749	Gbm5
BDNF	-chr11:27720158-27726188	chr11:27721999-27722427	4.44693	0.00388124	Gbm3
BDNF	-chr11:27720158-27726188	chr11:27722792-27723031	3.89107	0.0170157	Gbm3
BDNF	-chr11:27720158-27726188	chr11:27722922-27723349	2.70547	0.045006	Gbm4
BDNF	-chr11:27720158-27726188	chr11:27723229-27723513	3.89107	0.0170157	Gbm3
BDNF	-chr11:27720158-27726188	chr11:27723375-27724507	3.54964	0.00754745	Gbm1
BDNF	-chr11:27720158-27726188	chr11:27723398-27724201	3.4056	0.00402977	Gbm6
BDNF	-chr11:27720158-27726188	chr11:27725345-27725774	4.19151	8.50727e-05	Gbm6
BDNF	-chr11:27738110-27744114	chr11:27738168-27738410	5.07859	1.01939e-05	Gbm7
BDNF	-chr11:27738110-27744114	chr11:27738198-27738491	3.1032	0.00884301	Gbm9
BDNF	-chr11:27738110-27744114	chr11:27738786-27739894	3.4056	0.00402977	Gbm6
BDNF	-chr11:27738110-27744114	chr11:27741548-27742042	3.37644	0.00290677	Gbm6
BDNF	-chr11:27738110-27744114	chr11:27742007-27742415	3.22726	0.0478884	Gbm3
BDNF	-chr11:27738110-27744114	chr11:27743526-27744007	3.3352	0.0478884	Gbm3
BDNF	-chr11:27738110-27744114	chr11:27743541-27744322	3.92954	0.000340902	Gbm6
BDNF	-chr11:27739115-27745119	chr11:27738786-27739894	3.4056	0.00402977	Gbm6
BDNF	-chr11:27739115-27745119	chr11:27741548-27742042	3.37644	0.00290677	Gbm6
BDNF	-chr11:27739115-27745119	chr11:27742007-27742415	3.22726	0.0478884	Gbm3
BDNF	-chr11:27739115-27745119	chr11:27743526-27744007	3.3352	0.0478884	Gbm3
BDNF	-chr11:27739115-27745119	chr11:27743541-27744322	3.92954	0.000340902	Gbm6
BDNF	-chr11:27739115-27745119	chr11:27745112-27745299	2.88166	0.0305534	Gbm6
BMP6	+chr6:7723323-7729348	chr6:7722886-7723425	3.69088	0.00419218	Gbm8
BMP6	+chr6:7723323-7729348	chr6:7722935-7723697	4.18663	0.00218867	Gbm5
BMP6	+chr6:7723323-7729348	chr6:7722953-7723555	4.36033	0.000447435	Gbm4
BMP6	+chr6:7723323-7729348	chr6:7723217-7723642	3.97736	0.0169258	Gbm2
BMP6	+chr6:7723323-7729348	chr6:7723230-7723923	6.33691	1.82907e-10	Gbm9
BMP6	+chr6:7723323-7729348	chr6:7723287-7723580	2.88166	0.0305534	Gbm6
BMP6	+chr6:7723323-7729348	chr6:7724205-7730661	9.08467	6.77688e-33	Gbm9
BMP6	+chr6:7723323-7729348	chr6:7724296-7724954	5.16724	7.70974e-06	Gbm8
BMP6	+chr6:7723323-7729348	chr6:7724329-7724559	2.79005	0.0304025	Gbm6
BMP6	+chr6:7723323-7729348	chr6:7724390-7724650	3.8247	0.0010375	Gbm7
BMP6	+chr6:7723323-7729348	chr6:7724481-7724666	3.37482	0.0152718	Gbm4
BMP6	+chr6:7723323-7729348	chr6:7724998-7725311	3.4056	0.00402977	Gbm6
BMP6	+chr6:7723323-7729348	chr6:7725285-7727011	5.90542	1.78937e-07	Gbm8
BMP6	+chr6:7723323-7729348	chr6:7725410-7725662	4.72594	0.00120529	Gbm3
BMP6	+chr6:7723323-7729348	chr6:7725529-7727439	3.44855	0.0420136	Gbm1
BMP6	+chr6:7723323-7729348	chr6:7725904-7728834	6.41069	2.1458e-06	Gbm5
BMP6	+chr6:7723323-7729348	chr6:7725939-7726302	4.49326	0.000396552	Gbm4
BMP6	+chr6:7723323-7729348	chr6:7725961-7730028	7.00682	3.79874e-11	Gbm7
BMP6	+chr6:7723323-7729348	chr6:7726238-7727023	2.88166	0.0305534	Gbm6
BMP6	+chr6:7723323-7729348	chr6:7726273-7726786	4.20083	0.00524095	Gbm3
BMP6	+chr6:7723323-7729348	chr6:7726480-7729782	5.39971	1.95519e-06	Gbm4
BMP6	+chr6:7723323-7729348	chr6:7727237-7730503	7.17365	1.28393e-11	Gbm8
BMP6	+chr6:7723323-7729348	chr6:7727253-7729061	4.13415	1.92371e-05	Gbm6
BMP6	+chr6:7723323-7729348	chr6:7727706-7728224	3.44855	0.0420136	Gbm1
BMP6	+chr6:7723323-7729348	chr6:7728341-7728518	3.89107	0.0170157	Gbm3
BMP6	+chr6:7723323-7729348	chr6:7728725-7729489	4.2149	0.00265938	Gbm1
BMP6	+chr6:7723323-7729348	chr6:7729233-7730509	3.85879	0.000268671	Gbm6
BMPER	+chr7:33902476-33908481	chr7:33902543-33907526	14.4532	1.69703e-42	Gbm9
BMPER	+chr7:33902476-33908481	chr7:33902896-33903226	4.2686	0.000104981	Gbm7
BMPER	+chr7:33902476-33908481	chr7:33903799-33905006	3.92954	0.000340902	Gbm6
BMPER	+chr7:33902476-33908481	chr7:33905597-33905925	3.06078	0.00501614	Gbm7
BMPER	+chr7:33902476-33908481	chr7:33905665-33906509	4.22349	0.000149012	Gbm8
BMPER	+chr7:33902476-33908481	chr7:33905694-33905927	3.61894	0.0131075	Gbm5
BMPER	+chr7:33902476-33908481	chr7:33905771-33905936	3.66757	0.00123934	Gbm6
BMPER	+chr7:33902476-33908481	chr7:33906123-33906300	3.04622	0.0077766	Gbm6
BMPER	+chr7:33902476-33908481	chr7:33907389-33907752	3.14363	0.011743	Gbm6
BMPER	+chr7:33902476-33908481	chr7:33907478-33908070	3.67573	0.0170157	Gbm3
BMPER	+chr7:33902476-33908481	chr7:33907698-33907931	3.1032	0.00884301	Gbm9
BMPER	+chr7:33902476-33908481	chr7:33908468-33908770	3.14363	0.011743	Gbm6
BMPER	+chr7:33902581-33908590	chr7:33902543-33907526	14.4532	1.69703e-42	Gbm9
BMPER	+chr7:33902581-33908590	chr7:33902896-33903226	4.2686	0.000104981	Gbm7
BMPER	+chr7:33902581-33908590	chr7:33903799-33905006	3.92954	0.000340902	Gbm6
BMPER	+chr7:33902581-33908590	chr7:33905597-33905925	3.06078	0.00501614	Gbm7
BMPER	+chr7:33902581-33908590	chr7:33905665-33906509	4.22349	0.000149012	Gbm8
BMPER	+chr7:33902581-33908590	chr7:33905694-33905927	3.61894	0.0131075	Gbm5
BMPER	+chr7:33902581-33908590	chr7:33905771-33905936	3.66757	0.00123934	Gbm6
BMPER	+chr7:33902581-33908590	chr7:33906123-33906300	3.04622	0.0077766	Gbm6
BMPER	+chr7:33902581-33908590	chr7:33907389-33907752	3.14363	0.011743	Gbm6
BMPER	+chr7:33902581-33908590	chr7:33907478-33908070	3.67573	0.0170157	Gbm3
BMPER	+chr7:33902581-33908590	chr7:33907698-33907931	3.1032	0.00884301	Gbm9
BMPER	+chr7:33902581-33908590	chr7:33908468-33908770	3.14363	0.011743	Gbm6
BSCL2	-chr11:62471803-62477875	chr11:62477820-62478075	3.4056	0.00402977	Gbm6
BSCL2	-chr11:62471885-62477903	chr11:62477820-62478075	3.4056	0.00402977	Gbm6
BSCL2	-chr11:62471938-62477947	chr11:62477820-62478075	3.4056	0.00402977	Gbm6
BSCL2	-chr11:62471956-62477959	chr11:62477820-62478075	3.4056	0.00402977	Gbm6
BSCL2	-chr11:62471990-62478004	chr11:62477820-62478075	3.4056	0.00402977	Gbm6
BSCL2	-chr11:62472005-62478041	chr11:62477820-62478075	3.4056	0.00402977	Gbm6
BSCL2	-chr11:62472053-62478064	chr11:62477820-62478075	3.4056	0.00402977	Gbm6
BSCL2	-chr11:62473694-62479719	chr11:62477820-62478075	3.4056	0.00402977	Gbm6
BSCL2	-chr11:62473694-62479719	chr11:62478211-62478603	4.68793	5.64846e-05	Gbm7
BSCL2	-chr11:62473965-62480028	chr11:62477820-62478075	3.4056	0.00402977	Gbm6
BSCL2	-chr11:62473965-62480028	chr11:62478211-62478603	4.68793	5.64846e-05	Gbm7
BSCL2	-chr11:62474029-62480040	chr11:62477820-62478075	3.4056	0.00402977	Gbm6
BSCL2	-chr11:62474029-62480040	chr11:62478211-62478603	4.68793	5.64846e-05	Gbm7
BSCL2	-chr11:62474041-62480050	chr11:62477820-62478075	3.4056	0.00402977	Gbm6
BSCL2	-chr11:62474041-62480050	chr11:62478211-62478603	4.68793	5.64846e-05	Gbm7
BSCL2	-chr11:62474072-62480095	chr11:62477820-62478075	3.4056	0.00402977	Gbm6
BSCL2	-chr11:62474072-62480095	chr11:62478211-62478603	4.68793	5.64846e-05	Gbm7
BSCL2	-chr11:62474103-62480114	chr11:62477820-62478075	3.4056	0.00402977	Gbm6
BSCL2	-chr11:62474103-62480114	chr11:62478211-62478603	4.68793	5.64846e-05	Gbm7
BSCL2	-chr11:62474313-62480333	chr11:62477820-62478075	3.4056	0.00402977	Gbm6
BSCL2	-chr11:62474313-62480333	chr11:62478211-62478603	4.68793	5.64846e-05	Gbm7
C1QTNF6	-chr22:37581273-37587294	chr22:37581570-37581824	3.12529	0.0184723	Gbm7
C1QTNF6	-chr22:37581273-37587294	chr22:37582544-37582974	3.15717	0.00517297	Gbm9
C1QTNF6	-chr22:37581273-37587294	chr22:37584369-37584597	3.12529	0.0184723	Gbm7
C1QTNF6	-chr22:37581273-37587294	chr22:37585107-37585503	4.12434	5.36896e-05	Gbm9
C1QTNF6	-chr22:37581273-37587294	chr22:37585379-37585828	2.78335	0.0184723	Gbm7
C1QTNF6	-chr22:37581273-37587294	chr22:37586940-37587472	3.90223	0.000189946	Gbm9
C1QTNF6	-chr22:37581301-37587312	chr22:37581570-37581824	3.12529	0.0184723	Gbm7
C1QTNF6	-chr22:37581301-37587312	chr22:37582544-37582974	3.15717	0.00517297	Gbm9
C1QTNF6	-chr22:37581301-37587312	chr22:37584369-37584597	3.12529	0.0184723	Gbm7
C1QTNF6	-chr22:37581301-37587312	chr22:37585107-37585503	4.12434	5.36896e-05	Gbm9
C1QTNF6	-chr22:37581301-37587312	chr22:37585379-37585828	2.78335	0.0184723	Gbm7
C1QTNF6	-chr22:37581301-37587312	chr22:37586940-37587472	3.90223	0.000189946	Gbm9
C1QTNF6	-chr22:37581321-37587355	chr22:37581570-37581824	3.12529	0.0184723	Gbm7
C1QTNF6	-chr22:37581321-37587355	chr22:37582544-37582974	3.15717	0.00517297	Gbm9
C1QTNF6	-chr22:37581321-37587355	chr22:37584369-37584597	3.12529	0.0184723	Gbm7
C1QTNF6	-chr22:37581321-37587355	chr22:37585107-37585503	4.12434	5.36896e-05	Gbm9
C1QTNF6	-chr22:37581321-37587355	chr22:37585379-37585828	2.78335	0.0184723	Gbm7
C1QTNF6	-chr22:37581321-37587355	chr22:37586940-37587472	3.90223	0.000189946	Gbm9
C1QTNF6	-chr22:37588659-37594684	chr22:37588461-37589457	3.50651	0.00348273	Gbm7
C1QTNF6	-chr22:37588659-37594684	chr22:37594629-37595796	4.55585	6.92468e-05	Gbm7
C1QTNF6	-chr22:37590734-37596766	chr22:37594629-37595796	4.55585	6.92468e-05	Gbm7
C1QTNF6	-chr22:37592451-37598472	chr22:37594629-37595796	4.55585	6.92468e-05	Gbm7
C1QTNF6	-chr22:37592451-37598472	chr22:37597126-37597883	4.68793	5.64846e-05	Gbm7
C1QTNF6	-chr22:37592451-37598472	chr22:37597297-37597648	3.93256	9.9977e-05	Gbm9
CA11	-chr19:49138506-49144515	chr19:49139745-49139967	3.12529	0.0184723	Gbm7
CA11	-chr19:49138506-49144515	chr19:49141269-49141595	3.79281	0.00047252	Gbm9
CA11	-chr19:49138506-49144515	chr19:49141934-49142409	4.59861	7.76801e-07	Gbm9
CA11	-chr19:49138506-49144515	chr19:49142736-49143747	6.27075	4.36928e-13	Gbm9
CA11	-chr19:49138506-49144515	chr19:49144130-49144483	3.97172	0.000146511	Gbm9
CA11	-chr19:49139301-49145354	chr19:49139745-49139967	3.12529	0.0184723	Gbm7
CA11	-chr19:49139301-49145354	chr19:49141269-49141595	3.79281	0.00047252	Gbm9
CA11	-chr19:49139301-49145354	chr19:49141934-49142409	4.59861	7.76801e-07	Gbm9
CA11	-chr19:49139301-49145354	chr19:49142736-49143747	6.27075	4.36928e-13	Gbm9
CA11	-chr19:49139301-49145354	chr19:49144130-49144483	3.97172	0.000146511	Gbm9
CA11	-chr19:49144890-49150907	chr19:49145376-49145613	3.37462	0.00181991	Gbm9
CA11	-chr19:49144890-49150907	chr19:49146109-49153616	9.63583	1.36537e-26	Gbm9
CA11	-chr19:49145162-49151195	chr19:49145376-49145613	3.37462	0.00181991	Gbm9
CA11	-chr19:49145162-49151195	chr19:49146109-49153616	9.63583	1.36537e-26	Gbm9
CA11	-chr19:49146161-49152187	chr19:49146109-49153616	9.63583	1.36537e-26	Gbm9
CA11	-chr19:49146202-49152212	chr19:49146109-49153616	9.63583	1.36537e-26	Gbm9
CA11	-chr19:49146234-49152251	chr19:49146109-49153616	9.63583	1.36537e-26	Gbm9
CA11	-chr19:49146268-49152357	chr19:49146109-49153616	9.63583	1.36537e-26	Gbm9
CA11	-chr19:49146405-49152459	chr19:49146109-49153616	9.63583	1.36537e-26	Gbm9
CA11	-chr19:49146553-49152602	chr19:49146109-49153616	9.63583	1.36537e-26	Gbm9
CA11	-chr19:49146623-49152666	chr19:49146109-49153616	9.63583	1.36537e-26	Gbm9
CA12	-chr15:63671037-63677053	chr15:63672812-63673065	3.7508	0.0170157	Gbm3
CA12	-chr15:63671199-63677213	chr15:63672812-63673065	3.7508	0.0170157	Gbm3
CA12	-chr15:63671218-63677322	chr15:63672812-63673065	3.7508	0.0170157	Gbm3
CA13	+chr8:86129760-86135834	chr8:86134842-86135021	3.03734	0.0415623	Gbm4
CA13	+chr8:86129838-86135850	chr8:86134842-86135021	3.03734	0.0415623	Gbm4
CA13	+chr8:86130055-86136142	chr8:86134842-86135021	3.03734	0.0415623	Gbm4
CA13	+chr8:86154681-86160696	chr8:86157223-86157487	3.89107	0.0170157	Gbm3
CA13	+chr8:86154699-86160750	chr8:86157223-86157487	3.89107	0.0170157	Gbm3
CA13	+chr8:86154796-86160814	chr8:86157223-86157487	3.89107	0.0170157	Gbm3
CA13	+chr8:86154820-86160828	chr8:86157223-86157487	3.89107	0.0170157	Gbm3
CA13	+chr8:86154988-86161048	chr8:86157223-86157487	3.89107	0.0170157	Gbm3
CALCRL	-chr2:188309865-188315876	chr2:188310560-188310830	4.20083	0.00524095	Gbm3
CALCRL	-chr2:188309971-188315987	chr2:188310560-188310830	4.20083	0.00524095	Gbm3
CALCRL	-chr2:188309993-188316033	chr2:188310560-188310830	4.20083	0.00524095	Gbm3
CCDC184	+chr12:48574369-48580374	chr12:48578726-48579064	4.48241	1.56794e-05	Gbm9
CCDC184	+chr12:48574369-48580374	chr12:48578777-48579008	3.51595	0.00516666	Gbm7
CCDC184	+chr12:48574369-48580374	chr12:48579681-48580593	5.07859	1.01939e-05	Gbm7
CCDC184	+chr12:48574369-48580374	chr12:48580188-48580408	2.95271	0.0467767	Gbm8
CCDC184	+chr12:48574385-48580456	chr12:48578726-48579064	4.48241	1.56794e-05	Gbm9
CCDC184	+chr12:48574385-48580456	chr12:48578777-48579008	3.51595	0.00516666	Gbm7
CCDC184	+chr12:48574385-48580456	chr12:48579681-48580593	5.07859	1.01939e-05	Gbm7
CCDC184	+chr12:48574385-48580456	chr12:48580188-48580408	2.95271	0.0467767	Gbm8
CCDC184	+chr12:48574627-48580645	chr12:48578726-48579064	4.48241	1.56794e-05	Gbm9
CCDC184	+chr12:48574627-48580645	chr12:48578777-48579008	3.51595	0.00516666	Gbm7
CCDC184	+chr12:48574627-48580645	chr12:48579681-48580593	5.07859	1.01939e-05	Gbm7
CCDC184	+chr12:48574627-48580645	chr12:48580188-48580408	2.95271	0.0467767	Gbm8
CCDC184	+chr12:48574882-48580906	chr12:48578726-48579064	4.48241	1.56794e-05	Gbm9
CCDC184	+chr12:48574882-48580906	chr12:48578777-48579008	3.51595	0.00516666	Gbm7
CCDC184	+chr12:48574882-48580906	chr12:48579681-48580593	5.07859	1.01939e-05	Gbm7
CCDC184	+chr12:48574882-48580906	chr12:48580188-48580408	2.95271	0.0467767	Gbm8
CCDC184	+chr12:48574882-48580906	chr12:48580857-48581229	3.79281	0.00047252	Gbm9
CD24	-chr6:106967346-106973378	chr6:106968729-106968946	2.88166	0.0305534	Gbm6
CD24	-chr6:106967346-106973378	chr6:106971463-106972891	4.3186	0.00497794	Gbm2
CD24	-chr6:106967346-106973378	chr6:106971576-106971801	3.4056	0.00402977	Gbm6
CD24	-chr6:106967346-106973378	chr6:106971777-106972234	3.3352	0.0478884	Gbm3
CD24	-chr6:106967346-106973378	chr6:106972435-106972783	3.89107	0.0170157	Gbm3
CD24	-chr6:106967346-106973378	chr6:106972480-106972813	3.93584	0.000574685	Gbm8
CD24	-chr6:106967346-106973378	chr6:106972528-106972760	2.77978	0.0305534	Gbm6
CD24	-chr6:106967346-106973378	chr6:106973133-106973410	3.87139	0.0158121	Gbm5
CD24	-chr6:106967346-106973378	chr6:106973217-106975994	5.16724	7.70974e-06	Gbm8
CD24	-chr6:106967346-106973378	chr6:106973364-106973715	3.4056	0.00402977	Gbm6
CD24	-chr6:106967346-106973378	chr6:106973372-106974645	2.65893	0.00297728	Gbm9
CD24	-chr6:106967982-106974012	chr6:106968729-106968946	2.88166	0.0305534	Gbm6
CD24	-chr6:106967982-106974012	chr6:106971463-106972891	4.3186	0.00497794	Gbm2
CD24	-chr6:106967982-106974012	chr6:106971576-106971801	3.4056	0.00402977	Gbm6
CD24	-chr6:106967982-106974012	chr6:106971777-106972234	3.3352	0.0478884	Gbm3
CD24	-chr6:106967982-106974012	chr6:106972435-106972783	3.89107	0.0170157	Gbm3
CD24	-chr6:106967982-106974012	chr6:106972480-106972813	3.93584	0.000574685	Gbm8
CD24	-chr6:106967982-106974012	chr6:106972528-106972760	2.77978	0.0305534	Gbm6
CD24	-chr6:106967982-106974012	chr6:106973133-106973410	3.87139	0.0158121	Gbm5
CD24	-chr6:106967982-106974012	chr6:106973217-106975994	5.16724	7.70974e-06	Gbm8
CD24	-chr6:106967982-106974012	chr6:106973364-106973715	3.4056	0.00402977	Gbm6
CD24	-chr6:106967982-106974012	chr6:106973372-106974645	2.65893	0.00297728	Gbm9
CD24	-chr6:106967982-106974012	chr6:106973383-106974621	3.30215	0.00110131	Gbm7
CD24	-chr6:106967982-106974012	chr6:106973425-106974322	4.11882	0.00176064	Gbm4
CD24	-chr6:106967982-106974012	chr6:106973682-106974381	4.82246	0.00100392	Gbm3
CD24	-chr6:106967982-106974012	chr6:106973702-106974113	5.42443	0.000137076	Gbm5
CD24	-chr6:106968080-106974096	chr6:106968729-106968946	2.88166	0.0305534	Gbm6
CD24	-chr6:106968080-106974096	chr6:106971463-106972891	4.3186	0.00497794	Gbm2
CD24	-chr6:106968080-106974096	chr6:106971576-106971801	3.4056	0.00402977	Gbm6
CD24	-chr6:106968080-106974096	chr6:106971777-106972234	3.3352	0.0478884	Gbm3
CD24	-chr6:106968080-106974096	chr6:106972435-106972783	3.89107	0.0170157	Gbm3
CD24	-chr6:106968080-106974096	chr6:106972480-106972813	3.93584	0.000574685	Gbm8
CD24	-chr6:106968080-106974096	chr6:106972528-106972760	2.77978	0.0305534	Gbm6
CD24	-chr6:106968080-106974096	chr6:106973133-106973410	3.87139	0.0158121	Gbm5
CD24	-chr6:106968080-106974096	chr6:106973217-106975994	5.16724	7.70974e-06	Gbm8
CD24	-chr6:106968080-106974096	chr6:106973364-106973715	3.4056	0.00402977	Gbm6
CD24	-chr6:106968080-106974096	chr6:106973372-106974645	2.65893	0.00297728	Gbm9
CD24	-chr6:106968080-106974096	chr6:106973383-106974621	3.30215	0.00110131	Gbm7
CD24	-chr6:106968080-106974096	chr6:106973425-106974322	4.11882	0.00176064	Gbm4
CD24	-chr6:106968080-106974096	chr6:106973682-106974381	4.82246	0.00100392	Gbm3
CD24	-chr6:106968080-106974096	chr6:106973702-106974113	5.42443	0.000137076	Gbm5
CD24	-chr6:106968080-106974096	chr6:106974047-106974676	3.14363	0.011743	Gbm6
CD24	-chr6:106968341-106974358	chr6:106968729-106968946	2.88166	0.0305534	Gbm6
CD24	-chr6:106968341-106974358	chr6:106971463-106972891	4.3186	0.00497794	Gbm2
CD24	-chr6:106968341-106974358	chr6:106971576-106971801	3.4056	0.00402977	Gbm6
CD24	-chr6:106968341-106974358	chr6:106971777-106972234	3.3352	0.0478884	Gbm3
CD24	-chr6:106968341-106974358	chr6:106972435-106972783	3.89107	0.0170157	Gbm3
CD24	-chr6:106968341-106974358	chr6:106972480-106972813	3.93584	0.000574685	Gbm8
CD24	-chr6:106968341-106974358	chr6:106972528-106972760	2.77978	0.0305534	Gbm6
CD24	-chr6:106968341-106974358	chr6:106973133-106973410	3.87139	0.0158121	Gbm5
CD24	-chr6:106968341-106974358	chr6:106973217-106975994	5.16724	7.70974e-06	Gbm8
CD24	-chr6:106968341-106974358	chr6:106973364-106973715	3.4056	0.00402977	Gbm6
CD24	-chr6:106968341-106974358	chr6:106973372-106974645	2.65893	0.00297728	Gbm9
CD24	-chr6:106968341-106974358	chr6:106973383-106974621	3.30215	0.00110131	Gbm7
CD24	-chr6:106968341-106974358	chr6:106973425-106974322	4.11882	0.00176064	Gbm4
CD24	-chr6:106968341-106974358	chr6:106973682-106974381	4.82246	0.00100392	Gbm3
CD24	-chr6:106968341-106974358	chr6:106973702-106974113	5.42443	0.000137076	Gbm5
CD24	-chr6:106968341-106974358	chr6:106974047-106974676	3.14363	0.011743	Gbm6
CD24	-chr6:106968672-106974717	chr6:106968729-106968946	2.88166	0.0305534	Gbm6
CD24	-chr6:106968672-106974717	chr6:106971463-106972891	4.3186	0.00497794	Gbm2
CD24	-chr6:106968672-106974717	chr6:106971576-106971801	3.4056	0.00402977	Gbm6
CD24	-chr6:106968672-106974717	chr6:106971777-106972234	3.3352	0.0478884	Gbm3
CD24	-chr6:106968672-106974717	chr6:106972435-106972783	3.89107	0.0170157	Gbm3
CD24	-chr6:106968672-106974717	chr6:106972480-106972813	3.93584	0.000574685	Gbm8
CD24	-chr6:106968672-106974717	chr6:106972528-106972760	2.77978	0.0305534	Gbm6
CD24	-chr6:106968672-106974717	chr6:106973133-106973410	3.87139	0.0158121	Gbm5
CD24	-chr6:106968672-106974717	chr6:106973217-106975994	5.16724	7.70974e-06	Gbm8
CD24	-chr6:106968672-106974717	chr6:106973364-106973715	3.4056	0.00402977	Gbm6
CD24	-chr6:106968672-106974717	chr6:106973372-106974645	2.65893	0.00297728	Gbm9
CD24	-chr6:106968672-106974717	chr6:106973383-106974621	3.30215	0.00110131	Gbm7
CD24	-chr6:106968672-106974717	chr6:106973425-106974322	4.11882	0.00176064	Gbm4
CD24	-chr6:106968672-106974717	chr6:106973682-106974381	4.82246	0.00100392	Gbm3
CD24	-chr6:106968672-106974717	chr6:106973702-106974113	5.42443	0.000137076	Gbm5
CD24	-chr6:106968672-106974717	chr6:106974047-106974676	3.14363	0.011743	Gbm6
CD24	-chr6:106968672-106974717	chr6:106974420-106974761	4.9313	0.000788697	Gbm5
CD24	-chr6:106968672-106974717	chr6:106974614-106975118	5.0028	0.00100314	Gbm3
CD24	-chr6:106971721-106977740	chr6:106971463-106972891	4.3186	0.00497794	Gbm2
CD24	-chr6:106971721-106977740	chr6:106971576-106971801	3.4056	0.00402977	Gbm6
CD24	-chr6:106971721-106977740	chr6:106971777-106972234	3.3352	0.0478884	Gbm3
CD24	-chr6:106971721-106977740	chr6:106972435-106972783	3.89107	0.0170157	Gbm3
CD24	-chr6:106971721-106977740	chr6:106972480-106972813	3.93584	0.000574685	Gbm8
CD24	-chr6:106971721-106977740	chr6:106972528-106972760	2.77978	0.0305534	Gbm6
CD24	-chr6:106971721-106977740	chr6:106973133-106973410	3.87139	0.0158121	Gbm5
CD24	-chr6:106971721-106977740	chr6:106973217-106975994	5.16724	7.70974e-06	Gbm8
CD24	-chr6:106971721-106977740	chr6:106973364-106973715	3.4056	0.00402977	Gbm6
CD24	-chr6:106971721-106977740	chr6:106973372-106974645	2.65893	0.00297728	Gbm9
CD24	-chr6:106971721-106977740	chr6:106973383-106974621	3.30215	0.00110131	Gbm7
CD24	-chr6:106971721-106977740	chr6:106973425-106974322	4.11882	0.00176064	Gbm4
CD24	-chr6:106971721-106977740	chr6:106973682-106974381	4.82246	0.00100392	Gbm3
CD24	-chr6:106971721-106977740	chr6:106973702-106974113	5.42443	0.000137076	Gbm5
CD24	-chr6:106971721-106977740	chr6:106974047-106974676	3.14363	0.011743	Gbm6
CD24	-chr6:106971721-106977740	chr6:106974420-106974761	4.9313	0.000788697	Gbm5
CD24	-chr6:106971721-106977740	chr6:106974614-106975118	5.0028	0.00100314	Gbm3
CD24	-chr6:106971721-106977740	chr6:106974815-106975325	4.49326	0.000396552	Gbm4
CD24	-chr6:106971721-106977740	chr6:106974854-106975397	2.88166	0.0305534	Gbm6
CD24	-chr6:106971721-106977740	chr6:106974900-106975195	3.00804	0.00934415	Gbm7
CD24	-chr6:106971721-106977740	chr6:106974978-106975719	3.76599	8.4064e-06	Gbm9
CD24	-chr6:106971721-106977740	chr6:106975482-106975698	3.89107	0.0170157	Gbm3
CD24	-chr6:106971721-106977740	chr6:106975567-106975802	3.37482	0.0152718	Gbm4
CD24	-chr6:106971721-106977740	chr6:106976400-106976872	2.94878	0.0125444	Gbm9
CD24	-chr6:106971721-106977740	chr6:106976462-106976907	3.51397	0.00339078	Gbm7
CD24	-chr6:106971721-106977740	chr6:106976542-106976969	3.14363	0.011743	Gbm6
CD24	-chr6:106971721-106977740	chr6:106976908-106977474	2.95271	0.0467767	Gbm8
CD24	-chr6:106971721-106977740	chr6:106977302-106977880	4.86769	7.74587e-05	Gbm4
CD24	-chr6:106971721-106977740	chr6:106977351-106977767	3.62231	0.000754536	Gbm9
CD24	-chr6:106971721-106977740	chr6:106977376-106977883	4.19151	8.50727e-05	Gbm6
CD24	-chr6:106972196-106978226	chr6:106971463-106972891	4.3186	0.00497794	Gbm2
CD24	-chr6:106972196-106978226	chr6:106971777-106972234	3.3352	0.0478884	Gbm3
CD24	-chr6:106972196-106978226	chr6:106972435-106972783	3.89107	0.0170157	Gbm3
CD24	-chr6:106972196-106978226	chr6:106972480-106972813	3.93584	0.000574685	Gbm8
CD24	-chr6:106972196-106978226	chr6:106972528-106972760	2.77978	0.0305534	Gbm6
CD24	-chr6:106972196-106978226	chr6:106973133-106973410	3.87139	0.0158121	Gbm5
CD24	-chr6:106972196-106978226	chr6:106973217-106975994	5.16724	7.70974e-06	Gbm8
CD24	-chr6:106972196-106978226	chr6:106973364-106973715	3.4056	0.00402977	Gbm6
CD24	-chr6:106972196-106978226	chr6:106973372-106974645	2.65893	0.00297728	Gbm9
CD24	-chr6:106972196-106978226	chr6:106973383-106974621	3.30215	0.00110131	Gbm7
CD24	-chr6:106972196-106978226	chr6:106973425-106974322	4.11882	0.00176064	Gbm4
CD24	-chr6:106972196-106978226	chr6:106973682-106974381	4.82246	0.00100392	Gbm3
CD24	-chr6:106972196-106978226	chr6:106973702-106974113	5.42443	0.000137076	Gbm5
CD24	-chr6:106972196-106978226	chr6:106974047-106974676	3.14363	0.011743	Gbm6
CD24	-chr6:106972196-106978226	chr6:106974420-106974761	4.9313	0.000788697	Gbm5
CD24	-chr6:106972196-106978226	chr6:106974614-106975118	5.0028	0.00100314	Gbm3
CD24	-chr6:106972196-106978226	chr6:106974815-106975325	4.49326	0.000396552	Gbm4
CD24	-chr6:106972196-106978226	chr6:106974854-106975397	2.88166	0.0305534	Gbm6
CD24	-chr6:106972196-106978226	chr6:106974900-106975195	3.00804	0.00934415	Gbm7
CD24	-chr6:106972196-106978226	chr6:106974978-106975719	3.76599	8.4064e-06	Gbm9
CD24	-chr6:106972196-106978226	chr6:106975482-106975698	3.89107	0.0170157	Gbm3
CD24	-chr6:106972196-106978226	chr6:106975567-106975802	3.37482	0.0152718	Gbm4
CD24	-chr6:106972196-106978226	chr6:106976400-106976872	2.94878	0.0125444	Gbm9
CD24	-chr6:106972196-106978226	chr6:106976462-106976907	3.51397	0.00339078	Gbm7
CD24	-chr6:106972196-106978226	chr6:106976542-106976969	3.14363	0.011743	Gbm6
CD24	-chr6:106972196-106978226	chr6:106976908-106977474	2.95271	0.0467767	Gbm8
CD24	-chr6:106972196-106978226	chr6:106977302-106977880	4.86769	7.74587e-05	Gbm4
CD24	-chr6:106972196-106978226	chr6:106977351-106977767	3.62231	0.000754536	Gbm9
CD24	-chr6:106972196-106978226	chr6:106977376-106977883	4.19151	8.50727e-05	Gbm6
CD24	-chr6:106972196-106978226	chr6:106978189-106978811	3.63361	0.00677345	Gbm4
CD24	-chr6:106972309-106978350	chr6:106971463-106972891	4.3186	0.00497794	Gbm2
CD24	-chr6:106972309-106978350	chr6:106972435-106972783	3.89107	0.0170157	Gbm3
CD24	-chr6:106972309-106978350	chr6:106972480-106972813	3.93584	0.000574685	Gbm8
CD24	-chr6:106972309-106978350	chr6:106972528-106972760	2.77978	0.0305534	Gbm6
CD24	-chr6:106972309-106978350	chr6:106973133-106973410	3.87139	0.0158121	Gbm5
CD24	-chr6:106972309-106978350	chr6:106973217-106975994	5.16724	7.70974e-06	Gbm8
CD24	-chr6:106972309-106978350	chr6:106973364-106973715	3.4056	0.00402977	Gbm6
CD24	-chr6:106972309-106978350	chr6:106973372-106974645	2.65893	0.00297728	Gbm9
CD24	-chr6:106972309-106978350	chr6:106973383-106974621	3.30215	0.00110131	Gbm7
CD24	-chr6:106972309-106978350	chr6:106973425-106974322	4.11882	0.00176064	Gbm4
CD24	-chr6:106972309-106978350	chr6:106973682-106974381	4.82246	0.00100392	Gbm3
CD24	-chr6:106972309-106978350	chr6:106973702-106974113	5.42443	0.000137076	Gbm5
CD24	-chr6:106972309-106978350	chr6:106974047-106974676	3.14363	0.011743	Gbm6
CD24	-chr6:106972309-106978350	chr6:106974420-106974761	4.9313	0.000788697	Gbm5
CD24	-chr6:106972309-106978350	chr6:106974614-106975118	5.0028	0.00100314	Gbm3
CD24	-chr6:106972309-106978350	chr6:106974815-106975325	4.49326	0.000396552	Gbm4
CD24	-chr6:106972309-106978350	chr6:106974854-106975397	2.88166	0.0305534	Gbm6
CD24	-chr6:106972309-106978350	chr6:106974900-106975195	3.00804	0.00934415	Gbm7
CD24	-chr6:106972309-106978350	chr6:106974978-106975719	3.76599	8.4064e-06	Gbm9
CD24	-chr6:106972309-106978350	chr6:106975482-106975698	3.89107	0.0170157	Gbm3
CD24	-chr6:106972309-106978350	chr6:106975567-106975802	3.37482	0.0152718	Gbm4
CD24	-chr6:106972309-106978350	chr6:106976400-106976872	2.94878	0.0125444	Gbm9
CD24	-chr6:106972309-106978350	chr6:106976462-106976907	3.51397	0.00339078	Gbm7
CD24	-chr6:106972309-106978350	chr6:106976542-106976969	3.14363	0.011743	Gbm6
CD24	-chr6:106972309-106978350	chr6:106976908-106977474	2.95271	0.0467767	Gbm8
CD24	-chr6:106972309-106978350	chr6:106977302-106977880	4.86769	7.74587e-05	Gbm4
CD24	-chr6:106972309-106978350	chr6:106977351-106977767	3.62231	0.000754536	Gbm9
CD24	-chr6:106972309-106978350	chr6:106977376-106977883	4.19151	8.50727e-05	Gbm6
CD24	-chr6:106972309-106978350	chr6:106978189-106978811	3.63361	0.00677345	Gbm4
CD24	-chr6:106972356-106978377	chr6:106971463-106972891	4.3186	0.00497794	Gbm2
CD24	-chr6:106972356-106978377	chr6:106972435-106972783	3.89107	0.0170157	Gbm3
CD24	-chr6:106972356-106978377	chr6:106972480-106972813	3.93584	0.000574685	Gbm8
CD24	-chr6:106972356-106978377	chr6:106972528-106972760	2.77978	0.0305534	Gbm6
CD24	-chr6:106972356-106978377	chr6:106973133-106973410	3.87139	0.0158121	Gbm5
CD24	-chr6:106972356-106978377	chr6:106973217-106975994	5.16724	7.70974e-06	Gbm8
CD24	-chr6:106972356-106978377	chr6:106973364-106973715	3.4056	0.00402977	Gbm6
CD24	-chr6:106972356-106978377	chr6:106973372-106974645	2.65893	0.00297728	Gbm9
CD24	-chr6:106972356-106978377	chr6:106973383-106974621	3.30215	0.00110131	Gbm7
CD24	-chr6:106972356-106978377	chr6:106973425-106974322	4.11882	0.00176064	Gbm4
CD24	-chr6:106972356-106978377	chr6:106973682-106974381	4.82246	0.00100392	Gbm3
CD24	-chr6:106972356-106978377	chr6:106973702-106974113	5.42443	0.000137076	Gbm5
CD24	-chr6:106972356-106978377	chr6:106974047-106974676	3.14363	0.011743	Gbm6
CD24	-chr6:106972356-106978377	chr6:106974420-106974761	4.9313	0.000788697	Gbm5
CD24	-chr6:106972356-106978377	chr6:106974614-106975118	5.0028	0.00100314	Gbm3
CD24	-chr6:106972356-106978377	chr6:106974815-106975325	4.49326	0.000396552	Gbm4
CD24	-chr6:106972356-106978377	chr6:106974854-106975397	2.88166	0.0305534	Gbm6
CD24	-chr6:106972356-106978377	chr6:106974900-106975195	3.00804	0.00934415	Gbm7
CD24	-chr6:106972356-106978377	chr6:106974978-106975719	3.76599	8.4064e-06	Gbm9
CD24	-chr6:106972356-106978377	chr6:106975482-106975698	3.89107	0.0170157	Gbm3
CD24	-chr6:106972356-106978377	chr6:106975567-106975802	3.37482	0.0152718	Gbm4
CD24	-chr6:106972356-106978377	chr6:106976400-106976872	2.94878	0.0125444	Gbm9
CD24	-chr6:106972356-106978377	chr6:106976462-106976907	3.51397	0.00339078	Gbm7
CD24	-chr6:106972356-106978377	chr6:106976542-106976969	3.14363	0.011743	Gbm6
CD24	-chr6:106972356-106978377	chr6:106976908-106977474	2.95271	0.0467767	Gbm8
CD24	-chr6:106972356-106978377	chr6:106977302-106977880	4.86769	7.74587e-05	Gbm4
CD24	-chr6:106972356-106978377	chr6:106977351-106977767	3.62231	0.000754536	Gbm9
CD24	-chr6:106972356-106978377	chr6:106977376-106977883	4.19151	8.50727e-05	Gbm6
CD24	-chr6:106972356-106978377	chr6:106978189-106978811	3.63361	0.00677345	Gbm4
CD24	-chr6:106972425-106978446	chr6:106971463-106972891	4.3186	0.00497794	Gbm2
CD24	-chr6:106972425-106978446	chr6:106972435-106972783	3.89107	0.0170157	Gbm3
CD24	-chr6:106972425-106978446	chr6:106972480-106972813	3.93584	0.000574685	Gbm8
CD24	-chr6:106972425-106978446	chr6:106972528-106972760	2.77978	0.0305534	Gbm6
CD24	-chr6:106972425-106978446	chr6:106973133-106973410	3.87139	0.0158121	Gbm5
CD24	-chr6:106972425-106978446	chr6:106973217-106975994	5.16724	7.70974e-06	Gbm8
CD24	-chr6:106972425-106978446	chr6:106973364-106973715	3.4056	0.00402977	Gbm6
CD24	-chr6:106972425-106978446	chr6:106973372-106974645	2.65893	0.00297728	Gbm9
CD24	-chr6:106972425-106978446	chr6:106973383-106974621	3.30215	0.00110131	Gbm7
CD24	-chr6:106972425-106978446	chr6:106973425-106974322	4.11882	0.00176064	Gbm4
CD24	-chr6:106972425-106978446	chr6:106973682-106974381	4.82246	0.00100392	Gbm3
CD24	-chr6:106972425-106978446	chr6:106973702-106974113	5.42443	0.000137076	Gbm5
CD24	-chr6:106972425-106978446	chr6:106974047-106974676	3.14363	0.011743	Gbm6
CD24	-chr6:106972425-106978446	chr6:106974420-106974761	4.9313	0.000788697	Gbm5
CD24	-chr6:106972425-106978446	chr6:106974614-106975118	5.0028	0.00100314	Gbm3
CD24	-chr6:106972425-106978446	chr6:106974815-106975325	4.49326	0.000396552	Gbm4
CD24	-chr6:106972425-106978446	chr6:106974854-106975397	2.88166	0.0305534	Gbm6
CD24	-chr6:106972425-106978446	chr6:106974900-106975195	3.00804	0.00934415	Gbm7
CD24	-chr6:106972425-106978446	chr6:106974978-106975719	3.76599	8.4064e-06	Gbm9
CD24	-chr6:106972425-106978446	chr6:106975482-106975698	3.89107	0.0170157	Gbm3
CD24	-chr6:106972425-106978446	chr6:106975567-106975802	3.37482	0.0152718	Gbm4
CD24	-chr6:106972425-106978446	chr6:106976400-106976872	2.94878	0.0125444	Gbm9
CD24	-chr6:106972425-106978446	chr6:106976462-106976907	3.51397	0.00339078	Gbm7
CD24	-chr6:106972425-106978446	chr6:106976542-106976969	3.14363	0.011743	Gbm6
CD24	-chr6:106972425-106978446	chr6:106976908-106977474	2.95271	0.0467767	Gbm8
CD24	-chr6:106972425-106978446	chr6:106977302-106977880	4.86769	7.74587e-05	Gbm4
CD24	-chr6:106972425-106978446	chr6:106977351-106977767	3.62231	0.000754536	Gbm9
CD24	-chr6:106972425-106978446	chr6:106977376-106977883	4.19151	8.50727e-05	Gbm6
CD24	-chr6:106972425-106978446	chr6:106978189-106978811	3.63361	0.00677345	Gbm4
CD24	-chr6:106972452-106978467	chr6:106971463-106972891	4.3186	0.00497794	Gbm2
CD24	-chr6:106972452-106978467	chr6:106972435-106972783	3.89107	0.0170157	Gbm3
CD24	-chr6:106972452-106978467	chr6:106972480-106972813	3.93584	0.000574685	Gbm8
CD24	-chr6:106972452-106978467	chr6:106972528-106972760	2.77978	0.0305534	Gbm6
CD24	-chr6:106972452-106978467	chr6:106973133-106973410	3.87139	0.0158121	Gbm5
CD24	-chr6:106972452-106978467	chr6:106973217-106975994	5.16724	7.70974e-06	Gbm8
CD24	-chr6:106972452-106978467	chr6:106973364-106973715	3.4056	0.00402977	Gbm6
CD24	-chr6:106972452-106978467	chr6:106973372-106974645	2.65893	0.00297728	Gbm9
CD24	-chr6:106972452-106978467	chr6:106973383-106974621	3.30215	0.00110131	Gbm7
CD24	-chr6:106972452-106978467	chr6:106973425-106974322	4.11882	0.00176064	Gbm4
CD24	-chr6:106972452-106978467	chr6:106973682-106974381	4.82246	0.00100392	Gbm3
CD24	-chr6:106972452-106978467	chr6:106973702-106974113	5.42443	0.000137076	Gbm5
CD24	-chr6:106972452-106978467	chr6:106974047-106974676	3.14363	0.011743	Gbm6
CD24	-chr6:106972452-106978467	chr6:106974420-106974761	4.9313	0.000788697	Gbm5
CD24	-chr6:106972452-106978467	chr6:106974614-106975118	5.0028	0.00100314	Gbm3
CD24	-chr6:106972452-106978467	chr6:106974815-106975325	4.49326	0.000396552	Gbm4
CD24	-chr6:106972452-106978467	chr6:106974854-106975397	2.88166	0.0305534	Gbm6
CD24	-chr6:106972452-106978467	chr6:106974900-106975195	3.00804	0.00934415	Gbm7
CD24	-chr6:106972452-106978467	chr6:106974978-106975719	3.76599	8.4064e-06	Gbm9
CD24	-chr6:106972452-106978467	chr6:106975482-106975698	3.89107	0.0170157	Gbm3
CD24	-chr6:106972452-106978467	chr6:106975567-106975802	3.37482	0.0152718	Gbm4
CD24	-chr6:106972452-106978467	chr6:106976400-106976872	2.94878	0.0125444	Gbm9
CD24	-chr6:106972452-106978467	chr6:106976462-106976907	3.51397	0.00339078	Gbm7
CD24	-chr6:106972452-106978467	chr6:106976542-106976969	3.14363	0.011743	Gbm6
CD24	-chr6:106972452-106978467	chr6:106976908-106977474	2.95271	0.0467767	Gbm8
CD24	-chr6:106972452-106978467	chr6:106977302-106977880	4.86769	7.74587e-05	Gbm4
CD24	-chr6:106972452-106978467	chr6:106977351-106977767	3.62231	0.000754536	Gbm9
CD24	-chr6:106972452-106978467	chr6:106977376-106977883	4.19151	8.50727e-05	Gbm6
CD24	-chr6:106972452-106978467	chr6:106978189-106978811	3.63361	0.00677345	Gbm4
CD24	-chr6:106972503-106978520	chr6:106971463-106972891	4.3186	0.00497794	Gbm2
CD24	-chr6:106972503-106978520	chr6:106972435-106972783	3.89107	0.0170157	Gbm3
CD24	-chr6:106972503-106978520	chr6:106972480-106972813	3.93584	0.000574685	Gbm8
CD24	-chr6:106972503-106978520	chr6:106972528-106972760	2.77978	0.0305534	Gbm6
CD24	-chr6:106972503-106978520	chr6:106973133-106973410	3.87139	0.0158121	Gbm5
CD24	-chr6:106972503-106978520	chr6:106973217-106975994	5.16724	7.70974e-06	Gbm8
CD24	-chr6:106972503-106978520	chr6:106973364-106973715	3.4056	0.00402977	Gbm6
CD24	-chr6:106972503-106978520	chr6:106973372-106974645	2.65893	0.00297728	Gbm9
CD24	-chr6:106972503-106978520	chr6:106973383-106974621	3.30215	0.00110131	Gbm7
CD24	-chr6:106972503-106978520	chr6:106973425-106974322	4.11882	0.00176064	Gbm4
CD24	-chr6:106972503-106978520	chr6:106973682-106974381	4.82246	0.00100392	Gbm3
CD24	-chr6:106972503-106978520	chr6:106973702-106974113	5.42443	0.000137076	Gbm5
CD24	-chr6:106972503-106978520	chr6:106974047-106974676	3.14363	0.011743	Gbm6
CD24	-chr6:106972503-106978520	chr6:106974420-106974761	4.9313	0.000788697	Gbm5
CD24	-chr6:106972503-106978520	chr6:106974614-106975118	5.0028	0.00100314	Gbm3
CD24	-chr6:106972503-106978520	chr6:106974815-106975325	4.49326	0.000396552	Gbm4
CD24	-chr6:106972503-106978520	chr6:106974854-106975397	2.88166	0.0305534	Gbm6
CD24	-chr6:106972503-106978520	chr6:106974900-106975195	3.00804	0.00934415	Gbm7
CD24	-chr6:106972503-106978520	chr6:106974978-106975719	3.76599	8.4064e-06	Gbm9
CD24	-chr6:106972503-106978520	chr6:106975482-106975698	3.89107	0.0170157	Gbm3
CD24	-chr6:106972503-106978520	chr6:106975567-106975802	3.37482	0.0152718	Gbm4
CD24	-chr6:106972503-106978520	chr6:106976400-106976872	2.94878	0.0125444	Gbm9
CD24	-chr6:106972503-106978520	chr6:106976462-106976907	3.51397	0.00339078	Gbm7
CD24	-chr6:106972503-106978520	chr6:106976542-106976969	3.14363	0.011743	Gbm6
CD24	-chr6:106972503-106978520	chr6:106976908-106977474	2.95271	0.0467767	Gbm8
CD24	-chr6:106972503-106978520	chr6:106977302-106977880	4.86769	7.74587e-05	Gbm4
CD24	-chr6:106972503-106978520	chr6:106977351-106977767	3.62231	0.000754536	Gbm9
CD24	-chr6:106972503-106978520	chr6:106977376-106977883	4.19151	8.50727e-05	Gbm6
CD24	-chr6:106972503-106978520	chr6:106978189-106978811	3.63361	0.00677345	Gbm4
CD24	-chr6:106972532-106978543	chr6:106971463-106972891	4.3186	0.00497794	Gbm2
CD24	-chr6:106972532-106978543	chr6:106972435-106972783	3.89107	0.0170157	Gbm3
CD24	-chr6:106972532-106978543	chr6:106972480-106972813	3.93584	0.000574685	Gbm8
CD24	-chr6:106972532-106978543	chr6:106972528-106972760	2.77978	0.0305534	Gbm6
CD24	-chr6:106972532-106978543	chr6:106973133-106973410	3.87139	0.0158121	Gbm5
CD24	-chr6:106972532-106978543	chr6:106973217-106975994	5.16724	7.70974e-06	Gbm8
CD24	-chr6:106972532-106978543	chr6:106973364-106973715	3.4056	0.00402977	Gbm6
CD24	-chr6:106972532-106978543	chr6:106973372-106974645	2.65893	0.00297728	Gbm9
CD24	-chr6:106972532-106978543	chr6:106973383-106974621	3.30215	0.00110131	Gbm7
CD24	-chr6:106972532-106978543	chr6:106973425-106974322	4.11882	0.00176064	Gbm4
CD24	-chr6:106972532-106978543	chr6:106973682-106974381	4.82246	0.00100392	Gbm3
CD24	-chr6:106972532-106978543	chr6:106973702-106974113	5.42443	0.000137076	Gbm5
CD24	-chr6:106972532-106978543	chr6:106974047-106974676	3.14363	0.011743	Gbm6
CD24	-chr6:106972532-106978543	chr6:106974420-106974761	4.9313	0.000788697	Gbm5
CD24	-chr6:106972532-106978543	chr6:106974614-106975118	5.0028	0.00100314	Gbm3
CD24	-chr6:106972532-106978543	chr6:106974815-106975325	4.49326	0.000396552	Gbm4
CD24	-chr6:106972532-106978543	chr6:106974854-106975397	2.88166	0.0305534	Gbm6
CD24	-chr6:106972532-106978543	chr6:106974900-106975195	3.00804	0.00934415	Gbm7
CD24	-chr6:106972532-106978543	chr6:106974978-106975719	3.76599	8.4064e-06	Gbm9
CD24	-chr6:106972532-106978543	chr6:106975482-106975698	3.89107	0.0170157	Gbm3
CD24	-chr6:106972532-106978543	chr6:106975567-106975802	3.37482	0.0152718	Gbm4
CD24	-chr6:106972532-106978543	chr6:106976400-106976872	2.94878	0.0125444	Gbm9
CD24	-chr6:106972532-106978543	chr6:106976462-106976907	3.51397	0.00339078	Gbm7
CD24	-chr6:106972532-106978543	chr6:106976542-106976969	3.14363	0.011743	Gbm6
CD24	-chr6:106972532-106978543	chr6:106976908-106977474	2.95271	0.0467767	Gbm8
CD24	-chr6:106972532-106978543	chr6:106977302-106977880	4.86769	7.74587e-05	Gbm4
CD24	-chr6:106972532-106978543	chr6:106977351-106977767	3.62231	0.000754536	Gbm9
CD24	-chr6:106972532-106978543	chr6:106977376-106977883	4.19151	8.50727e-05	Gbm6
CD24	-chr6:106972532-106978543	chr6:106978189-106978811	3.63361	0.00677345	Gbm4
CD24	-chr6:106972616-106978637	chr6:106971463-106972891	4.3186	0.00497794	Gbm2
CD24	-chr6:106972616-106978637	chr6:106972435-106972783	3.89107	0.0170157	Gbm3
CD24	-chr6:106972616-106978637	chr6:106972480-106972813	3.93584	0.000574685	Gbm8
CD24	-chr6:106972616-106978637	chr6:106972528-106972760	2.77978	0.0305534	Gbm6
CD24	-chr6:106972616-106978637	chr6:106973133-106973410	3.87139	0.0158121	Gbm5
CD24	-chr6:106972616-106978637	chr6:106973217-106975994	5.16724	7.70974e-06	Gbm8
CD24	-chr6:106972616-106978637	chr6:106973364-106973715	3.4056	0.00402977	Gbm6
CD24	-chr6:106972616-106978637	chr6:106973372-106974645	2.65893	0.00297728	Gbm9
CD24	-chr6:106972616-106978637	chr6:106973383-106974621	3.30215	0.00110131	Gbm7
CD24	-chr6:106972616-106978637	chr6:106973425-106974322	4.11882	0.00176064	Gbm4
CD24	-chr6:106972616-106978637	chr6:106973682-106974381	4.82246	0.00100392	Gbm3
CD24	-chr6:106972616-106978637	chr6:106973702-106974113	5.42443	0.000137076	Gbm5
CD24	-chr6:106972616-106978637	chr6:106974047-106974676	3.14363	0.011743	Gbm6
CD24	-chr6:106972616-106978637	chr6:106974420-106974761	4.9313	0.000788697	Gbm5
CD24	-chr6:106972616-106978637	chr6:106974614-106975118	5.0028	0.00100314	Gbm3
CD24	-chr6:106972616-106978637	chr6:106974815-106975325	4.49326	0.000396552	Gbm4
CD24	-chr6:106972616-106978637	chr6:106974854-106975397	2.88166	0.0305534	Gbm6
CD24	-chr6:106972616-106978637	chr6:106974900-106975195	3.00804	0.00934415	Gbm7
CD24	-chr6:106972616-106978637	chr6:106974978-106975719	3.76599	8.4064e-06	Gbm9
CD24	-chr6:106972616-106978637	chr6:106975482-106975698	3.89107	0.0170157	Gbm3
CD24	-chr6:106972616-106978637	chr6:106975567-106975802	3.37482	0.0152718	Gbm4
CD24	-chr6:106972616-106978637	chr6:106976400-106976872	2.94878	0.0125444	Gbm9
CD24	-chr6:106972616-106978637	chr6:106976462-106976907	3.51397	0.00339078	Gbm7
CD24	-chr6:106972616-106978637	chr6:106976542-106976969	3.14363	0.011743	Gbm6
CD24	-chr6:106972616-106978637	chr6:106976908-106977474	2.95271	0.0467767	Gbm8
CD24	-chr6:106972616-106978637	chr6:106977302-106977880	4.86769	7.74587e-05	Gbm4
CD24	-chr6:106972616-106978637	chr6:106977351-106977767	3.62231	0.000754536	Gbm9
CD24	-chr6:106972616-106978637	chr6:106977376-106977883	4.19151	8.50727e-05	Gbm6
CD24	-chr6:106972616-106978637	chr6:106978189-106978811	3.63361	0.00677345	Gbm4
CD24	-chr6:106972795-106978802	chr6:106971463-106972891	4.3186	0.00497794	Gbm2
CD24	-chr6:106972795-106978802	chr6:106972480-106972813	3.93584	0.000574685	Gbm8
CD24	-chr6:106972795-106978802	chr6:106973133-106973410	3.87139	0.0158121	Gbm5
CD24	-chr6:106972795-106978802	chr6:106973217-106975994	5.16724	7.70974e-06	Gbm8
CD24	-chr6:106972795-106978802	chr6:106973364-106973715	3.4056	0.00402977	Gbm6
CD24	-chr6:106972795-106978802	chr6:106973372-106974645	2.65893	0.00297728	Gbm9
CD24	-chr6:106972795-106978802	chr6:106973383-106974621	3.30215	0.00110131	Gbm7
CD24	-chr6:106972795-106978802	chr6:106973425-106974322	4.11882	0.00176064	Gbm4
CD24	-chr6:106972795-106978802	chr6:106973682-106974381	4.82246	0.00100392	Gbm3
CD24	-chr6:106972795-106978802	chr6:106973702-106974113	5.42443	0.000137076	Gbm5
CD24	-chr6:106972795-106978802	chr6:106974047-106974676	3.14363	0.011743	Gbm6
CD24	-chr6:106972795-106978802	chr6:106974420-106974761	4.9313	0.000788697	Gbm5
CD24	-chr6:106972795-106978802	chr6:106974614-106975118	5.0028	0.00100314	Gbm3
CD24	-chr6:106972795-106978802	chr6:106974815-106975325	4.49326	0.000396552	Gbm4
CD24	-chr6:106972795-106978802	chr6:106974854-106975397	2.88166	0.0305534	Gbm6
CD24	-chr6:106972795-106978802	chr6:106974900-106975195	3.00804	0.00934415	Gbm7
CD24	-chr6:106972795-106978802	chr6:106974978-106975719	3.76599	8.4064e-06	Gbm9
CD24	-chr6:106972795-106978802	chr6:106975482-106975698	3.89107	0.0170157	Gbm3
CD24	-chr6:106972795-106978802	chr6:106975567-106975802	3.37482	0.0152718	Gbm4
CD24	-chr6:106972795-106978802	chr6:106976400-106976872	2.94878	0.0125444	Gbm9
CD24	-chr6:106972795-106978802	chr6:106976462-106976907	3.51397	0.00339078	Gbm7
CD24	-chr6:106972795-106978802	chr6:106976542-106976969	3.14363	0.011743	Gbm6
CD24	-chr6:106972795-106978802	chr6:106976908-106977474	2.95271	0.0467767	Gbm8
CD24	-chr6:106972795-106978802	chr6:106977302-106977880	4.86769	7.74587e-05	Gbm4
CD24	-chr6:106972795-106978802	chr6:106977351-106977767	3.62231	0.000754536	Gbm9
CD24	-chr6:106972795-106978802	chr6:106977376-106977883	4.19151	8.50727e-05	Gbm6
CD24	-chr6:106972795-106978802	chr6:106978189-106978811	3.63361	0.00677345	Gbm4
CD24	-chr6:106972847-106978872	chr6:106971463-106972891	4.3186	0.00497794	Gbm2
CD24	-chr6:106972847-106978872	chr6:106973133-106973410	3.87139	0.0158121	Gbm5
CD24	-chr6:106972847-106978872	chr6:106973217-106975994	5.16724	7.70974e-06	Gbm8
CD24	-chr6:106972847-106978872	chr6:106973364-106973715	3.4056	0.00402977	Gbm6
CD24	-chr6:106972847-106978872	chr6:106973372-106974645	2.65893	0.00297728	Gbm9
CD24	-chr6:106972847-106978872	chr6:106973383-106974621	3.30215	0.00110131	Gbm7
CD24	-chr6:106972847-106978872	chr6:106973425-106974322	4.11882	0.00176064	Gbm4
CD24	-chr6:106972847-106978872	chr6:106973682-106974381	4.82246	0.00100392	Gbm3
CD24	-chr6:106972847-106978872	chr6:106973702-106974113	5.42443	0.000137076	Gbm5
CD24	-chr6:106972847-106978872	chr6:106974047-106974676	3.14363	0.011743	Gbm6
CD24	-chr6:106972847-106978872	chr6:106974420-106974761	4.9313	0.000788697	Gbm5
CD24	-chr6:106972847-106978872	chr6:106974614-106975118	5.0028	0.00100314	Gbm3
CD24	-chr6:106972847-106978872	chr6:106974815-106975325	4.49326	0.000396552	Gbm4
CD24	-chr6:106972847-106978872	chr6:106974854-106975397	2.88166	0.0305534	Gbm6
CD24	-chr6:106972847-106978872	chr6:106974900-106975195	3.00804	0.00934415	Gbm7
CD24	-chr6:106972847-106978872	chr6:106974978-106975719	3.76599	8.4064e-06	Gbm9
CD24	-chr6:106972847-106978872	chr6:106975482-106975698	3.89107	0.0170157	Gbm3
CD24	-chr6:106972847-106978872	chr6:106975567-106975802	3.37482	0.0152718	Gbm4
CD24	-chr6:106972847-106978872	chr6:106976400-106976872	2.94878	0.0125444	Gbm9
CD24	-chr6:106972847-106978872	chr6:106976462-106976907	3.51397	0.00339078	Gbm7
CD24	-chr6:106972847-106978872	chr6:106976542-106976969	3.14363	0.011743	Gbm6
CD24	-chr6:106972847-106978872	chr6:106976908-106977474	2.95271	0.0467767	Gbm8
CD24	-chr6:106972847-106978872	chr6:106977302-106977880	4.86769	7.74587e-05	Gbm4
CD24	-chr6:106972847-106978872	chr6:106977351-106977767	3.62231	0.000754536	Gbm9
CD24	-chr6:106972847-106978872	chr6:106977376-106977883	4.19151	8.50727e-05	Gbm6
CD24	-chr6:106972847-106978872	chr6:106978189-106978811	3.63361	0.00677345	Gbm4
CD274	+chr9:5447053-5453064	chr9:5447329-5447506	2.88166	0.0305534	Gbm6
CD34	-chr1:207908304-207914307	chr1:207908226-207908556	2.95271	0.0467767	Gbm8
CD34	-chr1:207908304-207914307	chr1:207908489-207908668	2.88166	0.0305534	Gbm6
CD34	-chr1:207908304-207914307	chr1:207908653-207912631	7.9284	7.39742e-23	Gbm9
CD34	-chr1:207908304-207914307	chr1:207909065-207911376	6.25058	3.3979e-08	Gbm7
CD34	-chr1:207908304-207914307	chr1:207909224-207909487	3.83173	0.0116498	Gbm1
CD34	-chr1:207908304-207914307	chr1:207909382-207909904	3.69088	0.00419218	Gbm8
CD34	-chr1:207908304-207914307	chr1:207909662-207910053	3.4056	0.00402977	Gbm6
CD34	-chr1:207908304-207914307	chr1:207910551-207910869	4.11882	0.00176064	Gbm4
CD34	-chr1:207908304-207914307	chr1:207910586-207911476	4.19151	8.50727e-05	Gbm6
CD34	-chr1:207908304-207914307	chr1:207910689-207911742	9.22721	3.26287e-16	Gbm8
CD34	-chr1:207908304-207914307	chr1:207910710-207911673	4.2149	0.00265938	Gbm1
CD34	-chr1:207908304-207914307	chr1:207910985-207911229	3.05657	0.0246718	Gbm3
CD34	-chr1:207908304-207914307	chr1:207911234-207911497	4.73299	3.4113e-05	Gbm4
CD34	-chr1:207908304-207914307	chr1:207911736-207912158	4.9313	0.000788697	Gbm5
CD34	-chr1:207908304-207914307	chr1:207911833-207912157	2.82863	0.0185994	Gbm6
CD34	-chr1:207908304-207914307	chr1:207911875-207912452	6.64124	4.33231e-09	Gbm7
CD34	-chr1:207908304-207914307	chr1:207912516-207912831	3.36994	0.0217806	Gbm4
CD34	-chr1:207908304-207914307	chr1:207912967-207913705	4.13761	9.01654e-05	Gbm9
CD34	-chr1:207908304-207914307	chr1:207912992-207913448	2.8865	0.0467767	Gbm8
CD34	-chr1:207908304-207914307	chr1:207913032-207913539	3.90661	0.00127912	Gbm7
CD34	-chr1:207908304-207914307	chr1:207913060-207913681	4.59807	0.000514458	Gbm1
CD34	-chr1:207908304-207914307	chr1:207914021-207914352	3.27581	0.000973913	Gbm6
CD34	-chr1:207908304-207914307	chr1:207914073-207914339	3.79281	0.00047252	Gbm9
CD34	-chr1:208060620-208066634	chr1:208064349-208064767	3.1032	0.00884301	Gbm9
CD34	-chr1:208060620-208066634	chr1:208065053-208065258	3.44801	0.00214753	Gbm9
CD34	-chr1:208081373-208087384	chr1:208084266-208084467	3.44801	0.00214753	Gbm9
CD34	-chr1:208081387-208087511	chr1:208084266-208084467	3.44801	0.00214753	Gbm9
CD34	-chr1:208081527-208087543	chr1:208084266-208084467	3.44801	0.00214753	Gbm9
CD34	-chr1:208081585-208087627	chr1:208084266-208084467	3.44801	0.00214753	Gbm9
CD34	-chr1:208081668-208087701	chr1:208084266-208084467	3.44801	0.00214753	Gbm9
CD34	-chr1:208081709-208087727	chr1:208084266-208084467	3.44801	0.00214753	Gbm9
CD34	-chr1:208081729-208087734	chr1:208084266-208084467	3.44801	0.00214753	Gbm9
CD34	-chr1:208081930-208087934	chr1:208084266-208084467	3.44801	0.00214753	Gbm9
CDH10	-chr5:24641792-24647798	chr5:24642753-24643122	3.49559	0.00337062	Gbm8
CDH10	-chr5:24641792-24647798	chr5:24644736-24645389	4.59861	7.76801e-07	Gbm9
CDH10	-chr5:24641792-24647798	chr5:24644758-24645001	3.91332	0.00047551	Gbm7
CDH10	-chr5:24641792-24647798	chr5:24646579-24647157	4.44693	0.00388124	Gbm3
CDH10	-chr5:24641821-24647834	chr5:24642753-24643122	3.49559	0.00337062	Gbm8
CDH10	-chr5:24641821-24647834	chr5:24644736-24645389	4.59861	7.76801e-07	Gbm9
CDH10	-chr5:24641821-24647834	chr5:24644758-24645001	3.91332	0.00047551	Gbm7
CDH10	-chr5:24641821-24647834	chr5:24646579-24647157	4.44693	0.00388124	Gbm3
CDH10	-chr5:24641839-24647850	chr5:24642753-24643122	3.49559	0.00337062	Gbm8
CDH10	-chr5:24641839-24647850	chr5:24644736-24645389	4.59861	7.76801e-07	Gbm9
CDH10	-chr5:24641839-24647850	chr5:24644758-24645001	3.91332	0.00047551	Gbm7
CDH10	-chr5:24641839-24647850	chr5:24646579-24647157	4.44693	0.00388124	Gbm3
CDH10	-chr5:24641851-24647868	chr5:24642753-24643122	3.49559	0.00337062	Gbm8
CDH10	-chr5:24641851-24647868	chr5:24644736-24645389	4.59861	7.76801e-07	Gbm9
CDH10	-chr5:24641851-24647868	chr5:24644758-24645001	3.91332	0.00047551	Gbm7
CDH10	-chr5:24641851-24647868	chr5:24646579-24647157	4.44693	0.00388124	Gbm3
CDH10	-chr5:24641931-24647947	chr5:24642753-24643122	3.49559	0.00337062	Gbm8
CDH10	-chr5:24641931-24647947	chr5:24644736-24645389	4.59861	7.76801e-07	Gbm9
CDH10	-chr5:24641931-24647947	chr5:24644758-24645001	3.91332	0.00047551	Gbm7
CDH10	-chr5:24641931-24647947	chr5:24646579-24647157	4.44693	0.00388124	Gbm3
CDH10	-chr5:24641961-24647966	chr5:24642753-24643122	3.49559	0.00337062	Gbm8
CDH10	-chr5:24641961-24647966	chr5:24644736-24645389	4.59861	7.76801e-07	Gbm9
CDH10	-chr5:24641961-24647966	chr5:24644758-24645001	3.91332	0.00047551	Gbm7
CDH10	-chr5:24641961-24647966	chr5:24646579-24647157	4.44693	0.00388124	Gbm3
CDH10	-chr5:24642032-24648068	chr5:24642753-24643122	3.49559	0.00337062	Gbm8
CDH10	-chr5:24642032-24648068	chr5:24644736-24645389	4.59861	7.76801e-07	Gbm9
CDH10	-chr5:24642032-24648068	chr5:24644758-24645001	3.91332	0.00047551	Gbm7
CDH10	-chr5:24642032-24648068	chr5:24646579-24647157	4.44693	0.00388124	Gbm3
CDH10	-chr5:24642078-24648096	chr5:24642753-24643122	3.49559	0.00337062	Gbm8
CDH10	-chr5:24642078-24648096	chr5:24644736-24645389	4.59861	7.76801e-07	Gbm9
CDH10	-chr5:24642078-24648096	chr5:24644758-24645001	3.91332	0.00047551	Gbm7
CDH10	-chr5:24642078-24648096	chr5:24646579-24647157	4.44693	0.00388124	Gbm3
CDH8	-chr16:62067191-62073202	chr16:62071502-62071802	4.68793	5.64846e-05	Gbm7
CDH8	-chr16:62067191-62073202	chr16:62072574-62072870	3.69922	0.00166921	Gbm8
CDH8	-chr16:62067249-62073256	chr16:62071502-62071802	4.68793	5.64846e-05	Gbm7
CDH8	-chr16:62067249-62073256	chr16:62072574-62072870	3.69922	0.00166921	Gbm8
CDH8	-chr16:62067305-62073310	chr16:62071502-62071802	4.68793	5.64846e-05	Gbm7
CDH8	-chr16:62067305-62073310	chr16:62072574-62072870	3.69922	0.00166921	Gbm8
CDH8	-chr16:62067317-62073352	chr16:62071502-62071802	4.68793	5.64846e-05	Gbm7
CDH8	-chr16:62067317-62073352	chr16:62072574-62072870	3.69922	0.00166921	Gbm8
CDH8	-chr16:62067355-62073364	chr16:62071502-62071802	4.68793	5.64846e-05	Gbm7
CDH8	-chr16:62067355-62073364	chr16:62072574-62072870	3.69922	0.00166921	Gbm8
CEND1	-chr11:785232-791249	chr11:786636-787853	4.29727	0.000284086	Gbm7
CEND1	-chr11:785232-791249	chr11:786768-787018	3.94504	0.0158121	Gbm5
CEND1	-chr11:785232-791249	chr11:787409-787797	2.95271	0.0467767	Gbm8
CEND1	-chr11:785232-791249	chr11:788252-790439	9.76753	4.53085e-29	Gbm9
CEND1	-chr11:785232-791249	chr11:788409-788638	4.44693	0.00388124	Gbm3
CEND1	-chr11:785232-791249	chr11:789581-790272	3.51595	0.00516666	Gbm7
CEND1	-chr11:785371-791384	chr11:786636-787853	4.29727	0.000284086	Gbm7
CEND1	-chr11:785371-791384	chr11:786768-787018	3.94504	0.0158121	Gbm5
CEND1	-chr11:785371-791384	chr11:787409-787797	2.95271	0.0467767	Gbm8
CEND1	-chr11:785371-791384	chr11:788252-790439	9.76753	4.53085e-29	Gbm9
CEND1	-chr11:785371-791384	chr11:788409-788638	4.44693	0.00388124	Gbm3
CEND1	-chr11:785371-791384	chr11:789581-790272	3.51595	0.00516666	Gbm7
CEND1	-chr11:785579-791588	chr11:786636-787853	4.29727	0.000284086	Gbm7
CEND1	-chr11:785579-791588	chr11:786768-787018	3.94504	0.0158121	Gbm5
CEND1	-chr11:785579-791588	chr11:787409-787797	2.95271	0.0467767	Gbm8
CEND1	-chr11:785579-791588	chr11:788252-790439	9.76753	4.53085e-29	Gbm9
CEND1	-chr11:785579-791588	chr11:788409-788638	4.44693	0.00388124	Gbm3
CEND1	-chr11:785579-791588	chr11:789581-790272	3.51595	0.00516666	Gbm7
CEND1	-chr11:787060-793127	chr11:786636-787853	4.29727	0.000284086	Gbm7
CEND1	-chr11:787060-793127	chr11:787409-787797	2.95271	0.0467767	Gbm8
CEND1	-chr11:787060-793127	chr11:788252-790439	9.76753	4.53085e-29	Gbm9
CEND1	-chr11:787060-793127	chr11:788409-788638	4.44693	0.00388124	Gbm3
CEND1	-chr11:787060-793127	chr11:789581-790272	3.51595	0.00516666	Gbm7
CHRM3	+chr1:239879497-239885503	chr1:239882059-239882282	2.88679	0.0284754	Gbm7
CHRM3	+chr1:239879791-239885794	chr1:239882059-239882282	2.88679	0.0284754	Gbm7
CHRM3	+chr1:239879823-239885838	chr1:239882059-239882282	2.88679	0.0284754	Gbm7
CHRM3	+chr1:239879842-239885850	chr1:239882059-239882282	2.88679	0.0284754	Gbm7
CHRNA9	+chr4:40334318-40340324	chr4:40338235-40338423	3.1032	0.00884301	Gbm9
CHRNA9	+chr4:40334318-40340324	chr4:40339820-40340163	3.5687	0.00777714	Gbm4
CHRNA9	+chr4:40334340-40340361	chr4:40338235-40338423	3.1032	0.00884301	Gbm9
CHRNA9	+chr4:40334340-40340361	chr4:40339820-40340163	3.5687	0.00777714	Gbm4
CHRNA9	+chr4:40334340-40340361	chr4:40340359-40340614	2.88166	0.0305534	Gbm6
CHRNA9	+chr4:40334622-40340640	chr4:40338235-40338423	3.1032	0.00884301	Gbm9
CHRNA9	+chr4:40334622-40340640	chr4:40339820-40340163	3.5687	0.00777714	Gbm4
CHRNA9	+chr4:40334622-40340640	chr4:40340359-40340614	2.88166	0.0305534	Gbm6
CHRNA9	+chr4:40334622-40340640	chr4:40340593-40340776	3.44801	0.00214753	Gbm9
CHRNA9	+chr4:40334654-40340672	chr4:40338235-40338423	3.1032	0.00884301	Gbm9
CHRNA9	+chr4:40334654-40340672	chr4:40339820-40340163	3.5687	0.00777714	Gbm4
CHRNA9	+chr4:40334654-40340672	chr4:40340359-40340614	2.88166	0.0305534	Gbm6
CHRNA9	+chr4:40334654-40340672	chr4:40340593-40340776	3.44801	0.00214753	Gbm9
CHRNA9	+chr4:40334763-40340778	chr4:40338235-40338423	3.1032	0.00884301	Gbm9
CHRNA9	+chr4:40334763-40340778	chr4:40339820-40340163	3.5687	0.00777714	Gbm4
CHRNA9	+chr4:40334763-40340778	chr4:40340359-40340614	2.88166	0.0305534	Gbm6
CHRNA9	+chr4:40334763-40340778	chr4:40340593-40340776	3.44801	0.00214753	Gbm9
COL17A1	-chr10:104082762-104088770	chr10:104086750-104087014	3.36994	0.0217806	Gbm4
COL17A1	-chr10:105788560-105794576	chr10:105793261-105793541	2.95271	0.0467767	Gbm8
COL17A1	-chr10:105788560-105794576	chr10:105793612-105793871	3.97736	0.0169258	Gbm2
COL17A1	-chr10:105842551-105848581	chr10:105842583-105842923	2.8865	0.0467767	Gbm8
COL17A1	-chr10:105842551-105848581	chr10:105844686-105844944	3.26075	0.0128242	Gbm8
COL17A1	-chr10:105842551-105848581	chr10:105847812-105848048	3.3352	0.0478884	Gbm3
COL17A1	-chr10:105842611-105848645	chr10:105842583-105842923	2.8865	0.0467767	Gbm8
COL17A1	-chr10:105842611-105848645	chr10:105844686-105844944	3.26075	0.0128242	Gbm8
COL17A1	-chr10:105842611-105848645	chr10:105847812-105848048	3.3352	0.0478884	Gbm3
COL17A1	-chr10:105842674-105848722	chr10:105842583-105842923	2.8865	0.0467767	Gbm8
COL17A1	-chr10:105842674-105848722	chr10:105844686-105844944	3.26075	0.0128242	Gbm8
COL17A1	-chr10:105842674-105848722	chr10:105847812-105848048	3.3352	0.0478884	Gbm3
COL17A1	-chr10:105842923-105848943	chr10:105844686-105844944	3.26075	0.0128242	Gbm8
COL17A1	-chr10:105842923-105848943	chr10:105847812-105848048	3.3352	0.0478884	Gbm3
COL17A1	-chr10:105842952-105848992	chr10:105844686-105844944	3.26075	0.0128242	Gbm8
COL17A1	-chr10:105842952-105848992	chr10:105847812-105848048	3.3352	0.0478884	Gbm3
COL17A1	-chr10:105843063-105849083	chr10:105844686-105844944	3.26075	0.0128242	Gbm8
COL17A1	-chr10:105843063-105849083	chr10:105847812-105848048	3.3352	0.0478884	Gbm3
COL17A1	-chr10:105843145-105849168	chr10:105844686-105844944	3.26075	0.0128242	Gbm8
COL17A1	-chr10:105843145-105849168	chr10:105847812-105848048	3.3352	0.0478884	Gbm3
COL17A1	-chr10:105843203-105849233	chr10:105844686-105844944	3.26075	0.0128242	Gbm8
COL17A1	-chr10:105843203-105849233	chr10:105847812-105848048	3.3352	0.0478884	Gbm3
COL21A1	-chr6:55953418-55959429	chr6:55955688-55956113	2.65292	0.0469429	Gbm6
COL21A1	-chr6:55953418-55959429	chr6:55957525-55957810	2.77441	0.0467767	Gbm8
COL21A1	-chr6:55953418-55959429	chr6:55958201-55959395	3.32477	0.0103179	Gbm8
COL21A1	-chr6:55953449-55959468	chr6:55955688-55956113	2.65292	0.0469429	Gbm6
COL21A1	-chr6:55953449-55959468	chr6:55957525-55957810	2.77441	0.0467767	Gbm8
COL21A1	-chr6:55953449-55959468	chr6:55958201-55959395	3.32477	0.0103179	Gbm8
COL21A1	-chr6:56109246-56115267	chr6:56114903-56115111	2.8215	8.25753e-26	Gbm9
COL21A1	-chr6:56109246-56115267	chr6:56114914-56115108	2.47995	1.29524e-24	Gbm4
COL21A1	-chr6:56109246-56115267	chr6:56114916-56115110	1.99048	8.80826e-14	Gbm1
COL21A1	-chr6:56109246-56115267	chr6:56114919-56115091	1.77527	7.8605e-12	Gbm6
COL21A1	-chr6:56109289-56115311	chr6:56114903-56115111	2.8215	8.25753e-26	Gbm9
COL21A1	-chr6:56109289-56115311	chr6:56114914-56115108	2.47995	1.29524e-24	Gbm4
COL21A1	-chr6:56109289-56115311	chr6:56114916-56115110	1.99048	8.80826e-14	Gbm1
COL21A1	-chr6:56109289-56115311	chr6:56114919-56115091	1.77527	7.8605e-12	Gbm6
COL21A1	-chr6:56109323-56115385	chr6:56114903-56115111	2.8215	8.25753e-26	Gbm9
COL21A1	-chr6:56109323-56115385	chr6:56114914-56115108	2.47995	1.29524e-24	Gbm4
COL21A1	-chr6:56109323-56115385	chr6:56114916-56115110	1.99048	8.80826e-14	Gbm1
COL21A1	-chr6:56109323-56115385	chr6:56114919-56115091	1.77527	7.8605e-12	Gbm6
COL21A1	-chr6:56255897-56261905	chr6:56255933-56256132	3.67573	0.0170157	Gbm3
COL21A1	-chr6:56255897-56261905	chr6:56258373-56258670	4.05997	0.00104417	Gbm8
COL21A1	-chr6:56255897-56261905	chr6:56258441-56258678	3.93362	0.0121675	Gbm5
COL21A1	-chr6:56255897-56261905	chr6:56259045-56259431	3.69088	0.00419218	Gbm8
COL21A1	-chr6:56255897-56261905	chr6:56261134-56262130	3.3218	0.0150055	Gbm8
COL21A1	-chr6:56255920-56261931	chr6:56255933-56256132	3.67573	0.0170157	Gbm3
COL21A1	-chr6:56255920-56261931	chr6:56258373-56258670	4.05997	0.00104417	Gbm8
COL21A1	-chr6:56255920-56261931	chr6:56258441-56258678	3.93362	0.0121675	Gbm5
COL21A1	-chr6:56255920-56261931	chr6:56259045-56259431	3.69088	0.00419218	Gbm8
COL21A1	-chr6:56255920-56261931	chr6:56261134-56262130	3.3218	0.0150055	Gbm8
COL21A1	-chr6:56255939-56261948	chr6:56255933-56256132	3.67573	0.0170157	Gbm3
COL21A1	-chr6:56255939-56261948	chr6:56258373-56258670	4.05997	0.00104417	Gbm8
COL21A1	-chr6:56255939-56261948	chr6:56258441-56258678	3.93362	0.0121675	Gbm5
COL21A1	-chr6:56255939-56261948	chr6:56259045-56259431	3.69088	0.00419218	Gbm8
COL21A1	-chr6:56255939-56261948	chr6:56261134-56262130	3.3218	0.0150055	Gbm8
COL21A1	-chr6:56255957-56261965	chr6:56255933-56256132	3.67573	0.0170157	Gbm3
COL21A1	-chr6:56255957-56261965	chr6:56258373-56258670	4.05997	0.00104417	Gbm8
COL21A1	-chr6:56255957-56261965	chr6:56258441-56258678	3.93362	0.0121675	Gbm5
COL21A1	-chr6:56255957-56261965	chr6:56259045-56259431	3.69088	0.00419218	Gbm8
COL21A1	-chr6:56255957-56261965	chr6:56261134-56262130	3.3218	0.0150055	Gbm8
CPE	+chr4:166296994-166303007	chr4:166296710-166297236	4.79815	4.39319e-05	Gbm8
CPE	+chr4:166297084-166303091	chr4:166296710-166297236	4.79815	4.39319e-05	Gbm8
CPE	+chr4:166297117-166303129	chr4:166296710-166297236	4.79815	4.39319e-05	Gbm8
CPE	+chr4:166297153-166303168	chr4:166296710-166297236	4.79815	4.39319e-05	Gbm8
CPE	+chr4:166297204-166303240	chr4:166296710-166297236	4.79815	4.39319e-05	Gbm8
CTSL	+chr9:87725697-87731737	chr9:87725164-87727926	4.9366	1.49403e-13	Gbm9
CTSL	+chr9:87725697-87731737	chr9:87728901-87729111	3.79281	0.00047252	Gbm9
CTSL	+chr9:90338025-90344041	chr9:90340398-90340612	2.88679	0.0284754	Gbm7
CTSL	+chr9:90338025-90344041	chr9:90342517-90343165	3.65233	0.0156711	Gbm1
CTSL	+chr9:90338260-90344289	chr9:90340398-90340612	2.88679	0.0284754	Gbm7
CTSL	+chr9:90338260-90344289	chr9:90342517-90343165	3.65233	0.0156711	Gbm1
CTSL	+chr9:90339509-90345530	chr9:90340398-90340612	2.88679	0.0284754	Gbm7
CTSL	+chr9:90339509-90345530	chr9:90342517-90343165	3.65233	0.0156711	Gbm1
CTSL	+chr9:90339545-90345564	chr9:90340398-90340612	2.88679	0.0284754	Gbm7
CTSL	+chr9:90339545-90345564	chr9:90342517-90343165	3.65233	0.0156711	Gbm1
CXCL13	+chr4:78523960-78530002	chr4:78524316-78524695	2.95271	0.0467767	Gbm8
CXCL13	+chr4:78523960-78530002	chr4:78525703-78526040	3.60812	0.00423438	Gbm8
CXCL13	+chr4:78523960-78530002	chr4:78526435-78526657	3.42899	0.0438299	Gbm5
CXCL13	+chr4:78523960-78530002	chr4:78526905-78527251	5.0028	0.00100314	Gbm3
CXCL13	+chr4:78523960-78530002	chr4:78527574-78527998	4.44693	0.00388124	Gbm3
CXCL13	+chr4:78523960-78530002	chr4:78528844-78529126	3.69088	0.00419218	Gbm8
CXCL13	+chr4:78523960-78530002	chr4:78529491-78529787	3.14363	0.011743	Gbm6
DCC	+chr18:49863364-49869377	chr18:49863639-49863865	3.14363	0.011743	Gbm6
DCC	+chr18:49863364-49869377	chr18:49863982-49864651	4.82721	2.4533e-06	Gbm9
DCC	+chr18:49863364-49869377	chr18:49865123-49865676	3.00804	0.00934415	Gbm7
DCC	+chr18:49863364-49869377	chr18:49866394-49866601	3.4056	0.00402977	Gbm6
DCC	+chr18:49863364-49869377	chr18:49866641-49866982	3.21497	0.0480563	Gbm3
DCC	+chr18:49863364-49869377	chr18:49866943-49867194	3.90661	0.00127912	Gbm7
DCC	+chr18:49863364-49869377	chr18:49868537-49868762	3.46876	0.000823304	Gbm9
DCC	+chr18:49863364-49869377	chr18:49868640-49868882	4.57876	2.49666e-05	Gbm7
DCC	+chr18:49863364-49869377	chr18:49869178-49869695	4.12434	5.36896e-05	Gbm9
DCC	+chr18:49863423-49869424	chr18:49863639-49863865	3.14363	0.011743	Gbm6
DCC	+chr18:49863423-49869424	chr18:49863982-49864651	4.82721	2.4533e-06	Gbm9
DCC	+chr18:49863423-49869424	chr18:49865123-49865676	3.00804	0.00934415	Gbm7
DCC	+chr18:49863423-49869424	chr18:49866394-49866601	3.4056	0.00402977	Gbm6
DCC	+chr18:49863423-49869424	chr18:49866641-49866982	3.21497	0.0480563	Gbm3
DCC	+chr18:49863423-49869424	chr18:49866943-49867194	3.90661	0.00127912	Gbm7
DCC	+chr18:49863423-49869424	chr18:49868537-49868762	3.46876	0.000823304	Gbm9
DCC	+chr18:49863423-49869424	chr18:49868640-49868882	4.57876	2.49666e-05	Gbm7
DCC	+chr18:49863423-49869424	chr18:49869178-49869695	4.12434	5.36896e-05	Gbm9
DCC	+chr18:49863447-49869458	chr18:49863639-49863865	3.14363	0.011743	Gbm6
DCC	+chr18:49863447-49869458	chr18:49863982-49864651	4.82721	2.4533e-06	Gbm9
DCC	+chr18:49863447-49869458	chr18:49865123-49865676	3.00804	0.00934415	Gbm7
DCC	+chr18:49863447-49869458	chr18:49866394-49866601	3.4056	0.00402977	Gbm6
DCC	+chr18:49863447-49869458	chr18:49866641-49866982	3.21497	0.0480563	Gbm3
DCC	+chr18:49863447-49869458	chr18:49866943-49867194	3.90661	0.00127912	Gbm7
DCC	+chr18:49863447-49869458	chr18:49868537-49868762	3.46876	0.000823304	Gbm9
DCC	+chr18:49863447-49869458	chr18:49868640-49868882	4.57876	2.49666e-05	Gbm7
DCC	+chr18:49863447-49869458	chr18:49869178-49869695	4.12434	5.36896e-05	Gbm9
DCC	+chr18:49863496-49869548	chr18:49863639-49863865	3.14363	0.011743	Gbm6
DCC	+chr18:49863496-49869548	chr18:49863982-49864651	4.82721	2.4533e-06	Gbm9
DCC	+chr18:49863496-49869548	chr18:49865123-49865676	3.00804	0.00934415	Gbm7
DCC	+chr18:49863496-49869548	chr18:49866394-49866601	3.4056	0.00402977	Gbm6
DCC	+chr18:49863496-49869548	chr18:49866641-49866982	3.21497	0.0480563	Gbm3
DCC	+chr18:49863496-49869548	chr18:49866943-49867194	3.90661	0.00127912	Gbm7
DCC	+chr18:49863496-49869548	chr18:49868537-49868762	3.46876	0.000823304	Gbm9
DCC	+chr18:49863496-49869548	chr18:49868640-49868882	4.57876	2.49666e-05	Gbm7
DCC	+chr18:49863496-49869548	chr18:49869178-49869695	4.12434	5.36896e-05	Gbm9
DCC	+chr18:49863551-49869576	chr18:49863639-49863865	3.14363	0.011743	Gbm6
DCC	+chr18:49863551-49869576	chr18:49863982-49864651	4.82721	2.4533e-06	Gbm9
DCC	+chr18:49863551-49869576	chr18:49865123-49865676	3.00804	0.00934415	Gbm7
DCC	+chr18:49863551-49869576	chr18:49866394-49866601	3.4056	0.00402977	Gbm6
DCC	+chr18:49863551-49869576	chr18:49866641-49866982	3.21497	0.0480563	Gbm3
DCC	+chr18:49863551-49869576	chr18:49866943-49867194	3.90661	0.00127912	Gbm7
DCC	+chr18:49863551-49869576	chr18:49868537-49868762	3.46876	0.000823304	Gbm9
DCC	+chr18:49863551-49869576	chr18:49868640-49868882	4.57876	2.49666e-05	Gbm7
DCC	+chr18:49863551-49869576	chr18:49869178-49869695	4.12434	5.36896e-05	Gbm9
DCC	+chr18:49863586-49869594	chr18:49863639-49863865	3.14363	0.011743	Gbm6
DCC	+chr18:49863586-49869594	chr18:49863982-49864651	4.82721	2.4533e-06	Gbm9
DCC	+chr18:49863586-49869594	chr18:49865123-49865676	3.00804	0.00934415	Gbm7
DCC	+chr18:49863586-49869594	chr18:49866394-49866601	3.4056	0.00402977	Gbm6
DCC	+chr18:49863586-49869594	chr18:49866641-49866982	3.21497	0.0480563	Gbm3
DCC	+chr18:49863586-49869594	chr18:49866943-49867194	3.90661	0.00127912	Gbm7
DCC	+chr18:49863586-49869594	chr18:49868537-49868762	3.46876	0.000823304	Gbm9
DCC	+chr18:49863586-49869594	chr18:49868640-49868882	4.57876	2.49666e-05	Gbm7
DCC	+chr18:49863586-49869594	chr18:49869178-49869695	4.12434	5.36896e-05	Gbm9
DCC	+chr18:49863623-49869634	chr18:49863639-49863865	3.14363	0.011743	Gbm6
DCC	+chr18:49863623-49869634	chr18:49863982-49864651	4.82721	2.4533e-06	Gbm9
DCC	+chr18:49863623-49869634	chr18:49865123-49865676	3.00804	0.00934415	Gbm7
DCC	+chr18:49863623-49869634	chr18:49866394-49866601	3.4056	0.00402977	Gbm6
DCC	+chr18:49863623-49869634	chr18:49866641-49866982	3.21497	0.0480563	Gbm3
DCC	+chr18:49863623-49869634	chr18:49866943-49867194	3.90661	0.00127912	Gbm7
DCC	+chr18:49863623-49869634	chr18:49868537-49868762	3.46876	0.000823304	Gbm9
DCC	+chr18:49863623-49869634	chr18:49868640-49868882	4.57876	2.49666e-05	Gbm7
DCC	+chr18:49863623-49869634	chr18:49869178-49869695	4.12434	5.36896e-05	Gbm9
DCC	+chr18:49864060-49870094	chr18:49863982-49864651	4.82721	2.4533e-06	Gbm9
DCC	+chr18:49864060-49870094	chr18:49865123-49865676	3.00804	0.00934415	Gbm7
DCC	+chr18:49864060-49870094	chr18:49866394-49866601	3.4056	0.00402977	Gbm6
DCC	+chr18:49864060-49870094	chr18:49866641-49866982	3.21497	0.0480563	Gbm3
DCC	+chr18:49864060-49870094	chr18:49866943-49867194	3.90661	0.00127912	Gbm7
DCC	+chr18:49864060-49870094	chr18:49868537-49868762	3.46876	0.000823304	Gbm9
DCC	+chr18:49864060-49870094	chr18:49868640-49868882	4.57876	2.49666e-05	Gbm7
DCC	+chr18:49864060-49870094	chr18:49869178-49869695	4.12434	5.36896e-05	Gbm9
DCLK1	-chr13:36426731-36432762	chr13:36426510-36426918	3.47704	0.0416236	Gbm2
DCLK1	-chr13:36426731-36432762	chr13:36427316-36427561	4.49326	0.000396552	Gbm4
DCLK1	-chr13:36426731-36432762	chr13:36427356-36427730	2.88166	0.0305534	Gbm6
DCLK1	-chr13:36426731-36432762	chr13:36428167-36428350	3.36994	0.0217806	Gbm4
DCLK1	-chr13:36426731-36432762	chr13:36428678-36429185	4.11882	0.00176064	Gbm4
DCLK1	-chr13:36426731-36432762	chr13:36428869-36429113	4.04332	0.000122543	Gbm6
DCLK1	-chr13:36426731-36432762	chr13:36429421-36432654	5.76333	2.95257e-09	Gbm6
DCLK1	-chr13:36426731-36432762	chr13:36429579-36429774	4.53689	0.000101426	Gbm4
DCLK1	-chr13:36426731-36432762	chr13:36429703-36429919	3.07253	0.0184723	Gbm7
DCLK1	-chr13:36426731-36432762	chr13:36429710-36433107	11.3941	3.0171e-28	Gbm9
DCLK1	-chr13:36426731-36432762	chr13:36429742-36429999	3.3218	0.0150055	Gbm8
DCLK1	-chr13:36426731-36432762	chr13:36430261-36430783	3.18481	0.0187051	Gbm4
DCLK1	-chr13:36426731-36432762	chr13:36430295-36430849	5.90542	1.78937e-07	Gbm8
DCLK1	-chr13:36426731-36432762	chr13:36430347-36430931	3.54244	0.000661851	Gbm7
DCLK1	-chr13:36426731-36432762	chr13:36430594-36432743	5.42443	0.000137076	Gbm5
DCLK1	-chr13:36426731-36432762	chr13:36430809-36432120	4.47453	0.00497794	Gbm2
DCLK1	-chr13:36426731-36432762	chr13:36431154-36433206	6.2745	2.42812e-08	Gbm8
DCLK1	-chr13:36426731-36432762	chr13:36431156-36431693	4.49326	0.000396552	Gbm4
DCLK1	-chr13:36426731-36432762	chr13:36431348-36432117	5.18414	3.6818e-06	Gbm7
DCLK1	-chr13:36426731-36432762	chr13:36431441-36432121	6.5609	4.67197e-06	Gbm3
DCLK1	-chr13:36426731-36432762	chr13:36431864-36432102	5.61657	1.95519e-06	Gbm4
DCLK1	-chr13:36426731-36432762	chr13:36432293-36432985	2.70547	0.045006	Gbm4
DCLK1	-chr13:36426731-36432762	chr13:36432391-36433231	5.14952	4.18398e-06	Gbm7
DCLK1	-chr13:36426731-36432762	chr13:36432446-36433403	6.11453	3.13098e-05	Gbm3
DCLK1	-chr13:36426763-36432778	chr13:36426510-36426918	3.47704	0.0416236	Gbm2
DCLK1	-chr13:36426763-36432778	chr13:36427316-36427561	4.49326	0.000396552	Gbm4
DCLK1	-chr13:36426763-36432778	chr13:36427356-36427730	2.88166	0.0305534	Gbm6
DCLK1	-chr13:36426763-36432778	chr13:36428167-36428350	3.36994	0.0217806	Gbm4
DCLK1	-chr13:36426763-36432778	chr13:36428678-36429185	4.11882	0.00176064	Gbm4
DCLK1	-chr13:36426763-36432778	chr13:36428869-36429113	4.04332	0.000122543	Gbm6
DCLK1	-chr13:36426763-36432778	chr13:36429421-36432654	5.76333	2.95257e-09	Gbm6
DCLK1	-chr13:36426763-36432778	chr13:36429579-36429774	4.53689	0.000101426	Gbm4
DCLK1	-chr13:36426763-36432778	chr13:36429703-36429919	3.07253	0.0184723	Gbm7
DCLK1	-chr13:36426763-36432778	chr13:36429710-36433107	11.3941	3.0171e-28	Gbm9
DCLK1	-chr13:36426763-36432778	chr13:36429742-36429999	3.3218	0.0150055	Gbm8
DCLK1	-chr13:36426763-36432778	chr13:36430261-36430783	3.18481	0.0187051	Gbm4
DCLK1	-chr13:36426763-36432778	chr13:36430295-36430849	5.90542	1.78937e-07	Gbm8
DCLK1	-chr13:36426763-36432778	chr13:36430347-36430931	3.54244	0.000661851	Gbm7
DCLK1	-chr13:36426763-36432778	chr13:36430594-36432743	5.42443	0.000137076	Gbm5
DCLK1	-chr13:36426763-36432778	chr13:36430809-36432120	4.47453	0.00497794	Gbm2
DCLK1	-chr13:36426763-36432778	chr13:36431154-36433206	6.2745	2.42812e-08	Gbm8
DCLK1	-chr13:36426763-36432778	chr13:36431156-36431693	4.49326	0.000396552	Gbm4
DCLK1	-chr13:36426763-36432778	chr13:36431348-36432117	5.18414	3.6818e-06	Gbm7
DCLK1	-chr13:36426763-36432778	chr13:36431441-36432121	6.5609	4.67197e-06	Gbm3
DCLK1	-chr13:36426763-36432778	chr13:36431864-36432102	5.61657	1.95519e-06	Gbm4
DCLK1	-chr13:36426763-36432778	chr13:36432293-36432985	2.70547	0.045006	Gbm4
DCLK1	-chr13:36426763-36432778	chr13:36432391-36433231	5.14952	4.18398e-06	Gbm7
DCLK1	-chr13:36426763-36432778	chr13:36432446-36433403	6.11453	3.13098e-05	Gbm3
DCLK1	-chr13:36426787-36432812	chr13:36426510-36426918	3.47704	0.0416236	Gbm2
DCLK1	-chr13:36426787-36432812	chr13:36427316-36427561	4.49326	0.000396552	Gbm4
DCLK1	-chr13:36426787-36432812	chr13:36427356-36427730	2.88166	0.0305534	Gbm6
DCLK1	-chr13:36426787-36432812	chr13:36428167-36428350	3.36994	0.0217806	Gbm4
DCLK1	-chr13:36426787-36432812	chr13:36428678-36429185	4.11882	0.00176064	Gbm4
DCLK1	-chr13:36426787-36432812	chr13:36428869-36429113	4.04332	0.000122543	Gbm6
DCLK1	-chr13:36426787-36432812	chr13:36429421-36432654	5.76333	2.95257e-09	Gbm6
DCLK1	-chr13:36426787-36432812	chr13:36429579-36429774	4.53689	0.000101426	Gbm4
DCLK1	-chr13:36426787-36432812	chr13:36429703-36429919	3.07253	0.0184723	Gbm7
DCLK1	-chr13:36426787-36432812	chr13:36429710-36433107	11.3941	3.0171e-28	Gbm9
DCLK1	-chr13:36426787-36432812	chr13:36429742-36429999	3.3218	0.0150055	Gbm8
DCLK1	-chr13:36426787-36432812	chr13:36430261-36430783	3.18481	0.0187051	Gbm4
DCLK1	-chr13:36426787-36432812	chr13:36430295-36430849	5.90542	1.78937e-07	Gbm8
DCLK1	-chr13:36426787-36432812	chr13:36430347-36430931	3.54244	0.000661851	Gbm7
DCLK1	-chr13:36426787-36432812	chr13:36430594-36432743	5.42443	0.000137076	Gbm5
DCLK1	-chr13:36426787-36432812	chr13:36430809-36432120	4.47453	0.00497794	Gbm2
DCLK1	-chr13:36426787-36432812	chr13:36431154-36433206	6.2745	2.42812e-08	Gbm8
DCLK1	-chr13:36426787-36432812	chr13:36431156-36431693	4.49326	0.000396552	Gbm4
DCLK1	-chr13:36426787-36432812	chr13:36431348-36432117	5.18414	3.6818e-06	Gbm7
DCLK1	-chr13:36426787-36432812	chr13:36431441-36432121	6.5609	4.67197e-06	Gbm3
DCLK1	-chr13:36426787-36432812	chr13:36431864-36432102	5.61657	1.95519e-06	Gbm4
DCLK1	-chr13:36426787-36432812	chr13:36432293-36432985	2.70547	0.045006	Gbm4
DCLK1	-chr13:36426787-36432812	chr13:36432391-36433231	5.14952	4.18398e-06	Gbm7
DCLK1	-chr13:36426787-36432812	chr13:36432446-36433403	6.11453	3.13098e-05	Gbm3
DCLK1	-chr13:36426787-36432812	chr13:36432808-36433241	3.66757	0.00123934	Gbm6
DCLK1	-chr13:36426819-36432826	chr13:36426510-36426918	3.47704	0.0416236	Gbm2
DCLK1	-chr13:36426819-36432826	chr13:36427316-36427561	4.49326	0.000396552	Gbm4
DCLK1	-chr13:36426819-36432826	chr13:36427356-36427730	2.88166	0.0305534	Gbm6
DCLK1	-chr13:36426819-36432826	chr13:36428167-36428350	3.36994	0.0217806	Gbm4
DCLK1	-chr13:36426819-36432826	chr13:36428678-36429185	4.11882	0.00176064	Gbm4
DCLK1	-chr13:36426819-36432826	chr13:36428869-36429113	4.04332	0.000122543	Gbm6
DCLK1	-chr13:36426819-36432826	chr13:36429421-36432654	5.76333	2.95257e-09	Gbm6
DCLK1	-chr13:36426819-36432826	chr13:36429579-36429774	4.53689	0.000101426	Gbm4
DCLK1	-chr13:36426819-36432826	chr13:36429703-36429919	3.07253	0.0184723	Gbm7
DCLK1	-chr13:36426819-36432826	chr13:36429710-36433107	11.3941	3.0171e-28	Gbm9
DCLK1	-chr13:36426819-36432826	chr13:36429742-36429999	3.3218	0.0150055	Gbm8
DCLK1	-chr13:36426819-36432826	chr13:36430261-36430783	3.18481	0.0187051	Gbm4
DCLK1	-chr13:36426819-36432826	chr13:36430295-36430849	5.90542	1.78937e-07	Gbm8
DCLK1	-chr13:36426819-36432826	chr13:36430347-36430931	3.54244	0.000661851	Gbm7
DCLK1	-chr13:36426819-36432826	chr13:36430594-36432743	5.42443	0.000137076	Gbm5
DCLK1	-chr13:36426819-36432826	chr13:36430809-36432120	4.47453	0.00497794	Gbm2
DCLK1	-chr13:36426819-36432826	chr13:36431154-36433206	6.2745	2.42812e-08	Gbm8
DCLK1	-chr13:36426819-36432826	chr13:36431156-36431693	4.49326	0.000396552	Gbm4
DCLK1	-chr13:36426819-36432826	chr13:36431348-36432117	5.18414	3.6818e-06	Gbm7
DCLK1	-chr13:36426819-36432826	chr13:36431441-36432121	6.5609	4.67197e-06	Gbm3
DCLK1	-chr13:36426819-36432826	chr13:36431864-36432102	5.61657	1.95519e-06	Gbm4
DCLK1	-chr13:36426819-36432826	chr13:36432293-36432985	2.70547	0.045006	Gbm4
DCLK1	-chr13:36426819-36432826	chr13:36432391-36433231	5.14952	4.18398e-06	Gbm7
DCLK1	-chr13:36426819-36432826	chr13:36432446-36433403	6.11453	3.13098e-05	Gbm3
DCLK1	-chr13:36426819-36432826	chr13:36432808-36433241	3.66757	0.00123934	Gbm6
DCLK1	-chr13:36426829-36432838	chr13:36426510-36426918	3.47704	0.0416236	Gbm2
DCLK1	-chr13:36426829-36432838	chr13:36427316-36427561	4.49326	0.000396552	Gbm4
DCLK1	-chr13:36426829-36432838	chr13:36427356-36427730	2.88166	0.0305534	Gbm6
DCLK1	-chr13:36426829-36432838	chr13:36428167-36428350	3.36994	0.0217806	Gbm4
DCLK1	-chr13:36426829-36432838	chr13:36428678-36429185	4.11882	0.00176064	Gbm4
DCLK1	-chr13:36426829-36432838	chr13:36428869-36429113	4.04332	0.000122543	Gbm6
DCLK1	-chr13:36426829-36432838	chr13:36429421-36432654	5.76333	2.95257e-09	Gbm6
DCLK1	-chr13:36426829-36432838	chr13:36429579-36429774	4.53689	0.000101426	Gbm4
DCLK1	-chr13:36426829-36432838	chr13:36429703-36429919	3.07253	0.0184723	Gbm7
DCLK1	-chr13:36426829-36432838	chr13:36429710-36433107	11.3941	3.0171e-28	Gbm9
DCLK1	-chr13:36426829-36432838	chr13:36429742-36429999	3.3218	0.0150055	Gbm8
DCLK1	-chr13:36426829-36432838	chr13:36430261-36430783	3.18481	0.0187051	Gbm4
DCLK1	-chr13:36426829-36432838	chr13:36430295-36430849	5.90542	1.78937e-07	Gbm8
DCLK1	-chr13:36426829-36432838	chr13:36430347-36430931	3.54244	0.000661851	Gbm7
DCLK1	-chr13:36426829-36432838	chr13:36430594-36432743	5.42443	0.000137076	Gbm5
DCLK1	-chr13:36426829-36432838	chr13:36430809-36432120	4.47453	0.00497794	Gbm2
DCLK1	-chr13:36426829-36432838	chr13:36431154-36433206	6.2745	2.42812e-08	Gbm8
DCLK1	-chr13:36426829-36432838	chr13:36431156-36431693	4.49326	0.000396552	Gbm4
DCLK1	-chr13:36426829-36432838	chr13:36431348-36432117	5.18414	3.6818e-06	Gbm7
DCLK1	-chr13:36426829-36432838	chr13:36431441-36432121	6.5609	4.67197e-06	Gbm3
DCLK1	-chr13:36426829-36432838	chr13:36431864-36432102	5.61657	1.95519e-06	Gbm4
DCLK1	-chr13:36426829-36432838	chr13:36432293-36432985	2.70547	0.045006	Gbm4
DCLK1	-chr13:36426829-36432838	chr13:36432391-36433231	5.14952	4.18398e-06	Gbm7
DCLK1	-chr13:36426829-36432838	chr13:36432446-36433403	6.11453	3.13098e-05	Gbm3
DCLK1	-chr13:36426829-36432838	chr13:36432808-36433241	3.66757	0.00123934	Gbm6
DCLK1	-chr13:36426874-36432881	chr13:36426510-36426918	3.47704	0.0416236	Gbm2
DCLK1	-chr13:36426874-36432881	chr13:36427316-36427561	4.49326	0.000396552	Gbm4
DCLK1	-chr13:36426874-36432881	chr13:36427356-36427730	2.88166	0.0305534	Gbm6
DCLK1	-chr13:36426874-36432881	chr13:36428167-36428350	3.36994	0.0217806	Gbm4
DCLK1	-chr13:36426874-36432881	chr13:36428678-36429185	4.11882	0.00176064	Gbm4
DCLK1	-chr13:36426874-36432881	chr13:36428869-36429113	4.04332	0.000122543	Gbm6
DCLK1	-chr13:36426874-36432881	chr13:36429421-36432654	5.76333	2.95257e-09	Gbm6
DCLK1	-chr13:36426874-36432881	chr13:36429579-36429774	4.53689	0.000101426	Gbm4
DCLK1	-chr13:36426874-36432881	chr13:36429703-36429919	3.07253	0.0184723	Gbm7
DCLK1	-chr13:36426874-36432881	chr13:36429710-36433107	11.3941	3.0171e-28	Gbm9
DCLK1	-chr13:36426874-36432881	chr13:36429742-36429999	3.3218	0.0150055	Gbm8
DCLK1	-chr13:36426874-36432881	chr13:36430261-36430783	3.18481	0.0187051	Gbm4
DCLK1	-chr13:36426874-36432881	chr13:36430295-36430849	5.90542	1.78937e-07	Gbm8
DCLK1	-chr13:36426874-36432881	chr13:36430347-36430931	3.54244	0.000661851	Gbm7
DCLK1	-chr13:36426874-36432881	chr13:36430594-36432743	5.42443	0.000137076	Gbm5
DCLK1	-chr13:36426874-36432881	chr13:36430809-36432120	4.47453	0.00497794	Gbm2
DCLK1	-chr13:36426874-36432881	chr13:36431154-36433206	6.2745	2.42812e-08	Gbm8
DCLK1	-chr13:36426874-36432881	chr13:36431156-36431693	4.49326	0.000396552	Gbm4
DCLK1	-chr13:36426874-36432881	chr13:36431348-36432117	5.18414	3.6818e-06	Gbm7
DCLK1	-chr13:36426874-36432881	chr13:36431441-36432121	6.5609	4.67197e-06	Gbm3
DCLK1	-chr13:36426874-36432881	chr13:36431864-36432102	5.61657	1.95519e-06	Gbm4
DCLK1	-chr13:36426874-36432881	chr13:36432293-36432985	2.70547	0.045006	Gbm4
DCLK1	-chr13:36426874-36432881	chr13:36432391-36433231	5.14952	4.18398e-06	Gbm7
DCLK1	-chr13:36426874-36432881	chr13:36432446-36433403	6.11453	3.13098e-05	Gbm3
DCLK1	-chr13:36426874-36432881	chr13:36432808-36433241	3.66757	0.00123934	Gbm6
DCLK1	-chr13:36426896-36432902	chr13:36426510-36426918	3.47704	0.0416236	Gbm2
DCLK1	-chr13:36426896-36432902	chr13:36427316-36427561	4.49326	0.000396552	Gbm4
DCLK1	-chr13:36426896-36432902	chr13:36427356-36427730	2.88166	0.0305534	Gbm6
DCLK1	-chr13:36426896-36432902	chr13:36428167-36428350	3.36994	0.0217806	Gbm4
DCLK1	-chr13:36426896-36432902	chr13:36428678-36429185	4.11882	0.00176064	Gbm4
DCLK1	-chr13:36426896-36432902	chr13:36428869-36429113	4.04332	0.000122543	Gbm6
DCLK1	-chr13:36426896-36432902	chr13:36429421-36432654	5.76333	2.95257e-09	Gbm6
DCLK1	-chr13:36426896-36432902	chr13:36429579-36429774	4.53689	0.000101426	Gbm4
DCLK1	-chr13:36426896-36432902	chr13:36429703-36429919	3.07253	0.0184723	Gbm7
DCLK1	-chr13:36426896-36432902	chr13:36429710-36433107	11.3941	3.0171e-28	Gbm9
DCLK1	-chr13:36426896-36432902	chr13:36429742-36429999	3.3218	0.0150055	Gbm8
DCLK1	-chr13:36426896-36432902	chr13:36430261-36430783	3.18481	0.0187051	Gbm4
DCLK1	-chr13:36426896-36432902	chr13:36430295-36430849	5.90542	1.78937e-07	Gbm8
DCLK1	-chr13:36426896-36432902	chr13:36430347-36430931	3.54244	0.000661851	Gbm7
DCLK1	-chr13:36426896-36432902	chr13:36430594-36432743	5.42443	0.000137076	Gbm5
DCLK1	-chr13:36426896-36432902	chr13:36430809-36432120	4.47453	0.00497794	Gbm2
DCLK1	-chr13:36426896-36432902	chr13:36431154-36433206	6.2745	2.42812e-08	Gbm8
DCLK1	-chr13:36426896-36432902	chr13:36431156-36431693	4.49326	0.000396552	Gbm4
DCLK1	-chr13:36426896-36432902	chr13:36431348-36432117	5.18414	3.6818e-06	Gbm7
DCLK1	-chr13:36426896-36432902	chr13:36431441-36432121	6.5609	4.67197e-06	Gbm3
DCLK1	-chr13:36426896-36432902	chr13:36431864-36432102	5.61657	1.95519e-06	Gbm4
DCLK1	-chr13:36426896-36432902	chr13:36432293-36432985	2.70547	0.045006	Gbm4
DCLK1	-chr13:36426896-36432902	chr13:36432391-36433231	5.14952	4.18398e-06	Gbm7
DCLK1	-chr13:36426896-36432902	chr13:36432446-36433403	6.11453	3.13098e-05	Gbm3
DCLK1	-chr13:36426896-36432902	chr13:36432808-36433241	3.66757	0.00123934	Gbm6
DCLK1	-chr13:36697192-36703196	chr13:36698007-36698457	3.59008	0.00721091	Gbm4
DCLK1	-chr13:36697192-36703196	chr13:36698047-36698299	4.48241	1.56794e-05	Gbm9
DCLK1	-chr13:36697192-36703196	chr13:36698687-36699053	4.1828	0.000841415	Gbm4
DCLK1	-chr13:36697192-36703196	chr13:36698849-36699322	3.3218	0.0150055	Gbm8
DCLK1	-chr13:36697192-36703196	chr13:36699981-36700258	3.92557	0.00229996	Gbm4
DCLK1	-chr13:36697192-36703196	chr13:36701268-36701483	3.87936	0.00271075	Gbm4
DCLK1	-chr13:36697192-36703196	chr13:36701896-36702094	3.42589	0.0128133	Gbm4
DCLK1	-chr13:36697192-36703196	chr13:36702075-36703049	3.69088	0.00419218	Gbm8
DCLK1	-chr13:36702425-36708445	chr13:36702075-36703049	3.69088	0.00419218	Gbm8
DCLK1	-chr13:36702425-36708445	chr13:36703725-36704140	2.95271	0.0467767	Gbm8
DCLK1	-chr13:36702425-36708445	chr13:36704066-36704747	3.4056	0.00402977	Gbm6
DCLK1	-chr13:36702425-36708445	chr13:36704541-36704929	3.1032	0.00884301	Gbm9
DCLK1	-chr13:36702425-36708445	chr13:36704548-36704997	4.9313	0.000788697	Gbm5
DCLK1	-chr13:36702425-36708445	chr13:36706110-36706464	3.82719	0.0170157	Gbm3
DCLK1	-chr13:36702425-36708445	chr13:36707187-36707393	3.4056	0.00402977	Gbm6
DCLK1	-chr13:36702425-36708445	chr13:36708409-36708633	2.88166	0.0305534	Gbm6
DCLK1	-chr13:36702448-36708488	chr13:36702075-36703049	3.69088	0.00419218	Gbm8
DCLK1	-chr13:36702448-36708488	chr13:36703725-36704140	2.95271	0.0467767	Gbm8
DCLK1	-chr13:36702448-36708488	chr13:36704066-36704747	3.4056	0.00402977	Gbm6
DCLK1	-chr13:36702448-36708488	chr13:36704541-36704929	3.1032	0.00884301	Gbm9
DCLK1	-chr13:36702448-36708488	chr13:36704548-36704997	4.9313	0.000788697	Gbm5
DCLK1	-chr13:36702448-36708488	chr13:36706110-36706464	3.82719	0.0170157	Gbm3
DCLK1	-chr13:36702448-36708488	chr13:36707187-36707393	3.4056	0.00402977	Gbm6
DCLK1	-chr13:36702448-36708488	chr13:36708409-36708633	2.88166	0.0305534	Gbm6
DCLK1	-chr13:36702489-36708504	chr13:36702075-36703049	3.69088	0.00419218	Gbm8
DCLK1	-chr13:36702489-36708504	chr13:36703725-36704140	2.95271	0.0467767	Gbm8
DCLK1	-chr13:36702489-36708504	chr13:36704066-36704747	3.4056	0.00402977	Gbm6
DCLK1	-chr13:36702489-36708504	chr13:36704541-36704929	3.1032	0.00884301	Gbm9
DCLK1	-chr13:36702489-36708504	chr13:36704548-36704997	4.9313	0.000788697	Gbm5
DCLK1	-chr13:36702489-36708504	chr13:36706110-36706464	3.82719	0.0170157	Gbm3
DCLK1	-chr13:36702489-36708504	chr13:36707187-36707393	3.4056	0.00402977	Gbm6
DCLK1	-chr13:36702489-36708504	chr13:36708409-36708633	2.88166	0.0305534	Gbm6
DCLK1	-chr13:36702507-36708530	chr13:36702075-36703049	3.69088	0.00419218	Gbm8
DCLK1	-chr13:36702507-36708530	chr13:36703725-36704140	2.95271	0.0467767	Gbm8
DCLK1	-chr13:36702507-36708530	chr13:36704066-36704747	3.4056	0.00402977	Gbm6
DCLK1	-chr13:36702507-36708530	chr13:36704541-36704929	3.1032	0.00884301	Gbm9
DCLK1	-chr13:36702507-36708530	chr13:36704548-36704997	4.9313	0.000788697	Gbm5
DCLK1	-chr13:36702507-36708530	chr13:36706110-36706464	3.82719	0.0170157	Gbm3
DCLK1	-chr13:36702507-36708530	chr13:36707187-36707393	3.4056	0.00402977	Gbm6
DCLK1	-chr13:36702507-36708530	chr13:36708409-36708633	2.88166	0.0305534	Gbm6
DCLK1	-chr13:36702536-36708555	chr13:36702075-36703049	3.69088	0.00419218	Gbm8
DCLK1	-chr13:36702536-36708555	chr13:36703725-36704140	2.95271	0.0467767	Gbm8
DCLK1	-chr13:36702536-36708555	chr13:36704066-36704747	3.4056	0.00402977	Gbm6
DCLK1	-chr13:36702536-36708555	chr13:36704541-36704929	3.1032	0.00884301	Gbm9
DCLK1	-chr13:36702536-36708555	chr13:36704548-36704997	4.9313	0.000788697	Gbm5
DCLK1	-chr13:36702536-36708555	chr13:36706110-36706464	3.82719	0.0170157	Gbm3
DCLK1	-chr13:36702536-36708555	chr13:36707187-36707393	3.4056	0.00402977	Gbm6
DCLK1	-chr13:36702536-36708555	chr13:36708409-36708633	2.88166	0.0305534	Gbm6
DCLK1	-chr13:36702564-36708583	chr13:36702075-36703049	3.69088	0.00419218	Gbm8
DCLK1	-chr13:36702564-36708583	chr13:36703725-36704140	2.95271	0.0467767	Gbm8
DCLK1	-chr13:36702564-36708583	chr13:36704066-36704747	3.4056	0.00402977	Gbm6
DCLK1	-chr13:36702564-36708583	chr13:36704541-36704929	3.1032	0.00884301	Gbm9
DCLK1	-chr13:36702564-36708583	chr13:36704548-36704997	4.9313	0.000788697	Gbm5
DCLK1	-chr13:36702564-36708583	chr13:36706110-36706464	3.82719	0.0170157	Gbm3
DCLK1	-chr13:36702564-36708583	chr13:36707187-36707393	3.4056	0.00402977	Gbm6
DCLK1	-chr13:36702564-36708583	chr13:36708409-36708633	2.88166	0.0305534	Gbm6
DCLK1	-chr13:36702709-36708731	chr13:36702075-36703049	3.69088	0.00419218	Gbm8
DCLK1	-chr13:36702709-36708731	chr13:36703725-36704140	2.95271	0.0467767	Gbm8
DCLK1	-chr13:36702709-36708731	chr13:36704066-36704747	3.4056	0.00402977	Gbm6
DCLK1	-chr13:36702709-36708731	chr13:36704541-36704929	3.1032	0.00884301	Gbm9
DCLK1	-chr13:36702709-36708731	chr13:36704548-36704997	4.9313	0.000788697	Gbm5
DCLK1	-chr13:36702709-36708731	chr13:36706110-36706464	3.82719	0.0170157	Gbm3
DCLK1	-chr13:36702709-36708731	chr13:36707187-36707393	3.4056	0.00402977	Gbm6
DCLK1	-chr13:36702709-36708731	chr13:36708409-36708633	2.88166	0.0305534	Gbm6
DCLK1	-chr13:36703070-36709078	chr13:36703725-36704140	2.95271	0.0467767	Gbm8
DCLK1	-chr13:36703070-36709078	chr13:36704066-36704747	3.4056	0.00402977	Gbm6
DCLK1	-chr13:36703070-36709078	chr13:36704541-36704929	3.1032	0.00884301	Gbm9
DCLK1	-chr13:36703070-36709078	chr13:36704548-36704997	4.9313	0.000788697	Gbm5
DCLK1	-chr13:36703070-36709078	chr13:36706110-36706464	3.82719	0.0170157	Gbm3
DCLK1	-chr13:36703070-36709078	chr13:36707187-36707393	3.4056	0.00402977	Gbm6
DCLK1	-chr13:36703070-36709078	chr13:36708409-36708633	2.88166	0.0305534	Gbm6
DCLK1	-chr13:36703178-36709181	chr13:36703725-36704140	2.95271	0.0467767	Gbm8
DCLK1	-chr13:36703178-36709181	chr13:36704066-36704747	3.4056	0.00402977	Gbm6
DCLK1	-chr13:36703178-36709181	chr13:36704541-36704929	3.1032	0.00884301	Gbm9
DCLK1	-chr13:36703178-36709181	chr13:36704548-36704997	4.9313	0.000788697	Gbm5
DCLK1	-chr13:36703178-36709181	chr13:36706110-36706464	3.82719	0.0170157	Gbm3
DCLK1	-chr13:36703178-36709181	chr13:36707187-36707393	3.4056	0.00402977	Gbm6
DCLK1	-chr13:36703178-36709181	chr13:36708409-36708633	2.88166	0.0305534	Gbm6
DCN	-chr12:91536918-91542946	chr12:91538043-91538314	3.7508	0.0170157	Gbm3
DCN	-chr12:91536958-91543040	chr12:91538043-91538314	3.7508	0.0170157	Gbm3
DCN	-chr12:91573471-91579491	chr12:91579382-91579661	3.3352	0.0478884	Gbm3
DCN	-chr12:91573497-91579508	chr12:91579382-91579661	3.3352	0.0478884	Gbm3
DCN	-chr12:91573561-91579613	chr12:91579382-91579661	3.3352	0.0478884	Gbm3
DKK2	-chr4:107953614-107959616	chr4:107956961-107957169	2.95271	0.0467767	Gbm8
DKK2	-chr4:107953900-107959907	chr4:107956961-107957169	2.95271	0.0467767	Gbm8
DKK2	-chr4:107953922-107959939	chr4:107956961-107957169	2.95271	0.0467767	Gbm8
DKK2	-chr4:107953965-107959995	chr4:107956961-107957169	2.95271	0.0467767	Gbm8
DKK2	-chr4:107954287-107960289	chr4:107956961-107957169	2.95271	0.0467767	Gbm8
DKK2	-chr4:107954459-107960475	chr4:107956961-107957169	2.95271	0.0467767	Gbm8
DKK2	-chr4:108201864-108207887	chr4:108206048-108206249	2.7584	0.0317022	Gbm9
DKK2	-chr4:108201864-108207887	chr4:108206248-108206461	3.83173	0.0116498	Gbm1
DKK2	-chr4:108201904-108207916	chr4:108206048-108206249	2.7584	0.0317022	Gbm9
DKK2	-chr4:108201904-108207916	chr4:108206248-108206461	3.83173	0.0116498	Gbm1
DLX2	-chr2:172963580-172969604	chr2:172966159-172966463	3.14363	0.011743	Gbm6
DLX2	-chr2:172963580-172969604	chr2:172966225-172966593	3.69912	3.17797e-05	Gbm9
DLX2	-chr2:172964017-172970029	chr2:172966159-172966463	3.14363	0.011743	Gbm6
DLX2	-chr2:172964017-172970029	chr2:172966225-172966593	3.69912	3.17797e-05	Gbm9
DLX2	-chr2:172964225-172970232	chr2:172966159-172966463	3.14363	0.011743	Gbm6
DLX2	-chr2:172964225-172970232	chr2:172966225-172966593	3.69912	3.17797e-05	Gbm9
DLX2	-chr2:172964242-172970265	chr2:172966159-172966463	3.14363	0.011743	Gbm6
DLX2	-chr2:172964242-172970265	chr2:172966225-172966593	3.69912	3.17797e-05	Gbm9
DLX2	-chr2:172964266-172970271	chr2:172966159-172966463	3.14363	0.011743	Gbm6
DLX2	-chr2:172964266-172970271	chr2:172966225-172966593	3.69912	3.17797e-05	Gbm9
DLX2	-chr2:172964276-172970296	chr2:172966159-172966463	3.14363	0.011743	Gbm6
DLX2	-chr2:172964276-172970296	chr2:172966225-172966593	3.69912	3.17797e-05	Gbm9
DLX2	-chr2:172964323-172970336	chr2:172966159-172966463	3.14363	0.011743	Gbm6
DLX2	-chr2:172964323-172970336	chr2:172966225-172966593	3.69912	3.17797e-05	Gbm9
DLX2	-chr2:172964353-172970365	chr2:172966159-172966463	3.14363	0.011743	Gbm6
DLX2	-chr2:172964353-172970365	chr2:172966225-172966593	3.69912	3.17797e-05	Gbm9
DLX2	-chr2:172964485-172970504	chr2:172966159-172966463	3.14363	0.011743	Gbm6
DLX2	-chr2:172964485-172970504	chr2:172966225-172966593	3.69912	3.17797e-05	Gbm9
DLX2	-chr2:172964590-172970605	chr2:172966159-172966463	3.14363	0.011743	Gbm6
DLX2	-chr2:172964590-172970605	chr2:172966225-172966593	3.69912	3.17797e-05	Gbm9
DLX2	-chr2:172964621-172970637	chr2:172966159-172966463	3.14363	0.011743	Gbm6
DLX2	-chr2:172964621-172970637	chr2:172966225-172966593	3.69912	3.17797e-05	Gbm9
DLX6-AS1	-chr7:96630600-96636618	chr7:96630425-96630729	4.13761	9.01654e-05	Gbm9
DLX6-AS1	-chr7:96630600-96636618	chr7:96631108-96631334	2.88166	0.0305534	Gbm6
DLX6-AS1	-chr7:96630600-96636618	chr7:96633174-96633390	3.85899	0.0170157	Gbm3
DLX6-AS1	-chr7:96630600-96636618	chr7:96636594-96636841	3.1032	0.00884301	Gbm9
DLX6-AS1	-chr7:96630659-96636667	chr7:96630425-96630729	4.13761	9.01654e-05	Gbm9
DLX6-AS1	-chr7:96630659-96636667	chr7:96631108-96631334	2.88166	0.0305534	Gbm6
DLX6-AS1	-chr7:96630659-96636667	chr7:96633174-96633390	3.85899	0.0170157	Gbm3
DLX6-AS1	-chr7:96630659-96636667	chr7:96636594-96636841	3.1032	0.00884301	Gbm9
DLX6-AS1	-chr7:96638186-96644200	chr7:96640603-96640799	2.7584	0.0317022	Gbm9
DLX6-AS1	-chr7:96638316-96644331	chr7:96640603-96640799	2.7584	0.0317022	Gbm9
DLX6-AS1	-chr7:96638344-96644367	chr7:96640603-96640799	2.7584	0.0317022	Gbm9
DLX6-AS1	-chr7:96640370-96646377	chr7:96640603-96640799	2.7584	0.0317022	Gbm9
DLX6	+chr7:96631850-96637874	chr7:96633174-96633390	3.85899	0.0170157	Gbm3
DLX6	+chr7:96631850-96637874	chr7:96636594-96636841	3.1032	0.00884301	Gbm9
DLX6	+chr7:96631878-96637900	chr7:96633174-96633390	3.85899	0.0170157	Gbm3
DLX6	+chr7:96631878-96637900	chr7:96636594-96636841	3.1032	0.00884301	Gbm9
DLX6	+chr7:96631908-96637923	chr7:96633174-96633390	3.85899	0.0170157	Gbm3
DLX6	+chr7:96631908-96637923	chr7:96636594-96636841	3.1032	0.00884301	Gbm9
DLX6	+chr7:96632178-96638181	chr7:96633174-96633390	3.85899	0.0170157	Gbm3
DLX6	+chr7:96632178-96638181	chr7:96636594-96636841	3.1032	0.00884301	Gbm9
DLX6	+chr7:96632277-96638301	chr7:96633174-96633390	3.85899	0.0170157	Gbm3
DLX6	+chr7:96632277-96638301	chr7:96636594-96636841	3.1032	0.00884301	Gbm9
DLX6	+chr7:96632329-96638357	chr7:96633174-96633390	3.85899	0.0170157	Gbm3
DLX6	+chr7:96632329-96638357	chr7:96636594-96636841	3.1032	0.00884301	Gbm9
DLX6	+chr7:96632448-96638470	chr7:96633174-96633390	3.85899	0.0170157	Gbm3
DLX6	+chr7:96632448-96638470	chr7:96636594-96636841	3.1032	0.00884301	Gbm9
DLX6	+chr7:96632501-96638517	chr7:96633174-96633390	3.85899	0.0170157	Gbm3
DLX6	+chr7:96632501-96638517	chr7:96636594-96636841	3.1032	0.00884301	Gbm9
DLX6	+chr7:96632665-96638685	chr7:96633174-96633390	3.85899	0.0170157	Gbm3
DLX6	+chr7:96632665-96638685	chr7:96636594-96636841	3.1032	0.00884301	Gbm9
DTX4	+chr11:58936589-58942610	chr11:58936394-58936843	4.44693	0.00388124	Gbm3
DTX4	+chr11:58936589-58942610	chr11:58939065-58939267	3.89107	0.0170157	Gbm3
DTX4	+chr11:58936589-58942610	chr11:58940127-58940399	4.48241	1.56794e-05	Gbm9
DTX4	+chr11:58936616-58942668	chr11:58936394-58936843	4.44693	0.00388124	Gbm3
DTX4	+chr11:58936616-58942668	chr11:58939065-58939267	3.89107	0.0170157	Gbm3
DTX4	+chr11:58936616-58942668	chr11:58940127-58940399	4.48241	1.56794e-05	Gbm9
DTX4	+chr11:58936673-58942697	chr11:58936394-58936843	4.44693	0.00388124	Gbm3
DTX4	+chr11:58936673-58942697	chr11:58939065-58939267	3.89107	0.0170157	Gbm3
DTX4	+chr11:58936673-58942697	chr11:58940127-58940399	4.48241	1.56794e-05	Gbm9
DTX4	+chr11:58946613-58952638	chr11:58948115-58948506	3.1032	0.00884301	Gbm9
DTX4	+chr11:58946613-58952638	chr11:58949978-58950363	3.3352	0.0478884	Gbm3
DUSP8	-chr11:1577162-1583181	chr11:1577022-1577246	2.61104	0.0404725	Gbm6
DUSP8	-chr11:1577162-1583181	chr11:1577442-1577963	5.39163	7.4172e-08	Gbm9
DUSP8	-chr11:1577162-1583181	chr11:1577500-1578025	3.24731	0.0150055	Gbm8
DUSP8	-chr11:1577162-1583181	chr11:1577769-1578080	3.36994	0.0217806	Gbm4
DUSP8	-chr11:1577162-1583181	chr11:1577845-1578306	3.94504	0.0158121	Gbm5
DUSP8	-chr11:1577162-1583181	chr11:1577998-1578744	3.51595	0.00516666	Gbm7
DUSP8	-chr11:1577162-1583181	chr11:1578278-1578902	3.74438	0.00677345	Gbm4
DUSP8	-chr11:1577162-1583181	chr11:1578451-1578933	3.69537	0.000410941	Gbm9
DUSP8	-chr11:1577162-1583181	chr11:1579816-1580666	5.86161	6.13635e-09	Gbm9
DUSP8	-chr11:1577162-1583181	chr11:1580854-1581628	3.44801	0.00214753	Gbm9
DUSP8	-chr11:1577162-1583181	chr11:1581083-1581376	3.12529	0.0184723	Gbm7
DUSP8	-chr11:1577162-1583181	chr11:1581955-1582630	4.13761	9.01654e-05	Gbm9
DUSP8	-chr11:1577162-1583181	chr11:1582077-1582288	4.41028	0.00388124	Gbm3
DUSP8	-chr11:1577162-1583181	chr11:1583162-1583782	4.42906	0.00022837	Gbm8
DUSP8	-chr11:1577303-1583327	chr11:1577442-1577963	5.39163	7.4172e-08	Gbm9
DUSP8	-chr11:1577303-1583327	chr11:1577500-1578025	3.24731	0.0150055	Gbm8
DUSP8	-chr11:1577303-1583327	chr11:1577769-1578080	3.36994	0.0217806	Gbm4
DUSP8	-chr11:1577303-1583327	chr11:1577845-1578306	3.94504	0.0158121	Gbm5
DUSP8	-chr11:1577303-1583327	chr11:1577998-1578744	3.51595	0.00516666	Gbm7
DUSP8	-chr11:1577303-1583327	chr11:1578278-1578902	3.74438	0.00677345	Gbm4
DUSP8	-chr11:1577303-1583327	chr11:1578451-1578933	3.69537	0.000410941	Gbm9
DUSP8	-chr11:1577303-1583327	chr11:1579816-1580666	5.86161	6.13635e-09	Gbm9
DUSP8	-chr11:1577303-1583327	chr11:1580854-1581628	3.44801	0.00214753	Gbm9
DUSP8	-chr11:1577303-1583327	chr11:1581083-1581376	3.12529	0.0184723	Gbm7
DUSP8	-chr11:1577303-1583327	chr11:1581955-1582630	4.13761	9.01654e-05	Gbm9
DUSP8	-chr11:1577303-1583327	chr11:1582077-1582288	4.41028	0.00388124	Gbm3
DUSP8	-chr11:1577303-1583327	chr11:1583162-1583782	4.42906	0.00022837	Gbm8
DUSP8	-chr11:1577412-1583441	chr11:1577442-1577963	5.39163	7.4172e-08	Gbm9
DUSP8	-chr11:1577412-1583441	chr11:1577500-1578025	3.24731	0.0150055	Gbm8
DUSP8	-chr11:1577412-1583441	chr11:1577769-1578080	3.36994	0.0217806	Gbm4
DUSP8	-chr11:1577412-1583441	chr11:1577845-1578306	3.94504	0.0158121	Gbm5
DUSP8	-chr11:1577412-1583441	chr11:1577998-1578744	3.51595	0.00516666	Gbm7
DUSP8	-chr11:1577412-1583441	chr11:1578278-1578902	3.74438	0.00677345	Gbm4
DUSP8	-chr11:1577412-1583441	chr11:1578451-1578933	3.69537	0.000410941	Gbm9
DUSP8	-chr11:1577412-1583441	chr11:1579816-1580666	5.86161	6.13635e-09	Gbm9
DUSP8	-chr11:1577412-1583441	chr11:1580854-1581628	3.44801	0.00214753	Gbm9
DUSP8	-chr11:1577412-1583441	chr11:1581083-1581376	3.12529	0.0184723	Gbm7
DUSP8	-chr11:1577412-1583441	chr11:1581955-1582630	4.13761	9.01654e-05	Gbm9
DUSP8	-chr11:1577412-1583441	chr11:1582077-1582288	4.41028	0.00388124	Gbm3
DUSP8	-chr11:1577412-1583441	chr11:1583162-1583782	4.42906	0.00022837	Gbm8
DUSP8	-chr11:1577412-1583441	chr11:1583328-1583848	2.88679	0.0284754	Gbm7
DUSP8	-chr11:1577443-1583467	chr11:1577442-1577963	5.39163	7.4172e-08	Gbm9
DUSP8	-chr11:1577443-1583467	chr11:1577500-1578025	3.24731	0.0150055	Gbm8
DUSP8	-chr11:1577443-1583467	chr11:1577769-1578080	3.36994	0.0217806	Gbm4
DUSP8	-chr11:1577443-1583467	chr11:1577845-1578306	3.94504	0.0158121	Gbm5
DUSP8	-chr11:1577443-1583467	chr11:1577998-1578744	3.51595	0.00516666	Gbm7
DUSP8	-chr11:1577443-1583467	chr11:1578278-1578902	3.74438	0.00677345	Gbm4
DUSP8	-chr11:1577443-1583467	chr11:1578451-1578933	3.69537	0.000410941	Gbm9
DUSP8	-chr11:1577443-1583467	chr11:1579816-1580666	5.86161	6.13635e-09	Gbm9
DUSP8	-chr11:1577443-1583467	chr11:1580854-1581628	3.44801	0.00214753	Gbm9
DUSP8	-chr11:1577443-1583467	chr11:1581083-1581376	3.12529	0.0184723	Gbm7
DUSP8	-chr11:1577443-1583467	chr11:1581955-1582630	4.13761	9.01654e-05	Gbm9
DUSP8	-chr11:1577443-1583467	chr11:1582077-1582288	4.41028	0.00388124	Gbm3
DUSP8	-chr11:1577443-1583467	chr11:1583162-1583782	4.42906	0.00022837	Gbm8
DUSP8	-chr11:1577443-1583467	chr11:1583328-1583848	2.88679	0.0284754	Gbm7
DUSP8	-chr11:1590291-1596294	chr11:1589971-1590457	5.51681	4.83292e-08	Gbm9
DUSP8	-chr11:1590291-1596294	chr11:1590077-1590299	3.3218	0.0150055	Gbm8
DUSP8	-chr11:1590291-1596294	chr11:1590088-1590409	3.51595	0.00516666	Gbm7
DUSP8	-chr11:1590291-1596294	chr11:1590564-1591005	2.8865	0.0467767	Gbm8
DUSP8	-chr11:1590291-1596294	chr11:1590638-1590861	2.93499	0.0184723	Gbm7
DUSP8	-chr11:1590291-1596294	chr11:1590721-1591189	3.38742	0.00177378	Gbm9
DUSP8	-chr11:1590291-1596294	chr11:1591477-1591781	3.79281	0.00047252	Gbm9
DUSP8	-chr11:1590291-1596294	chr11:1591929-1592269	2.95271	0.0467767	Gbm8
DUSP8	-chr11:1590291-1596294	chr11:1592496-1592777	4.13761	9.01654e-05	Gbm9
DUSP8	-chr11:1590291-1596294	chr11:1592997-1593264	4.11882	0.00176064	Gbm4
DUSP8	-chr11:1590291-1596294	chr11:1593092-1593384	4.48241	1.56794e-05	Gbm9
DUSP8	-chr11:1590291-1596294	chr11:1593126-1593597	4.29727	0.000284086	Gbm7
DUSP8	-chr11:1590291-1596294	chr11:1593563-1593924	3.14363	0.011743	Gbm6
DUSP8	-chr11:1590291-1596294	chr11:1593582-1593885	3.94504	0.0158121	Gbm5
DUSP8	-chr11:1590291-1596294	chr11:1593667-1594039	4.32975	0.000255158	Gbm8
DUSP8	-chr11:1590291-1596294	chr11:1594059-1594698	3.80892	0.0167753	Gbm3
DUSP8	-chr11:1590291-1596294	chr11:1594306-1594593	5.51681	4.83292e-08	Gbm9
DUSP8	-chr11:1590291-1596294	chr11:1595293-1595914	3.91332	0.00047551	Gbm7
DUSP8	-chr11:1590291-1596294	chr11:1595527-1598296	8.00663	2.53934e-16	Gbm9
DUSP8	-chr11:1590291-1596294	chr11:1595819-1597052	4.71545	3.90167e-06	Gbm6
DUSP8	-chr11:1590301-1596309	chr11:1589971-1590457	5.51681	4.83292e-08	Gbm9
DUSP8	-chr11:1590301-1596309	chr11:1590088-1590409	3.51595	0.00516666	Gbm7
DUSP8	-chr11:1590301-1596309	chr11:1590564-1591005	2.8865	0.0467767	Gbm8
DUSP8	-chr11:1590301-1596309	chr11:1590638-1590861	2.93499	0.0184723	Gbm7
DUSP8	-chr11:1590301-1596309	chr11:1590721-1591189	3.38742	0.00177378	Gbm9
DUSP8	-chr11:1590301-1596309	chr11:1591477-1591781	3.79281	0.00047252	Gbm9
DUSP8	-chr11:1590301-1596309	chr11:1591929-1592269	2.95271	0.0467767	Gbm8
DUSP8	-chr11:1590301-1596309	chr11:1592496-1592777	4.13761	9.01654e-05	Gbm9
DUSP8	-chr11:1590301-1596309	chr11:1592997-1593264	4.11882	0.00176064	Gbm4
DUSP8	-chr11:1590301-1596309	chr11:1593092-1593384	4.48241	1.56794e-05	Gbm9
DUSP8	-chr11:1590301-1596309	chr11:1593126-1593597	4.29727	0.000284086	Gbm7
DUSP8	-chr11:1590301-1596309	chr11:1593563-1593924	3.14363	0.011743	Gbm6
DUSP8	-chr11:1590301-1596309	chr11:1593582-1593885	3.94504	0.0158121	Gbm5
DUSP8	-chr11:1590301-1596309	chr11:1593667-1594039	4.32975	0.000255158	Gbm8
DUSP8	-chr11:1590301-1596309	chr11:1594059-1594698	3.80892	0.0167753	Gbm3
DUSP8	-chr11:1590301-1596309	chr11:1594306-1594593	5.51681	4.83292e-08	Gbm9
DUSP8	-chr11:1590301-1596309	chr11:1595293-1595914	3.91332	0.00047551	Gbm7
DUSP8	-chr11:1590301-1596309	chr11:1595527-1598296	8.00663	2.53934e-16	Gbm9
DUSP8	-chr11:1590301-1596309	chr11:1595819-1597052	4.71545	3.90167e-06	Gbm6
DUSP8	-chr11:1590326-1596335	chr11:1589971-1590457	5.51681	4.83292e-08	Gbm9
DUSP8	-chr11:1590326-1596335	chr11:1590088-1590409	3.51595	0.00516666	Gbm7
DUSP8	-chr11:1590326-1596335	chr11:1590564-1591005	2.8865	0.0467767	Gbm8
DUSP8	-chr11:1590326-1596335	chr11:1590638-1590861	2.93499	0.0184723	Gbm7
DUSP8	-chr11:1590326-1596335	chr11:1590721-1591189	3.38742	0.00177378	Gbm9
DUSP8	-chr11:1590326-1596335	chr11:1591477-1591781	3.79281	0.00047252	Gbm9
DUSP8	-chr11:1590326-1596335	chr11:1591929-1592269	2.95271	0.0467767	Gbm8
DUSP8	-chr11:1590326-1596335	chr11:1592496-1592777	4.13761	9.01654e-05	Gbm9
DUSP8	-chr11:1590326-1596335	chr11:1592997-1593264	4.11882	0.00176064	Gbm4
DUSP8	-chr11:1590326-1596335	chr11:1593092-1593384	4.48241	1.56794e-05	Gbm9
DUSP8	-chr11:1590326-1596335	chr11:1593126-1593597	4.29727	0.000284086	Gbm7
DUSP8	-chr11:1590326-1596335	chr11:1593563-1593924	3.14363	0.011743	Gbm6
DUSP8	-chr11:1590326-1596335	chr11:1593582-1593885	3.94504	0.0158121	Gbm5
DUSP8	-chr11:1590326-1596335	chr11:1593667-1594039	4.32975	0.000255158	Gbm8
DUSP8	-chr11:1590326-1596335	chr11:1594059-1594698	3.80892	0.0167753	Gbm3
DUSP8	-chr11:1590326-1596335	chr11:1594306-1594593	5.51681	4.83292e-08	Gbm9
DUSP8	-chr11:1590326-1596335	chr11:1595293-1595914	3.91332	0.00047551	Gbm7
DUSP8	-chr11:1590326-1596335	chr11:1595527-1598296	8.00663	2.53934e-16	Gbm9
DUSP8	-chr11:1590326-1596335	chr11:1595819-1597052	4.71545	3.90167e-06	Gbm6
DUSP8	-chr11:1590464-1596483	chr11:1590564-1591005	2.8865	0.0467767	Gbm8
DUSP8	-chr11:1590464-1596483	chr11:1590638-1590861	2.93499	0.0184723	Gbm7
DUSP8	-chr11:1590464-1596483	chr11:1590721-1591189	3.38742	0.00177378	Gbm9
DUSP8	-chr11:1590464-1596483	chr11:1591477-1591781	3.79281	0.00047252	Gbm9
DUSP8	-chr11:1590464-1596483	chr11:1591929-1592269	2.95271	0.0467767	Gbm8
DUSP8	-chr11:1590464-1596483	chr11:1592496-1592777	4.13761	9.01654e-05	Gbm9
DUSP8	-chr11:1590464-1596483	chr11:1592997-1593264	4.11882	0.00176064	Gbm4
DUSP8	-chr11:1590464-1596483	chr11:1593092-1593384	4.48241	1.56794e-05	Gbm9
DUSP8	-chr11:1590464-1596483	chr11:1593126-1593597	4.29727	0.000284086	Gbm7
DUSP8	-chr11:1590464-1596483	chr11:1593563-1593924	3.14363	0.011743	Gbm6
DUSP8	-chr11:1590464-1596483	chr11:1593582-1593885	3.94504	0.0158121	Gbm5
DUSP8	-chr11:1590464-1596483	chr11:1593667-1594039	4.32975	0.000255158	Gbm8
DUSP8	-chr11:1590464-1596483	chr11:1594059-1594698	3.80892	0.0167753	Gbm3
DUSP8	-chr11:1590464-1596483	chr11:1594306-1594593	5.51681	4.83292e-08	Gbm9
DUSP8	-chr11:1590464-1596483	chr11:1595293-1595914	3.91332	0.00047551	Gbm7
DUSP8	-chr11:1590464-1596483	chr11:1595527-1598296	8.00663	2.53934e-16	Gbm9
DUSP8	-chr11:1590464-1596483	chr11:1595819-1597052	4.71545	3.90167e-06	Gbm6
DUSP8	-chr11:1590464-1596483	chr11:1596422-1596999	4.29727	0.000284086	Gbm7
DUSP8	-chr11:1590464-1596483	chr11:1596472-1597021	3.69088	0.00419218	Gbm8
DUSP8	-chr11:1590491-1596527	chr11:1590564-1591005	2.8865	0.0467767	Gbm8
DUSP8	-chr11:1590491-1596527	chr11:1590638-1590861	2.93499	0.0184723	Gbm7
DUSP8	-chr11:1590491-1596527	chr11:1590721-1591189	3.38742	0.00177378	Gbm9
DUSP8	-chr11:1590491-1596527	chr11:1591477-1591781	3.79281	0.00047252	Gbm9
DUSP8	-chr11:1590491-1596527	chr11:1591929-1592269	2.95271	0.0467767	Gbm8
DUSP8	-chr11:1590491-1596527	chr11:1592496-1592777	4.13761	9.01654e-05	Gbm9
DUSP8	-chr11:1590491-1596527	chr11:1592997-1593264	4.11882	0.00176064	Gbm4
DUSP8	-chr11:1590491-1596527	chr11:1593092-1593384	4.48241	1.56794e-05	Gbm9
DUSP8	-chr11:1590491-1596527	chr11:1593126-1593597	4.29727	0.000284086	Gbm7
DUSP8	-chr11:1590491-1596527	chr11:1593563-1593924	3.14363	0.011743	Gbm6
DUSP8	-chr11:1590491-1596527	chr11:1593582-1593885	3.94504	0.0158121	Gbm5
DUSP8	-chr11:1590491-1596527	chr11:1593667-1594039	4.32975	0.000255158	Gbm8
DUSP8	-chr11:1590491-1596527	chr11:1594059-1594698	3.80892	0.0167753	Gbm3
DUSP8	-chr11:1590491-1596527	chr11:1594306-1594593	5.51681	4.83292e-08	Gbm9
DUSP8	-chr11:1590491-1596527	chr11:1595293-1595914	3.91332	0.00047551	Gbm7
DUSP8	-chr11:1590491-1596527	chr11:1595527-1598296	8.00663	2.53934e-16	Gbm9
DUSP8	-chr11:1590491-1596527	chr11:1595819-1597052	4.71545	3.90167e-06	Gbm6
DUSP8	-chr11:1590491-1596527	chr11:1596422-1596999	4.29727	0.000284086	Gbm7
DUSP8	-chr11:1590491-1596527	chr11:1596472-1597021	3.69088	0.00419218	Gbm8
EGLN3	-chr14:34635804-34641809	chr14:34636471-34636659	2.7584	0.0317022	Gbm9
EGLN3	-chr14:34635804-34641809	chr14:34640941-34641194	3.97736	0.0169258	Gbm2
EGLN3	-chr14:34635804-34641809	chr14:34641373-34641697	3.94504	0.0158121	Gbm5
EGLN3	-chr14:34635833-34641843	chr14:34636471-34636659	2.7584	0.0317022	Gbm9
EGLN3	-chr14:34635833-34641843	chr14:34640941-34641194	3.97736	0.0169258	Gbm2
EGLN3	-chr14:34635833-34641843	chr14:34641373-34641697	3.94504	0.0158121	Gbm5
EGLN3	-chr14:34635855-34641875	chr14:34636471-34636659	2.7584	0.0317022	Gbm9
EGLN3	-chr14:34635855-34641875	chr14:34640941-34641194	3.97736	0.0169258	Gbm2
EGLN3	-chr14:34635855-34641875	chr14:34641373-34641697	3.94504	0.0158121	Gbm5
ELAVL3	-chr19:11477931-11483939	chr19:11477543-11483578	16.6218	1.81581e-61	Gbm9
ELAVL3	-chr19:11477931-11483939	chr19:11477688-11478067	3.44707	0.00180613	Gbm7
ELAVL3	-chr19:11477931-11483939	chr19:11478704-11482303	7.81381	7.0338e-13	Gbm7
ELAVL3	-chr19:11477931-11483939	chr19:11480808-11481943	5.90542	1.78937e-07	Gbm8
ELAVL3	-chr19:11477931-11483939	chr19:11480996-11481328	3.85761	0.0145449	Gbm5
ELAVL3	-chr19:11477931-11483939	chr19:11482391-11482599	3.4056	0.00402977	Gbm6
ELAVL3	-chr19:11588788-11594817	chr19:11588948-11589524	2.65301	0.018505	Gbm9
ELAVL3	-chr19:11588788-11594817	chr19:11593025-11593313	2.75285	0.0317022	Gbm9
ELAVL3	-chr19:11588859-11594865	chr19:11588948-11589524	2.65301	0.018505	Gbm9
ELAVL3	-chr19:11588859-11594865	chr19:11593025-11593313	2.75285	0.0317022	Gbm9
ELMOD1	+chr11:107458804-107464882	chr11:107463099-107463304	3.1032	0.00884301	Gbm9
ELMOD1	+chr11:107458901-107464910	chr11:107463099-107463304	3.1032	0.00884301	Gbm9
ELMOD1	+chr11:107458931-107464938	chr11:107463099-107463304	3.1032	0.00884301	Gbm9
ELMOD1	+chr11:107458940-107464945	chr11:107463099-107463304	3.1032	0.00884301	Gbm9
ELMOD1	+chr11:107458948-107465009	chr11:107463099-107463304	3.1032	0.00884301	Gbm9
ELMOD1	+chr11:107459012-107465019	chr11:107463099-107463304	3.1032	0.00884301	Gbm9
ELMOD1	+chr11:107459021-107465061	chr11:107463099-107463304	3.1032	0.00884301	Gbm9
ELMOD1	+chr11:107459068-107465082	chr11:107463099-107463304	3.1032	0.00884301	Gbm9
ELMOD1	+chr11:107459068-107465082	chr11:107465064-107465318	3.84997	0.0169258	Gbm2
FAM3C	-chr7:121033337-121039429	chr7:121034359-121034849	3.18784	0.0110091	Gbm8
FAM3C	-chr7:121033442-121039448	chr7:121034359-121034849	3.18784	0.0110091	Gbm8
FAT3	+chr11:92613200-92619202	chr11:92614995-92615231	3.3352	0.0478884	Gbm3
FGF18	+chr5:170843640-170849660	chr5:170844002-170844666	3.89107	0.0170157	Gbm3
FGF18	+chr5:170843640-170849660	chr5:170844731-170845050	3.1032	0.00884301	Gbm9
FGF18	+chr5:170843640-170849660	chr5:170845067-170845229	3.14363	0.011743	Gbm6
FGF18	+chr5:170843640-170849660	chr5:170845463-170845717	2.88166	0.0305534	Gbm6
FGF18	+chr5:170843640-170849660	chr5:170845548-170845779	3.68141	0.0219579	Gbm5
FGF18	+chr5:170843640-170849660	chr5:170846596-170846851	2.97557	0.00671568	Gbm9
FGF18	+chr5:170843640-170849660	chr5:170847610-170848372	3.57307	0.00397064	Gbm8
FGF18	+chr5:170843640-170849660	chr5:170848877-170850089	3.56927	0.00263081	Gbm8
FGF18	+chr5:171416684-171422697	chr5:171418416-171424343	6.32918	1.43867e-22	Gbm9
FGF18	+chr5:171416684-171422697	chr5:171418502-171420290	4.75903	7.70974e-06	Gbm8
FGF18	+chr5:171416684-171422697	chr5:171418902-171419129	3.03734	0.0415623	Gbm4
FGF18	+chr5:171416684-171422697	chr5:171418934-171419330	3.94504	0.0158121	Gbm5
FGF18	+chr5:171416684-171422697	chr5:171419103-171419438	3.83173	0.0116498	Gbm1
FGF18	+chr5:171416684-171422697	chr5:171419347-171419866	3.14363	0.011743	Gbm6
FGF18	+chr5:171416684-171422697	chr5:171419699-171420219	3.94504	0.0158121	Gbm5
FGF18	+chr5:171416684-171422697	chr5:171420252-171422050	4.16461	8.67341e-05	Gbm7
FGF18	+chr5:171416684-171422697	chr5:171421073-171421252	4.11882	0.00176064	Gbm4
FGF18	+chr5:171416684-171422697	chr5:171422362-171424331	4.69103	3.08184e-05	Gbm7
GABBR2	-chr9:101049594-101055627	chr9:101052360-101052706	4.33818	0.00388124	Gbm3
GABBR2	-chr9:101049694-101055703	chr9:101052360-101052706	4.33818	0.00388124	Gbm3
GABBR2	-chr9:101062561-101068577	chr9:101062796-101063025	2.95271	0.0467767	Gbm8
GABBR2	-chr9:101062561-101068577	chr9:101064501-101065281	2.89266	0.0467767	Gbm8
GABRE	-chrX:151140140-151146160	chrX:151141087-151141314	2.95271	0.0467767	Gbm8
GABRE	-chrX:151140140-151146160	chrX:151143938-151144469	3.12529	0.0184723	Gbm7
GABRE	-chrX:151140140-151146160	chrX:151144781-151145066	3.69837	0.0136402	Gbm1
GABRG3	+chr15:27213206-27219227	chr15:27214925-27215480	5.41218	1.58449e-06	Gbm8
GABRG3	+chr15:27213206-27219227	chr15:27215121-27215390	3.14363	0.011743	Gbm6
GABRG3	+chr15:27213206-27219227	chr15:27218113-27218428	3.4056	0.00402977	Gbm6
GABRG3	+chr15:27213206-27219227	chr15:27218663-27218928	3.88614	0.0014243	Gbm8
GABRG3	+chr15:27213258-27219294	chr15:27214925-27215480	5.41218	1.58449e-06	Gbm8
GABRG3	+chr15:27213258-27219294	chr15:27215121-27215390	3.14363	0.011743	Gbm6
GABRG3	+chr15:27213258-27219294	chr15:27218113-27218428	3.4056	0.00402977	Gbm6
GABRG3	+chr15:27213258-27219294	chr15:27218663-27218928	3.88614	0.0014243	Gbm8
GABRG3	+chr15:27213258-27219294	chr15:27219231-27219437	3.44801	0.00214753	Gbm9
GABRG3	+chr15:27213297-27219341	chr15:27214925-27215480	5.41218	1.58449e-06	Gbm8
GABRG3	+chr15:27213297-27219341	chr15:27215121-27215390	3.14363	0.011743	Gbm6
GABRG3	+chr15:27213297-27219341	chr15:27218113-27218428	3.4056	0.00402977	Gbm6
GABRG3	+chr15:27213297-27219341	chr15:27218663-27218928	3.88614	0.0014243	Gbm8
GABRG3	+chr15:27213297-27219341	chr15:27219231-27219437	3.44801	0.00214753	Gbm9
GABRG3	+chr15:27213530-27219551	chr15:27214925-27215480	5.41218	1.58449e-06	Gbm8
GABRG3	+chr15:27213530-27219551	chr15:27215121-27215390	3.14363	0.011743	Gbm6
GABRG3	+chr15:27213530-27219551	chr15:27218113-27218428	3.4056	0.00402977	Gbm6
GABRG3	+chr15:27213530-27219551	chr15:27218663-27218928	3.88614	0.0014243	Gbm8
GABRG3	+chr15:27213530-27219551	chr15:27219231-27219437	3.44801	0.00214753	Gbm9
GABRG3	+chr15:27213555-27219580	chr15:27214925-27215480	5.41218	1.58449e-06	Gbm8
GABRG3	+chr15:27213555-27219580	chr15:27215121-27215390	3.14363	0.011743	Gbm6
GABRG3	+chr15:27213555-27219580	chr15:27218113-27218428	3.4056	0.00402977	Gbm6
GABRG3	+chr15:27213555-27219580	chr15:27218663-27218928	3.88614	0.0014243	Gbm8
GABRG3	+chr15:27213555-27219580	chr15:27219231-27219437	3.44801	0.00214753	Gbm9
GABRG3	+chr15:27513674-27519709	chr15:27515099-27515694	3.26075	0.0128242	Gbm8
GABRG3	+chr15:27513674-27519709	chr15:27515155-27515374	3.12529	0.0184723	Gbm7
GABRG3	+chr15:27513674-27519709	chr15:27516882-27517301	4.44693	0.00388124	Gbm3
GABRG3	+chr15:27513674-27519709	chr15:27517106-27517336	3.88614	0.0014243	Gbm8
GABRG3	+chr15:27513674-27519709	chr15:27517308-27517529	2.88166	0.0305534	Gbm6
GABRG3	+chr15:27513674-27519709	chr15:27517321-27517515	4.13761	9.01654e-05	Gbm9
GPNMB	+chr7:23270376-23276386	chr7:23271982-23272300	3.44801	0.00214753	Gbm9
GPNMB	+chr7:23283379-23289401	chr7:23286663-23287022	3.26075	0.0128242	Gbm8
GPR173	+chrX:53102333-53108370	chrX:53103001-53103295	4.68793	5.64846e-05	Gbm7
GPR173	+chrX:53102333-53108370	chrX:53105008-53105242	3.96933	0.000647754	Gbm7
GPRC5A	+chr12:13041488-13047506	chr12:13041777-13042483	3.83173	0.0116498	Gbm1
GPRC5A	+chr12:13041488-13047506	chr12:13042801-13043852	5.74759	1.67981e-06	Gbm1
GPRC5A	+chr12:13041488-13047506	chr12:13042812-13043065	3.79281	0.00047252	Gbm9
GPRC5A	+chr12:13041488-13047506	chr12:13042822-13043351	2.68641	0.0411756	Gbm6
GPRC5A	+chr12:13041488-13047506	chr12:13043148-13043900	3.47274	0.00516666	Gbm7
GPRC5A	+chr12:13041787-13047798	chr12:13041777-13042483	3.83173	0.0116498	Gbm1
GPRC5A	+chr12:13041787-13047798	chr12:13042801-13043852	5.74759	1.67981e-06	Gbm1
GPRC5A	+chr12:13041787-13047798	chr12:13042812-13043065	3.79281	0.00047252	Gbm9
GPRC5A	+chr12:13041787-13047798	chr12:13042822-13043351	2.68641	0.0411756	Gbm6
GPRC5A	+chr12:13041787-13047798	chr12:13043148-13043900	3.47274	0.00516666	Gbm7
GPRC5C	+chr17:72423891-72429918	chr17:72425712-72425942	3.44801	0.00214753	Gbm9
GPRC5C	+chr17:72424477-72430533	chr17:72425712-72425942	3.44801	0.00214753	Gbm9
GPRC5C	+chr17:72424477-72430533	chr17:72430100-72430544	3.44801	0.00214753	Gbm9
GPRC5C	+chr17:72425185-72431199	chr17:72425712-72425942	3.44801	0.00214753	Gbm9
GPRC5C	+chr17:72425185-72431199	chr17:72430100-72430544	3.44801	0.00214753	Gbm9
GPRC5C	+chr17:72425218-72431264	chr17:72425712-72425942	3.44801	0.00214753	Gbm9
GPRC5C	+chr17:72425218-72431264	chr17:72430100-72430544	3.44801	0.00214753	Gbm9
GPRC5C	+chr17:72425266-72431277	chr17:72425712-72425942	3.44801	0.00214753	Gbm9
GPRC5C	+chr17:72425266-72431277	chr17:72430100-72430544	3.44801	0.00214753	Gbm9
GPRC5C	+chr17:72425301-72431329	chr17:72425712-72425942	3.44801	0.00214753	Gbm9
GPRC5C	+chr17:72425301-72431329	chr17:72430100-72430544	3.44801	0.00214753	Gbm9
GPRC5C	+chr17:72425429-72431461	chr17:72425712-72425942	3.44801	0.00214753	Gbm9
GPRC5C	+chr17:72425429-72431461	chr17:72430100-72430544	3.44801	0.00214753	Gbm9
GPRC5C	+chr17:72425612-72431632	chr17:72425712-72425942	3.44801	0.00214753	Gbm9
GPRC5C	+chr17:72425612-72431632	chr17:72430100-72430544	3.44801	0.00214753	Gbm9
GRIA3	+chrX:122314787-122320805	chrX:122320099-122320308	3.60849	0.00254959	Gbm7
GRIA3	+chrX:122315083-122321103	chrX:122320099-122320308	3.60849	0.00254959	Gbm7
GRIA3	+chrX:122315113-122321178	chrX:122320099-122320308	3.60849	0.00254959	Gbm7
GRIA3	+chrX:122315184-122321214	chrX:122320099-122320308	3.60849	0.00254959	Gbm7
GRIA3	+chrX:122315230-122321249	chrX:122320099-122320308	3.60849	0.00254959	Gbm7
GRIA3	+chrX:122315250-122321274	chrX:122320099-122320308	3.60849	0.00254959	Gbm7
GRIA3	+chrX:122315318-122321351	chrX:122320099-122320308	3.60849	0.00254959	Gbm7
GRIA3	+chrX:122315406-122321417	chrX:122320099-122320308	3.60849	0.00254959	Gbm7
GRIA3	+chrX:123181501-123187530	chrX:123182804-123182991	3.1032	0.00884301	Gbm9
GRIA3	+chrX:123181501-123187530	chrX:123183087-123184234	4.45353	9.79783e-05	Gbm7
GRIA3	+chrX:123181501-123187530	chrX:123183272-123185444	7.58561	9.0072e-14	Gbm9
GRIA3	+chrX:123181501-123187530	chrX:123184502-123185229	4.68793	5.64846e-05	Gbm7
GRIA3	+chrX:123181501-123187530	chrX:123185618-123186011	5.17201	3.578e-07	Gbm9
GRIA3	+chrX:123181501-123187530	chrX:123185640-123186109	2.95271	0.0467767	Gbm8
GRIA3	+chrX:123181501-123187530	chrX:123186531-123186817	2.7584	0.0317022	Gbm9
GRID2	+chr4:93221771-93227774	chr4:93226316-93226704	3.49655	0.038212	Gbm5
GRID2	+chr4:93221771-93227774	chr4:93227676-93227954	3.1032	0.00884301	Gbm9
GRID2	+chr4:93221865-93227903	chr4:93226316-93226704	3.49655	0.038212	Gbm5
GRID2	+chr4:93221865-93227903	chr4:93227676-93227954	3.1032	0.00884301	Gbm9
GRID2	+chr4:93221904-93227918	chr4:93226316-93226704	3.49655	0.038212	Gbm5
GRID2	+chr4:93221904-93227918	chr4:93227676-93227954	3.1032	0.00884301	Gbm9
GRID2	+chr4:93221939-93227956	chr4:93226316-93226704	3.49655	0.038212	Gbm5
GRID2	+chr4:93221939-93227956	chr4:93227676-93227954	3.1032	0.00884301	Gbm9
GRID2	+chr4:93222020-93228031	chr4:93226316-93226704	3.49655	0.038212	Gbm5
GRID2	+chr4:93222020-93228031	chr4:93227676-93227954	3.1032	0.00884301	Gbm9
GRID2	+chr4:93222050-93228057	chr4:93226316-93226704	3.49655	0.038212	Gbm5
GRID2	+chr4:93222050-93228057	chr4:93227676-93227954	3.1032	0.00884301	Gbm9
GRID2	+chr4:93222100-93228103	chr4:93226316-93226704	3.49655	0.038212	Gbm5
GRID2	+chr4:93222100-93228103	chr4:93227676-93227954	3.1032	0.00884301	Gbm9
GRID2	+chr4:93222110-93228155	chr4:93226316-93226704	3.49655	0.038212	Gbm5
GRID2	+chr4:93222110-93228155	chr4:93227676-93227954	3.1032	0.00884301	Gbm9
GRID2	+chr4:93222176-93228188	chr4:93226316-93226704	3.49655	0.038212	Gbm5
GRID2	+chr4:93222176-93228188	chr4:93227676-93227954	3.1032	0.00884301	Gbm9
GRID2	+chr4:93222627-93228641	chr4:93226316-93226704	3.49655	0.038212	Gbm5
GRID2	+chr4:93222627-93228641	chr4:93227676-93227954	3.1032	0.00884301	Gbm9
GRID2	+chr4:94122107-94128112	chr4:94122300-94122604	4.13761	9.01654e-05	Gbm9
GRID2	+chr4:94122107-94128112	chr4:94122523-94122740	4.14663	0.000958208	Gbm4
[truncated: 3,376 more rows]
