# Supplementary material for: The RNA-binding protein SERBP1 functions as a novel oncogenic factor in glioblastoma by bridging cancer metabolism and epigenetic regulation
Source: Genome Biol. 2020 Aug 6;21:195. doi: 10.1186/s13059-020-02115-y (PMC7412812; doi:10.1186/s13059-020-02115-y)
Supplement: Supplementary file 13 — Additional file 13: Table S12. Expression analyses of SERBP1 knockdown upregulated set in TCGA GBM vs. LGG and TCGA GBM vs. GTEx brain (cortex) samples. [file 13059_2020_2115_MOESM13_ESM.xlsx]

## Sheet: Results
		SERBP-KD x CONTROL		GBM x LGG		GBM x CORTEX
gene.symbol	gene.type	log2FC	FDR	log2FC	FDR	log2FC	FDR	methylated in GBM cells
ACHE	protein_coding	1.21488	8.9614e-05	----	----	-1.24623	1.59943e-79	no
ADAMTS19	protein_coding	2.14942	1.36583e-15	-1.56466	1.15086e-21	-2.22321	4.45658e-120	yes
ADCY8	protein_coding	1.15206	1.07161e-08	-1.12998	1.64262e-19	----	----	yes
APLP1	protein_coding	1.25769	3.33676e-30	-0.796794	9.84996e-16	-1.53455	1.46138e-165	no
ARX	protein_coding	1.64314	2.02582e-10	----	----	-1.31317	1.46371e-58	yes
ATOH8	protein_coding	2.00358	9.6749e-13	-2.24596	7.17362e-101	----	----	no
BAIAP3	protein_coding	1.05642	0.000364192	-0.753826	5.22522e-10	-2.34472	9.50193e-178	no
BDNF	protein_coding	1.74921	5.21577e-49	----	----	-1.14613	1.91804e-24	yes
BSCL2	protein_coding	1.03147	7.73282e-06	-0.180591	0.157749	-2.1248	0	no
C11orf87	protein_coding	2.19217	7.57041e-26	-1.72805	2.63304e-16	-4.36412	0	no
CA11	protein_coding	1.24787	1.59966e-42	-1.35901	6.26742e-31	-3.88701	0	no
CALCRL	protein_coding	2.23739	3.12063e-147	-1.19733	6.08898e-30	----	----	no
CCDC184	protein_coding	1.08547	1.79377e-05	-0.359427	0.00101463	-1.98652	1.22447e-136	yes
CCDC64	protein_coding	1.04741	9.60636e-05	-1.36533	1.4595e-21	-4.58521	0	no
CDH10	protein_coding	1.0162	0.00151558	-1.2184	7.0053e-45	-1.09381	1.07625e-69	yes
CDH8	protein_coding	1.00587	0.00169943	-2.00674	1.80686e-40	-3.88156	0	no
CEND1	protein_coding	1.246	4.72712e-51	-1.25096	3.41486e-33	-3.33007	0	yes
CHRM3	protein_coding	1.07794	5.55415e-56	-0.489172	0.0150732	-2.58705	1.8752e-175	no
CNTNAP1	protein_coding	1.45692	2.45013e-103	-0.384269	3.46338e-05	-1.79615	1.74779e-204	no
COL17A1	protein_coding	1.42007	6.31328e-116	-1.26221	2.95662e-15	-2.18606	1.15213e-130	yes
CPE	protein_coding	1.14015	5.3048e-69	-1.35704	1.85127e-57	-0.90369	1.72723e-50	no
DTX4	protein_coding	1.59115	9.10211e-15	-1.2139	1.27039e-42	-1.04982	2.19702e-65	no
DUSP8	protein_coding	1.29137	2.29914e-40	-1.05327	1.25217e-26	-3.23004	0	yes
ELAVL3	protein_coding	1.64103	3.26358e-12	-0.977612	3.58557e-25	-2.16093	6.5067e-268	yes
ELMOD1	protein_coding	1.94176	2.65606e-208	-0.282413	0.031004	-1.78254	4.69211e-102	no
EPHA5	protein_coding	1.13817	1.1556e-42	-0.479135	0.00480908	-1.52914	2.61381e-56	no
FAIM2	protein_coding	1.60215	2.28566e-32	-2.0226	3.07142e-134	-3.35541	0	no
FAT3	protein_coding	1.26604	1.39731e-19	-1.32758	2.51485e-47	-0.629502	5.64024e-25	no
FGF18	protein_coding	1.3949	6.68646e-08	-0.244949	0.0890134	-2.12329	3.47608e-181	yes
GABBR2	protein_coding	1.08195	1.72056e-10	-1.89871	2.31116e-44	-2.9435	1.43156e-220	no
GABRG3	protein_coding	1.13	3.52595e-09	-1.12025	7.21016e-09	-3.3773	3.63588e-249	yes
GRIA2	protein_coding	1.0232	0.00168032	-2.02928	6.45003e-83	-2.29716	2.14266e-207	no
GRIA3	protein_coding	1.13092	2.88684e-10	-1.15675	1.21846e-53	-1.49173	3.66798e-129	yes
GRID2	protein_coding	1.1158	0.000402421	-1.1903	1.24548e-19	----	----	yes
GRIN2A	protein_coding	2.61666	2.76914e-43	-2.20819	4.88487e-33	-4.12299	0	yes
GRM7	protein_coding	1.1895	0.000195252	-1.21215	1.68682e-11	-3.10264	1.92593e-230	no
GUCY1A2	protein_coding	1.05514	6.58235e-27	-1.14807	3.83122e-38	-0.878867	9.33317e-47	no
HCN2	protein_coding	1.06916	7.08837e-19	-1.00728	5.97566e-23	-2.9521	0	yes
HRK	protein_coding	1.54295	7.06048e-07	-1.12425	8.23447e-31	-1.59004	1.16185e-100	yes
KCNH3	protein_coding	1.10059	3.65199e-06	-1.63337	3.34071e-26	-5.01762	0	yes
KCNH5	protein_coding	1.0521	3.95456e-07	-2.68187	5.76245e-44	-4.87607	0	no
LGR5	protein_coding	1.21844	2.10582e-29	-1.91706	2.0418e-47	-0.362684	0.00140022	yes
LINGO2	protein_coding	1.22165	2.30669e-47	-1.66334	8.93186e-15	-3.82675	4.33198e-268	yes
LLNLF-187D8.1	protein_coding	1.11142	3.81069e-06	-0.742167	5.34265e-18	-2.19766	3.35891e-272	no
LMTK3	protein_coding	1.19401	1.52436e-07	-1.07119	1.46936e-48	-2.61725	0	yes
LONRF2	protein_coding	1.37382	5.79645e-104	-1.33183	1.6695e-48	-2.47711	0	no
LRRC4C	protein_coding	1.16939	6.50128e-16	-1.18649	1.84969e-50	-1.14449	1.68416e-77	no
LRRC7	protein_coding	1.22526	6.5747e-10	-2.05973	1.72833e-61	-4.14272	0	yes
LSAMP	protein_coding	1.14869	1.80747e-19	-1.16595	5.7474e-78	-1.01924	1.22971e-125	no
LYNX1	protein_coding	1.19619	1.44335e-08	-1.44782	3.91583e-50	-3.43408	0	yes
MAP6	protein_coding	1.83174	6.69646e-36	-0.00248215	0.976323	-1.47953	1.53557e-275	yes
MRAP2	protein_coding	1.14823	8.88202e-14	-0.116874	0.56368	-2.08863	5.29277e-121	yes
MTRNR2L1	protein_coding	1.26174	4.23786e-48	-2.75488	6.50901e-26	----	----	no
NALCN	protein_coding	1.02509	3.07555e-07	-2.32153	2.3981e-222	-1.94167	4.00395e-250	no
NAT8L	protein_coding	1.00075	6.18789e-16	-1.23957	3.6752e-47	-2.52802	0	yes
NMNAT2	protein_coding	1.10247	2.70182e-35	-2.49161	4.29009e-98	-3.63029	0	yes
NOTUM	protein_coding	1.00463	1.32939e-08	-1.32763	7.1016e-24	-1.48498	2.1291e-54	yes
NPY1R	protein_coding	1.20496	3.67427e-60	-0.918234	4.89991e-09	-3.6452	0	no
NR1H4	protein_coding	1.0855	0.000780918	-1.53009	1.21264e-22	----	----	yes
NRXN3	protein_coding	1.58696	3.42085e-122	-1.95504	4.74013e-41	-3.44627	0	yes
NTNG2	protein_coding	1.14932	5.47479e-10	-2.0418	5.32626e-134	-2.55078	0	yes
NTRK2	protein_coding	1.48661	5.37225e-50	-1.87434	2.60997e-74	-0.862282	6.68369e-29	yes
NTRK3	protein_coding	1.26948	2.09833e-103	-0.964098	7.49917e-44	-1.18206	1.73519e-134	yes
NWD2	protein_coding	1.10213	0.000642478	-2.81708	2.82222e-33	-5.24162	0	yes
PCDH20	protein_coding	2.75049	0	-2.01863	2.40504e-41	-1.89034	1.39307e-84	no
PCDH7	protein_coding	1.90869	2.50541e-76	-1.91491	8.67766e-68	-1.88076	2.78945e-108	yes
PCDH9	protein_coding	1.28271	2.81483e-24	-0.705461	4.3772e-15	-1.06215	1.1825e-92	no
PCK1	protein_coding	3.62602	2.28356e-51	-0.0226428	0.915622	-2.81405	4.39177e-76	yes
PCSK1N	protein_coding	1.32054	1.10027e-19	-0.242036	0.0498939	-2.54265	9.3243e-221	no
PGM2L1	protein_coding	1.69777	0	-0.288518	0.0212236	-1.29223	1.8311e-64	no
PLCB4	protein_coding	1.0191	1.61394e-11	-1.03521	7.14305e-26	-2.13144	1.74978e-235	yes
PLCL1	protein_coding	1.60096	1.19575e-08	-1.72256	3.26904e-89	-2.019	9.24096e-169	no
PLCXD3	protein_coding	2.15621	5.60525e-41	-2.36122	2.62823e-51	-2.91607	1.24271e-167	yes
PLXNA2	protein_coding	1.2128	7.61585e-35	-0.414515	1.52817e-08	-1.60391	2.4712e-273	yes
PPFIA2	protein_coding	1.11789	7.00028e-13	-2.1718	4.13613e-62	-2.8834	3.6076e-258	yes
RGS11	protein_coding	1.28439	1.09947e-05	-1.77515	1.00769e-57	-2.95037	0	no
RPRM	protein_coding	1.15546	1.82674e-36	-1.74557	5.19385e-33	-0.572263	7.31648e-08	no
SCN3A	protein_coding	1.31797	1.34436e-05	-1.46795	2.91218e-37	-0.151553	0.0501765	no
SEPT3	protein_coding	1.08695	1.79899e-23	-1.57975	5.65896e-78	-2.37725	0	yes
SERPINI1	protein_coding	1.05281	5.47199e-24	-1.78675	3.47911e-34	-3.83913	0	no
SLC1A2	protein_coding	2.34376	1.20444e-80	-1.86314	8.63266e-57	-3.21362	5.50651e-270	yes
SPOCK3	protein_coding	1.03752	0.000141806	-1.57975	4.94293e-26	-1.98237	9.55503e-86	no
SRGAP3	protein_coding	1.01635	9.99423e-17	-1.31441	2.68556e-127	-1.84407	0	yes
ST6GALNAC5	protein_coding	1.88222	3.65827e-16	-0.476812	0.0213138	-2.9007	1.32823e-179	yes
SYPL2	protein_coding	1.76881	1.52906e-10	-0.762332	2.25239e-12	-1.00423	5.25296e-36	no
TTBK1	protein_coding	3.00438	7.73673e-33	-0.954272	2.34079e-47	-1.93869	0	no
UNC5D	protein_coding	1.37422	2.29733e-96	-0.790566	8.57686e-06	-2.19603	1.08003e-98	no
VSNL1	protein_coding	1.49671	1.17304e-86	-2.46064	1.50059e-29	-5.30137	0	yes
ZFYVE28	protein_coding	1.04534	2.39194e-06	-0.604479	2.24174e-15	-2.44218	0	yes
