# Supplementary material for: The RNA-binding protein SERBP1 functions as a novel oncogenic factor in glioblastoma by bridging cancer metabolism and epigenetic regulation
Source: Genome Biol. 2020 Aug 6;21:195. doi: 10.1186/s13059-020-02115-y (PMC7412812; doi:10.1186/s13059-020-02115-y)
Supplement: Supplementary file 14 — Additional file 14: Table S13. List of primers used for cloning [file 13059_2020_2115_MOESM14_ESM.xlsx]

## Sheet: Sheet1
Primer Name	Sequence
eGFP-P2A-PuroR FWD	AGAATCCCGGGCCTTTAACCGAGTACAAGCCCACGGTGC
eGFP-P2A-PuroR REV	CCGGAGCCGGATCCTCCGGCACCGGGCTTGCGGGT
PuroR-T2A-SERBP1 FWD	AGGAAAATCCCGGCCCAGGCATGCCTGGGCACTTACAG
PuroR-T2A-SERBP1 REV	CGAATTCTGATCACACGTCAAGCCAGAGCTGGGAATG
EF1-BAP-GST-MYC-HIS FWD	TAAGCAGAATTCTCCCCTATACTAGGTTATT
EF1-BAP-GST-MYC-HIS REV	ATCTAGATTTTGGAGGATGGTCGCC
EF1-BAP-SERBP1-MYC-HIS FWD	TAAGCAGAATTCATGCCTGGGCACTTACAG
EF1-BAP-SERBP1-MYC-HIS REV	ATCTAGAAGCCAGAGCTGGGAATGC
