# Supplementary material for: The RNA-binding protein SERBP1 functions as a novel oncogenic factor in glioblastoma by bridging cancer metabolism and epigenetic regulation
Source: Genome Biol. 2020 Aug 6;21:195. doi: 10.1186/s13059-020-02115-y (PMC7412812; doi:10.1186/s13059-020-02115-y)
Supplement: Supplementary file 15 — Additional file 15: Table S14. List of primers and probes used in qRT-PCR analyses [file 13059_2020_2115_MOESM15_ESM.xlsx]

## Sheet: Sheet1
Primer Name	Sequence
PHGDH-F	CTGCGGAAAGTGCTCATCAGT
PHGDH-R	TGGCAGAGCGAACAATAAGGC
PSAT1-F	TGCCGCACTCAGTGTTGTTAG
PSAT1-R	GCAATTCCCGCACAAGATTCT
CTH-F	CATGAGTTGGTGAAGCGTCAG
CTH-R	AGCTCTCGGCCAGAGTAAATA
CBS-F	GGCCAAGTGTGAGTTCTTCAA
CBS-R	GGCTCGATAATCGTGTCCCC
CEMIP-F	GCTCTTGAGTTGCATGGACA
CEMIP-R	ACCGCGTTCAAATACTGGAC
CHAC1-F	GAACCCTGGTTACCTGGGC
CHAC1-R	CGCAGCAAGTATTCAAGGTTGT
RPL12-F	AAAGCCCTCAAGGAACCACC
RPL12-R	GCATCTGTCGAGCAATGTTGAC
RPS20- F	AAGGATACCGGAAAAACACCC
RPS20-R	TTTACGTTGCGGCTTGTTAGG
PLA2G3-F	TATGGCATCCGAAACTACCGA
PLA2G3-R	GATGGAGTCGTGCTGATTCTG
ALDH1L2-F	GCTGAAGTTGGCACTAATTGGC
ALDH1L2-R	TGAACACCCCTACTACTCGGT
MTHFD2-F	AGGACGAATGTGTTTGGATCAG
MTHFD2-R	GGAATGCCAGTTCGCTTGATTA
SHMT2-F	GCCACGGCTCATCATAGCTG
SHMT2-R	AGCAGGTGTGCTTTGACTTCA
GAPDH-F	ACAACTTTGGTATCGTGGAAGG
GAPDH-R	GCCATCACGCCACAGTTTC
Taqman Probes (Human)	Thermo Fisher Catalog Number	Thermo Fisher Assay ID
SERBP1	4331182	Hs00967385_g1
SOX2	4331182	Hs01053049_s1
OLIG2	4331182	Hs00300164_s1
MYC	4331182	Hs00153408_m1
POU3F2	4331182	Hs00271595_s1
GAPDH	4331182	Hs02786624_g1
18S	4331182	Hs03003631_g1
Taqman Probes (Mouse)	Thermo Fisher Catalog Number	Thermo Fisher Assay ID
SERBP1	4331182	Mm00482136_m1
Beta-Tubulin III	4331182	Mm00727586_s1
GAPDH	4331182	Mm99999915_g1
ACTB	4331182	Mm02619580_g1
