# Supplementary material for: The RNA-binding protein SERBP1 functions as a novel oncogenic factor in glioblastoma by bridging cancer metabolism and epigenetic regulation
Source: Genome Biol. 2020 Aug 6;21:195. doi: 10.1186/s13059-020-02115-y (PMC7412812; doi:10.1186/s13059-020-02115-y)
Supplement: Supplementary file 16 — Additional file 16. Complete list of reagents. [file 13059_2020_2115_MOESM16_ESM.xlsx]

## Sheet: Sheet1
REAGENT or RESOURCE	SOURCE	IDENTIFIER
Antibodies
SERBP1	Bethyl Laboratories	Cat# A303-938A, RRID:AB_2620287
SERBP1	Abcam	Cat# ab28481, RRID:AB_778069
AKT1	Abcam	Cat# ab18206, RRID:AB_470262
PARP	Cell Signaling Technology	Cat# 9542, RRID:AB_2160739
PHGDH	GeneTex	Cat# GTX101948, RRID:AB_1951217
MTHFD2	GeneTex	GTX104990, RRID:AB_1950954
AKT	Cell Signaling Technology	Cat# 9272, RRID:AB_329827
pAKT	Cell Signaling Technology	Cat# 9271, RRID:AB_329825
H3K27me3	Diagenode	Cat# C15200181 RRID:AB_2819192
α-tubulin	Sigma-Aldrich	Cat# T5168, RRID:AB_477579
Horseradish peroxidase (HRP)-conjugated goat anti-rabbit antibody	Santa Cruz Biotechnology	Cat# sc-2357, RRID:AB_628497
HRP-conjugated goat anti-mouse antibody	Thermo Fisher Scientific	Cat# G-21234, RRID:AB_253653
Bacterial and Virus Strains
Stbl3	Thermo Fisher Scientific	Cat# C737303
BL21 (DE3)	Thermo Fisher Scientific	Cat# EC0114
C41	Lucigen	Cat# 60442
SMARTvector Inducible Non-targeting Control hEF1a/TurboGFP	Horizon Discovery Ltd.	Cat# VSC6572
SMARTvector Inducible Human SERBP1 hEF1a-TurboGFP shRNA	Horizon Discovery Ltd.	Cat# V3SH7669-225804816
MISSION® 3′UTR Lenti GoClone - PHGDH	Sigma-Aldrich	Cat# HUTR00239
MISSION® 3′UTR Lenti GoClone - SFN	Sigma-Aldrich	Cat# HUTR04280
MISSION® 3′UTR Lenti GoClone - RASD1	Sigma-Aldrich	Cat# HUTR06276
MISSION® 3′UTR Lenti GoClone - SEMA3B	Sigma-Aldrich	Cat# HUTR05221
MISSION® 3′UTR Lenti GoClone - GAPDH	Sigma-Aldrich	Cat# HUTR01430
Biological Samples
Patient Samples	Shanghai Changzheng Hospital, Second Military Medical University	N/A
Chemicals, Peptides, and Recombinant Proteins
Papain	Worthington Biochemical Corporation	Cat# LS003126
DMEM	GE Healthcare Life Sciences	Cat# SH30243.01
Fetal Bovine Serum	Thermo Fisher Scientific	Cat# 10082147
Penicillin-Streptomycin	Thermo Fisher Scientific	Cat# 15140122
TRIzol™ Reagent	Thermo Fisher Scientific	Cat# 15596018
Lipofectamine RNAiMax	Thermo Fisher Scientific	Cat# 13778075
Lipofectamine 3000	Thermo Fisher Scientific	Cat# L3000008
Puromycin	Thermo Fisher Scientific	Cat# A11138-03
Neurobasal-A	Thermo Fisher Scientific	Cat#12349015
B27	Thermo Fisher Scientific	Cat# 12587010
Sodium Pyruvate	Thermo Fisher Scientific	Cat# 11360070
Glutamax	Thermo Fisher Scientific	Cat# 35050061
EGF	Thermo Fisher Scientific	Cat# PHG0311L
FGF	Peprotech	Cat# 100-18B
Accutase	Thermo Fisher Scientific	Cat# A1110501
Geltrex™ LDEV-Free Reduced Growth Factor Basement Membrane Matrix	Thermo Fisher Scientific	Cat# A1413201
N-2 Supplement	Thermo Fisher Scientific	Cat# 17502001
DMEM/F12	Thermo Fisher Scientific	Cat# 11320082
Retinoic acid	Sigma-Aldrich	Cat# R2625
EED226	MedChemExpress	Cat# HY-101117
Sepharose 4B	GE Healthcare Life Sciences	Cat# 17075601
Doxycycline hyclate	Sigma-Aldrich	Cat# D9891
D-Sucrose	Fisher Scientific	Cat# BP220
Pierce™ LTQ Velos ESI Positive Ion Calibration Solution	Thermo Fisher Scientific	Cat# 88323
Critical Commercial Assays
High-Capacity cDNA Reverse Transcription Kit	Thermo Fisher Scientific	Cat# 4368814
TaqMan™ Universal Master Mix II, with UNG	Thermo Fisher Scientific	Cat# 4440038
PowerUp™ SYBR™ Green Master Mix	Thermo Fisher Scientific	Cat# A25742
TruSeq RNA Library Prep Kit v2	Illumina	Cat# RS-122-2001
Gibson Assembly® Master Mix	New England Biolabs	Cat# E2611S
CellTiter 96® AQueous One Solution Cell Proliferation Assay (MTS)	Promega	Cat# G3580
24-Well Cell Invasion Assays, Basement Membrane	Cell Biolabs, Inc.	Cat# CBA-110
Annexin V-FITC kit	Thermo Fisher Scientific	Cat# A13199, V13246
Caspase-Glo® 3/7 Assay System	Promega	Cat# G8091
Dual-Luciferase® Reporter Assay System	Promega	Cat# E1910
Seahorse XF96 Cell Culture Microplates	Agilent Technologies	Cat# 101085-004
Experimental Models: Cell Lines
U251	University of Uppsala	RRID:CVCL_0021
U343	University of Uppsala	RRID:CVCL_S471
Hela	ATCC	Cat# CCL-2, RRID:CVCL_0030
293T	ATCC	Cat# CRL-3216, RRID:CVCL_0063
BE-(2)-C	ATCC	Cat# CRL-2268, RRID:CVCL_0529
83NS	Ichiro Nakano, MD, PhD	N/A
1123NS	Ichiro Nakano, MD, PhD	N/A
19NS	Ichiro Nakano, MD, PhD	N/A
84NS	Ichiro Nakano, MD, PhD	N/A
3565	Jeremy Rich, MD and Chris Hubert PhD	N/A
3128	Jeremy Rich, MD and Chris Hubert, PhD	N/A
Experimental Models: Organisms/Strains
Swiss Webster	Charles River Laboratories	Strain code: 024
NCI SCID/NCr	Charles River Laboratories	Strain code: 561
Oligonucleotides
ON-TARGETplus Non-targeting Control Pool siRNA	Horizon Discovery Ltd.	Cat# D-001810-10-05
ON-TARGETplus Human SERBP1 siRNA	Horizon Discovery Ltd.	Cat# L-020528-01-0005
5’-fluoresciene labeled SERBP1 RNA oligo	This Study	N/A
Primers for Cloning, see TABLE 13	This Study	N/A
Primers and Probes for qRT-PCR analysis, see TABLE 14	This Study	N/A
